# Supplementary material for: Crystal structure of the BaII-based CoII-containing one-dimensional coordination polymer poly[[aqua{μ4-2,2′-[(4,10-dimethyl-1,4,7,10-tetra­aza­cyclo­dodecane-1,7-di­yl)bis(methylidene)]bis­(4-oxo-4H-pyran-3-olato)}­perchloratocobaltbarium] perchlorate]
Source: Acta Crystallogr E Crystallogr Commun. 2017 Nov 3;73(Pt 12):1806–11. doi: 10.1107/S2056989017015638 (PMC5730228; doi:10.1107/S2056989017015638)
Supplement: Supplementary file 1 [file e-73-01806-sup1.cif]

##############################################################################
#                                                                            #
# This CIF contains the data in a paper accepted for publication in          #
# Acta Crystallographica Section E. It conforms to the requirements of       #
# Notes for Authors for Acta Crystallographica Section E, and has been       #
# peer reviewed under the auspices of the IUCr Commission on Journals.       #
#                                                                            #
# Full details of the Crystallographic Information File format               #
# are given in the paper "The Crystallographic Information File (CIF):       #
# a New Standard Archive File for Crystallography" by S. R. Hall, F. H.      #
# Allen and I. D. Brown [Acta Cryst. (1991), A47, 655-685].                  #
#                                                                            #
# The current version of the core CIF dictionary is obtainable from          #
# ftp://ftp.iucr.org/pub/cif_core.dic.                                       #
#                                                                            #
# Software is freely available for graphical display of the structure(s)     #
# in this CIF. For information consult the CIF software page                 #
# http://www.iucr.org/resources/cif/software.                                #
#                                                                            #
# This file may be used for bona fide research purposes within the           #
# scientific community so long as proper attribution is given to the journal # 
# article from which it was obtained.                                        #
#                                                                            #
##############################################################################
data_global
_audit_creation_method     'SHELXL-2017/1'
_journal_date_recd_electronic     2017-09-30
_journal_date_accepted     2017-10-26
_journal_name_full     'Acta Crystallographica, Section E'
_journal_year     2017
_journal_volume     73
_journal_issue     12
_journal_page_first     1806
_journal_page_last     1811
_journal_paper_category     GM
_journal_paper_doi     10.1107/S2056989017015638
_journal_coeditor_code     BQ2404
_publ_contact_author_name     'Eleonora Macedi'
_publ_contact_author_address
;
Dipartimento di Ingegneria Industriale
University of Firenze
via Santa Marta 3
I-50139 Firenze
Italy
;
_publ_contact_author_email     'eleonora.macedi@unifi.it'
_publ_contact_author_phone     '+39 055 2758736'
_publ_section_title
;\
Crystal structure of the Ba^II^-based Co^II^-containing one-dimensional
coordination polymer
poly[[aqua{\m~4~-2,2'-[(4,10-dimethyl-1,4,7,10-tetraazacyclododecane-1,7-\
diyl)bis(methylidene)]bis(4-oxo-4<i>H</i>-pyran-3-olato)}\
perchloratocobaltbarium] perchlorate]
;
_publ_section_title_footnote     .
loop_
    _publ_author_name
    _publ_author_address
    'Paoli, Paola'
;
Department of Industrial Engineering
University of Firenze
via Santa Marta 3
I-50139 Firenze
Italy
;
    'Macedi, Eleonora'
;
Department of Industrial Engineering
University of Firenze
via Santa Marta 3
I-50139 Firenze
Italy
;
    'Rossi, Patrizia'
;
Department of Industrial Engineering
University of Firenze
via Santa Marta 3
I-50139 Firenze
Italy
;
    'Giorgi, Luca'
;
Department of Pure and Applied Sciences
Lab of Supramolecular Chemistry
University of Urbino
via della Stazione, 4
I-61029 Urbino
Italy
;
    'Formica, Mauro'
;
Department of Pure and Applied Sciences
Lab of Supramolecular Chemistry
University of Urbino
via della Stazione, 4
I-61029 Urbino
Italy
;
    'Fusi, Vieri'
;
Department of Pure and Applied Sciences
Lab of Supramolecular Chemistry
University of Urbino
via della Stazione, 4
I-61029 Urbino
Italy
;
_publ_section_synopsis
;
A barium-\m~2~-oxygen motif develops along the <i>a</i> axis, connecting
symmetry-related dinuclear Ba^II^--Co^II^ cationic fragments in a wave-like
chain, forming a one-dimensional metal coordination polymer. Non-coordinating
ClO~4~^-^ anions are located in the space between the chains in this first
example of a macrocyclic ligand forming a Ba^II^-based one-dimensional
coordination polymer, containing Co^II^ ions surrounded by a N~4~O~2~ donor
set.
;
loop_
    _geom_hbond_atom_site_label_D
    _geom_hbond_atom_site_label_H
    _geom_hbond_atom_site_label_A
    _geom_hbond_site_symmetry_A
    _geom_hbond_distance_DH
    _geom_hbond_distance_HA
    _geom_hbond_distance_DA
    _geom_hbond_angle_DHA
    _geom_hbond_publ_flag
    C8 H8A O21A . 0.99 2.91 3.877(12) 165 n
    C8 H8A O21B . 0.99 2.62 3.60(3) 172.3 n
    C3 H3A O22A 2_645 0.99 2.65 3.577(11) 156 n
    C3 H3A O22B 2_645 0.99 2.48 3.46(3) 167 n
    C8 H8B O13A 4_665 0.99 2.49 3.46(2) 169 n
    C8 H8B O13B 4_665 0.99 2.59 3.524(15) 157 n
    C22 H22 O21A 1_455 0.95 2.62 3.482(11) 151 n
    C22 H22 O21B 1_455 0.95 2.66 3.51(3) 149 n
    C22 H22 O23A 1_455 0.95 2.57 3.455(11) 155 n
    C22 H22 O23B 1_455 0.95 2.54 3.39(4) 150 n
data_I
_chemical_name_systematic
;\
Poly[[aqua{\m~4~-2,2'-[(4,10-dimethyl-1,4,7,10-tetraazacyclododecane-1,7-\
diyl)bis(methylidene)]bis(4-oxo-4<i>H</i>-pyran-3-olato)}\
perchloratocobaltbarium] perchlorate]
;
_chemical_name_common     ?
_chemical_formula_moiety     'C22 H30 Ba Cl Co N4 O11 +, Cl O4 -'
_chemical_formula_sum     'C22 H30 Ba Cl2 Co N4 O15'
_chemical_formula_iupac     '[Ba Co (C22 H28 N4 O6) (Cl O4) (H2 O)] Cl O4'
_chemical_formula_weight     857.67
_chemical_melting_point     ?
_shelx_space_group_comment
;
The symmetry employed for this shelxl refinement is uniquely defined
by the following loop, which should always be used as a source of
symmetry information in preference to the above space-group names.
They are only intended as comments.
;
_space_group_crystal_system     monoclinic
_space_group_name_H-M_alt     'P 21/n'
_space_group_name_Hall     '-P 2yn'
loop_
    _space_group_symop_operation_xyz
    'x, y, z'
    '-x+1/2, y+1/2, -z+1/2'
    '-x, -y, -z'
    'x-1/2, -y-1/2, z-1/2'
_cell_length_a     8.8965(2)
_cell_length_b     18.0995(4)
_cell_length_c     19.0103(6)
_cell_angle_alpha     90
_cell_angle_beta     94.572(2)
_cell_angle_gamma     90
_cell_volume     3051.34(14)
_cell_formula_units_Z     4
_cell_measurement_reflns_used     4989
_cell_measurement_theta_min     2.2150
_cell_measurement_theta_max     27.7370
_cell_measurement_temperature     120(2)
_exptl_crystal_description     prism
_exptl_crystal_colour     pink
_exptl_crystal_size_max     0.45
_exptl_crystal_size_mid     0.38
_exptl_crystal_size_min     0.27
_exptl_crystal_density_diffrn     1.867
_exptl_crystal_density_meas     ?
_exptl_crystal_density_method     ?
_exptl_crystal_F_000     1708
_exptl_absorpt_coefficient_mu     2.078
_exptl_absorpt_correction_type     multi-scan
_exptl_absorpt_process_details
;
(CrysAlisPro; Rigaku OD, 2015)
Empirical absorption correction using spherical harmonics,
implemented in SCALE3 ABSPACK scaling algorithm.
;
_shelx_estimated_absorpt_T_min     ?
_shelx_estimated_absorpt_T_max     ?
_exptl_absorpt_correction_T_min     0.88408
_exptl_absorpt_correction_T_max     1.00000
_diffrn_ambient_temperature     120(2)
_diffrn_radiation_type     MoK\a
_diffrn_radiation_wavelength     0.71073
_diffrn_radiation_monochromator     'graphite'
_diffrn_measurement_device_type     'Rigaku OD Xcalibur, Sapphire3'
_diffrn_measurement_device     'four-circle diffractometer'
_diffrn_measurement_method     '\w scans'
_diffrn_detector_area_resol_mean     16.4547
_diffrn_reflns_number     15496
_diffrn_reflns_av_R_equivalents     0.0366
_diffrn_reflns_theta_min     2.149
_diffrn_reflns_theta_max     29.001
_diffrn_reflns_theta_full     25.000
_diffrn_measured_fraction_theta_max     0.859
_diffrn_measured_fraction_theta_full     0.999
_diffrn_reflns_limit_h_min     -12
_diffrn_reflns_limit_h_max     11
_diffrn_reflns_limit_k_min     -22
_diffrn_reflns_limit_k_max     22
_diffrn_reflns_limit_l_min     -22
_diffrn_reflns_limit_l_max     24
_refine_special_details     ?
_reflns_number_total     6966
_reflns_number_gt     5315
_reflns_threshold_expression     'I > 2\s(I)'
_refine_ls_structure_factor_coef     Fsqd
_refine_ls_matrix_type     full
_refine_ls_R_factor_all     0.0620
_refine_ls_R_factor_gt     0.0411
_refine_ls_wR_factor_gt     0.0894
_refine_ls_wR_factor_ref     0.1031
_refine_ls_goodness_of_fit_ref     1.057
_refine_ls_restrained_S_all     1.073
_refine_ls_number_reflns     6966
_refine_ls_number_parameters     519
_refine_ls_number_restraints     133
_refine_ls_hydrogen_treatment     constr
_refine_ls_weighting_scheme     calc
_refine_ls_weighting_details
              'w=1/[\s^2^(Fo^2^)+(0.0370P)^2^+2.9358P] where P=(Fo^2^+2Fc^2^)/3'
_atom_sites_solution_hydrogens     geom
_atom_sites_solution_primary     ?
_atom_sites_solution_secondary     ?
_refine_ls_shift/su_max     0.001
_refine_ls_shift/su_mean     0.000
_refine_diff_density_max     1.000
_refine_diff_density_min     -0.722
_refine_ls_extinction_method     none
_refine_ls_extinction_coef     .
loop_
    _atom_type_symbol
    _atom_type_description
    _atom_type_scat_dispersion_real
    _atom_type_scat_dispersion_imag
    _atom_type_scat_source
    'C' 'C' 0.0033 0.0016
                         'International Tables Vol C Tables 4.2.6.8 and 6.1.1.4'
    'H' 'H' 0.0000 0.0000
                         'International Tables Vol C Tables 4.2.6.8 and 6.1.1.4'
    'N' 'N' 0.0061 0.0033
                         'International Tables Vol C Tables 4.2.6.8 and 6.1.1.4'
    'O' 'O' 0.0106 0.0060
                         'International Tables Vol C Tables 4.2.6.8 and 6.1.1.4'
    'Cl' 'Cl' 0.1484 0.1585
                         'International Tables Vol C Tables 4.2.6.8 and 6.1.1.4'
    'Co' 'Co' 0.3494 0.9721
                         'International Tables Vol C Tables 4.2.6.8 and 6.1.1.4'
    'Ba' 'Ba' -0.3244 2.2819
                         'International Tables Vol C Tables 4.2.6.8 and 6.1.1.4'
_computing_data_collection
;
CrysAlisPro (Rigaku OD, 2015)
;
_computing_cell_refinement
;
CrysAlisPro (Rigaku OD, 2015)
;
_computing_data_reduction
;
CrysAlisPro (Rigaku OD, 2015)
;
_computing_structure_solution
;
SIR2014 (Burla, 2015)
;
_computing_structure_refinement
;
SHELXL2014/7 (Sheldrick, 2015)
;
_computing_molecular_graphics
;
SHELXL2014/7 (Sheldrick, 2015)
;
_computing_publication_material
;
SHELXL2014/7 (Sheldrick, 2015)
;
loop_
    _atom_site_type_symbol
    _atom_site_label
    _atom_site_fract_x
    _atom_site_fract_y
    _atom_site_fract_z
    _atom_site_U_iso_or_equiv
    _atom_site_adp_type
    _atom_site_calc_flag
    _atom_site_occupancy
    _atom_site_disorder_assembly
    _atom_site_disorder_group
    Ba Ba1 0.75388(3) 0.05421(2) 0.01055(2) 0.03237(9) Uani d 1 . .
    Co Co1 0.75301(6) 0.26481(3) 0.07072(3) 0.02836(14) Uani d 1 . .
    O O1 0.6344(3) 0.19069(15) 0.00703(16) 0.0351(7) Uani d 1 . .
    N N1 0.9308(4) 0.33476(19) 0.03199(19) 0.0336(8) Uani d 1 . .
    C C1 0.5130(6) 0.3782(3) 0.1078(3) 0.0545(14) Uani d 1 . .
    H H1A 0.4189 0.3897 0.1300 0.065 Uiso calc 1 . .
    H H1B 0.5870 0.4177 0.1210 0.065 Uiso calc 1 . .
    O O2 0.4340(3) 0.07423(16) -0.00434(18) 0.0400(8) Uani d 1 . .
    N N2 0.6147(4) 0.35215(19) -0.00548(19) 0.0350(8) Uani d 1 . .
    C C2 0.4817(5) 0.3772(3) 0.0300(3) 0.0461(12) Uani d 1 . .
    H H2A 0.3957 0.3438 0.0172 0.055 Uiso calc 1 . .
    H H2B 0.4530 0.4275 0.0133 0.055 Uiso calc 1 . .
    O O3 0.3318(3) 0.26420(17) -0.11008(16) 0.0374(7) Uani d 1 . .
    N N3 0.5736(4) 0.3060(2) 0.1354(2) 0.0389(9) Uani d 1 . .
    C C3 0.7199(5) 0.4133(3) -0.0140(3) 0.0445(11) Uani d 1 . .
    H H3A 0.7282 0.4440 0.0292 0.053 Uiso calc 1 . .
    H H3B 0.6818 0.4449 -0.0541 0.053 Uiso calc 1 . .
    O O4 0.8695(3) 0.16663(15) 0.09010(15) 0.0340(7) Uani d 1 . .
    N N4 0.8905(4) 0.30110(18) 0.17530(19) 0.0324(8) Uani d 1 . .
    C C4 0.8729(5) 0.3827(3) -0.0275(3) 0.0434(11) Uani d 1 . .
    H H4A 0.8650 0.3537 -0.0718 0.052 Uiso calc 1 . .
    H H4B 0.9442 0.4239 -0.0330 0.052 Uiso calc 1 . .
    O O5 1.0650(3) 0.05816(16) 0.05118(17) 0.0406(8) Uani d 1 . .
    C C5 0.9983(5) 0.3822(2) 0.0890(3) 0.0422(11) Uani d 1 . .
    H H5A 0.9293 0.4240 0.0962 0.051 Uiso calc 1 . .
    H H5B 1.0941 0.4029 0.0746 0.051 Uiso calc 1 . .
    O O6 1.1536(4) 0.16710(18) 0.23669(17) 0.0462(8) Uani d 1 . .
    C C6 1.0284(5) 0.3412(3) 0.1570(3) 0.0414(11) Uani d 1 . .
    H H6A 1.1114 0.3055 0.1527 0.050 Uiso calc 1 . .
    H H6B 1.0601 0.3764 0.1952 0.050 Uiso calc 1 . .
    C C7 0.7907(5) 0.3517(3) 0.2110(3) 0.0426(11) Uani d 1 . .
    H H7A 0.7868 0.4003 0.1870 0.051 Uiso calc 1 . .
    H H7B 0.8308 0.3593 0.2606 0.051 Uiso calc 1 . .
    C C8 0.6351(5) 0.3191(3) 0.2090(3) 0.0442(12) Uani d 1 . .
    H H8A 0.6387 0.2719 0.2353 0.053 Uiso calc 1 . .
    H H8B 0.5678 0.3533 0.2324 0.053 Uiso calc 1 . .
    C C9 0.4532(6) 0.2506(3) 0.1367(3) 0.0589(15) Uani d 1 . .
    H H9A 0.4106 0.2409 0.0885 0.088 Uiso calc 1 . .
    H H9B 0.4947 0.2047 0.1576 0.088 Uiso calc 1 . .
    H H9C 0.3738 0.2691 0.1650 0.088 Uiso calc 1 . .
    C C10 1.0466(5) 0.2848(3) 0.0060(3) 0.0500(13) Uani d 1 . .
    H H10A 1.0003 0.2536 -0.0319 0.075 Uiso calc 1 . .
    H H10B 1.1274 0.3143 -0.0121 0.075 Uiso calc 1 . .
    H H10C 1.0886 0.2536 0.0448 0.075 Uiso calc 1 . .
    C C11 0.5658(5) 0.3217(2) -0.0762(2) 0.0395(10) Uani d 1 . .
    H H11A 0.5112 0.3604 -0.1049 0.047 Uiso calc 1 . .
    H H11B 0.6556 0.3072 -0.1006 0.047 Uiso calc 1 . .
    C C12 0.4661(5) 0.2566(2) -0.0707(2) 0.0318(9) Uani d 1 . .
    C C13 0.5033(4) 0.1960(2) -0.0315(2) 0.0316(9) Uani d 1 . .
    C C14 0.3993(4) 0.1344(2) -0.0339(2) 0.0325(9) Uani d 1 . .
    C C15 0.2580(4) 0.1477(2) -0.0733(2) 0.0310(9) Uani d 1 . .
    H H15 0.1815 0.1109 -0.0739 0.037 Uiso calc 1 . .
    C C16 0.2308(5) 0.2098(3) -0.1090(2) 0.0367(10) Uani d 1 . .
    H H16 0.1358 0.2158 -0.1349 0.044 Uiso calc 1 . .
    C C17 0.9321(5) 0.2400(2) 0.2241(2) 0.0404(11) Uani d 1 . .
    H H17A 0.9863 0.2604 0.2673 0.048 Uiso calc 1 . .
    H H17B 0.8390 0.2160 0.2380 0.048 Uiso calc 1 . .
    C C18 1.0276(5) 0.1841(2) 0.1936(2) 0.0354(10) Uani d 1 . .
    C C19 0.9936(4) 0.1509(2) 0.1305(2) 0.0307(9) Uani d 1 . .
    C C20 1.0956(5) 0.0936(2) 0.1072(2) 0.0364(10) Uani d 1 . .
    C C21 1.2276(5) 0.0819(3) 0.1537(3) 0.0479(12) Uani d 1 . .
    H H21 1.3017 0.0479 0.1404 0.058 Uiso calc 1 . .
    C C22 1.2496(6) 0.1168(3) 0.2147(3) 0.0536(14) Uani d 1 . .
    H H22 1.3377 0.1056 0.2443 0.064 Uiso calc 1 . .
    Cl Cl1A 0.800(2) 0.1249(9) -0.1620(10) 0.047(2) Uani d 0.40(3) A 1
    O O11A 0.658(2) 0.0849(10) -0.1333(10) 0.047(3) Uani d 0.40(3) A 1
    O O12A 0.9088(18) 0.1007(11) -0.1140(9) 0.052(3) Uani d 0.40(3) A 1
    O O13A 0.860(3) 0.0808(10) -0.2136(12) 0.063(4) Uani d 0.40(3) A 1
    O O14A 0.810(3) 0.2057(12) -0.1686(12) 0.074(4) Uani d 0.40(3) A 1
    Cl Cl1B 0.7844(14) 0.1280(7) -0.1622(6) 0.0479(16) Uani d 0.60(3) A 2
    O O11B 0.6498(15) 0.1036(8) -0.1448(7) 0.051(2) Uani d 0.60(3) A 2
    O O12B 0.8977(12) 0.1255(8) -0.1006(6) 0.056(2) Uani d 0.60(3) A 2
    O O13B 0.8144(15) 0.0963(8) -0.2287(6) 0.064(3) Uani d 0.60(3) A 2
    O O14B 0.750(2) 0.2000(8) -0.1816(7) 0.076(3) Uani d 0.60(3) A 2
    Cl Cl2A 0.6555(9) 0.0780(5) 0.3226(4) 0.0424(12) Uani d 0.78(3) B 1
    O O21A 0.5765(11) 0.1464(5) 0.3243(6) 0.066(2) Uani d 0.78(3) B 1
    O O22A 0.7030(10) 0.0638(6) 0.3946(4) 0.062(2) Uani d 0.78(3) B 1
    O O23A 0.5501(11) 0.0220(4) 0.2981(6) 0.065(2) Uani d 0.78(3) B 1
    O O24A 0.7821(9) 0.0858(7) 0.2801(4) 0.081(3) Uani d 0.78(3) B 1
    Cl Cl2B 0.661(4) 0.073(2) 0.317(2) 0.060(5) Uani d 0.22(3) B 2
    O O21B 0.610(4) 0.1450(16) 0.2989(19) 0.053(6) Uani d 0.22(3) B 2
    O O22B 0.733(4) 0.0437(17) 0.381(2) 0.065(5) Uani d 0.22(3) B 2
    O O23B 0.571(4) 0.027(2) 0.272(2) 0.066(5) Uani d 0.22(3) B 2
    O O24B 0.783(3) 0.049(2) 0.2882(15) 0.071(5) Uani d 0.22(3) B 2
    O O1WA 0.6542(14) 0.0192(9) 0.1411(7) 0.079(4) Uani d 0.493(3) A 1
    O O1WB 0.721(2) 0.0144(13) 0.1481(12) 0.054(5) Uani d 0.268(3) A 2
    O O1WC 0.842(2) -0.0011(8) 0.1552(8) 0.058(4) Uani d 0.239(3) A 3
loop_
    _atom_site_aniso_label
    _atom_site_aniso_U_11
    _atom_site_aniso_U_22
    _atom_site_aniso_U_33
    _atom_site_aniso_U_12
    _atom_site_aniso_U_13
    _atom_site_aniso_U_23
    Ba1 0.02904(15) 0.02521(14) 0.04255(17) 0.00132(10) 0.00089(10) -0.00540(11)
    Co1 0.0275(3) 0.0241(3) 0.0336(3) 0.0011(2) 0.0035(2) -0.0029(2)
    O1 0.0309(15) 0.0251(15) 0.0476(19) 0.0022(12) -0.0083(13) -0.0040(13)
    N1 0.0362(19) 0.0289(19) 0.037(2) -0.0018(15) 0.0072(15) -0.0018(16)
    C1 0.052(3) 0.049(3) 0.065(4) 0.019(2) 0.015(3) -0.007(3)
    O2 0.0332(16) 0.0273(16) 0.058(2) -0.0005(12) -0.0026(14) 0.0005(15)
    N2 0.0336(19) 0.031(2) 0.040(2) 0.0002(15) 0.0013(15) -0.0011(16)
    C2 0.041(3) 0.041(3) 0.056(3) 0.013(2) 0.005(2) -0.007(2)
    O3 0.0348(16) 0.0409(18) 0.0354(18) 0.0054(13) -0.0043(13) 0.0019(14)
    N3 0.0327(19) 0.045(2) 0.040(2) 0.0041(17) 0.0069(16) -0.0030(18)
    C3 0.057(3) 0.029(2) 0.048(3) -0.001(2) 0.000(2) 0.008(2)
    O4 0.0332(16) 0.0265(15) 0.0403(18) 0.0056(12) -0.0102(12) -0.0067(13)
    N4 0.0350(19) 0.0272(18) 0.035(2) 0.0008(15) 0.0057(15) -0.0068(15)
    C4 0.047(3) 0.041(3) 0.043(3) -0.011(2) 0.008(2) 0.007(2)
    O5 0.0372(17) 0.0359(18) 0.047(2) 0.0083(13) -0.0064(14) -0.0124(15)
    C5 0.039(3) 0.033(2) 0.054(3) -0.008(2) 0.002(2) -0.003(2)
    O6 0.051(2) 0.0442(19) 0.040(2) 0.0051(15) -0.0151(15) -0.0055(16)
    C6 0.037(2) 0.036(2) 0.050(3) -0.005(2) -0.001(2) -0.005(2)
    C7 0.045(3) 0.041(3) 0.043(3) 0.003(2) 0.007(2) -0.015(2)
    C8 0.048(3) 0.041(3) 0.046(3) 0.006(2) 0.016(2) -0.008(2)
    C9 0.047(3) 0.072(4) 0.059(4) -0.016(3) 0.016(3) -0.007(3)
    C10 0.043(3) 0.051(3) 0.059(3) 0.002(2) 0.020(2) -0.008(3)
    C11 0.045(3) 0.034(2) 0.039(3) 0.000(2) 0.001(2) 0.002(2)
    C12 0.034(2) 0.033(2) 0.028(2) -0.0013(18) -0.0015(17) 0.0001(18)
    C13 0.027(2) 0.030(2) 0.038(2) 0.0033(17) -0.0002(17) -0.0061(18)
    C14 0.030(2) 0.033(2) 0.035(2) 0.0061(17) 0.0020(17) -0.0075(19)
    C15 0.025(2) 0.037(2) 0.029(2) -0.0004(17) -0.0038(16) -0.0079(18)
    C16 0.032(2) 0.047(3) 0.031(2) 0.003(2) -0.0022(17) -0.003(2)
    C17 0.048(3) 0.038(3) 0.035(3) 0.001(2) 0.001(2) -0.003(2)
    C18 0.034(2) 0.032(2) 0.039(3) 0.0022(18) -0.0061(18) 0.0016(19)
    C19 0.031(2) 0.026(2) 0.034(2) -0.0013(16) -0.0025(17) -0.0028(18)
    C20 0.035(2) 0.029(2) 0.043(3) 0.0009(18) -0.0058(19) -0.002(2)
    C21 0.040(3) 0.037(3) 0.064(4) 0.010(2) -0.013(2) -0.011(2)
    C22 0.044(3) 0.049(3) 0.063(4) 0.012(2) -0.024(2) -0.007(3)
    Cl1A 0.049(4) 0.040(4) 0.054(4) -0.001(3) 0.010(3) 0.013(3)
    O11A 0.047(5) 0.039(5) 0.055(5) -0.001(4) 0.003(4) 0.015(4)
    O12A 0.050(5) 0.049(5) 0.058(5) 0.007(4) 0.003(4) 0.005(4)
    O13A 0.065(7) 0.063(6) 0.062(7) 0.013(5) 0.022(5) 0.006(5)
    O14A 0.073(8) 0.053(7) 0.093(8) 0.006(7) -0.019(7) 0.024(6)
    Cl1B 0.049(3) 0.057(3) 0.037(2) 0.0143(18) 0.0014(18) 0.0026(18)
    O11B 0.042(3) 0.064(5) 0.049(4) 0.011(4) 0.008(3) 0.006(4)
    O12B 0.049(3) 0.066(4) 0.051(4) 0.009(4) -0.006(3) 0.001(4)
    O13B 0.058(5) 0.100(6) 0.035(4) 0.024(5) 0.006(4) -0.002(4)
    O14B 0.081(7) 0.063(5) 0.080(6) 0.004(6) -0.018(5) 0.025(4)
    Cl2A 0.0529(19) 0.035(2) 0.0386(17) -0.0050(18) -0.0023(13) 0.0003(14)
    O21A 0.076(5) 0.045(3) 0.074(5) 0.008(3) -0.011(4) -0.010(4)
    O22A 0.074(4) 0.065(5) 0.046(4) 0.015(3) -0.001(3) 0.007(3)
    O23A 0.082(4) 0.034(3) 0.074(5) -0.020(3) -0.022(4) 0.006(4)
    O24A 0.097(4) 0.070(6) 0.083(4) -0.021(4) 0.046(3) -0.011(4)
    Cl2B 0.075(8) 0.034(6) 0.069(9) 0.014(5) 0.002(6) -0.003(5)
    O21B 0.071(10) 0.020(8) 0.066(12) -0.001(7) -0.002(9) 0.004(8)
    O22B 0.086(10) 0.039(9) 0.068(10) 0.012(7) -0.003(8) -0.002(7)
    O23B 0.086(9) 0.043(9) 0.069(11) 0.000(7) 0.008(8) -0.007(8)
    O24B 0.091(9) 0.046(8) 0.076(10) 0.009(7) 0.012(7) -0.006(7)
    O1WA 0.100(8) 0.095(7) 0.042(5) 0.000(7) 0.005(6) -0.007(5)
    O1WB 0.067(9) 0.056(8) 0.038(8) -0.005(8) 0.004(8) 0.001(6)
    O1WC 0.077(8) 0.045(7) 0.052(8) -0.012(6) 0.010(6) -0.012(6)
_geom_special_details
;
 All esds (except the esd in the dihedral angle between two l.s. planes)
 are estimated using the full covariance matrix.  The cell esds are taken
 into account individually in the estimation of esds in distances, angles
 and torsion angles; correlations between esds in cell parameters are only
 used when they are defined by crystal symmetry.  An approximate (isotropic)
 treatment of cell esds is used for estimating esds involving l.s. planes.
;
loop_
    _geom_bond_atom_site_label_1
    _geom_bond_atom_site_label_2
    _geom_bond_site_symmetry_2
    _geom_bond_distance
    _geom_bond_publ_flag
    Ba1 O1 . 2.688(3) ?
    Ba1 O4 . 2.690(3) ?
    Ba1 O1WB . 2.75(2) ?
    Ba1 O1WA . 2.774(14) ?
    Ba1 O5 . 2.814(3) ?
    Ba1 O11A . 2.853(19) ?
    Ba1 O2 3_655 2.860(3) ?
    Ba1 O2 . 2.861(3) ?
    Ba1 O12B . 2.863(10) ?
    Ba1 O5 3_755 2.901(3) ?
    Ba1 O12A . 2.955(15) ?
    Ba1 O1WC . 2.972(17) ?
    Co1 O1 . 2.044(3) ?
    Co1 O4 . 2.075(3) ?
    Co1 N1 . 2.199(3) ?
    Co1 N3 . 2.220(3) ?
    Co1 N4 . 2.344(4) ?
    Co1 N2 . 2.414(4) ?
    O1 C13 . 1.330(5) ?
    N1 C5 . 1.472(6) ?
    N1 C10 . 1.484(5) ?
    N1 C4 . 1.485(6) ?
    C1 C2 . 1.484(7) ?
    C1 N3 . 1.492(6) ?
    C1 H1A . 0.9900 ?
    C1 H1B . 0.9900 ?
    O2 C14 . 1.252(5) ?
    O2 Ba1 3_655 2.860(3) ?
    N2 C3 . 1.466(6) ?
    N2 C2 . 1.479(5) ?
    N2 C11 . 1.486(6) ?
    C2 H2A . 0.9900 ?
    C2 H2B . 0.9900 ?
    O3 C16 . 1.334(5) ?
    O3 C12 . 1.366(5) ?
    N3 C9 . 1.470(6) ?
    N3 C8 . 1.481(6) ?
    C3 C4 . 1.511(6) ?
    C3 H3A . 0.9900 ?
    C3 H3B . 0.9900 ?
    O4 C19 . 1.325(5) ?
    N4 C17 . 1.471(5) ?
    N4 C7 . 1.477(5) ?
    N4 C6 . 1.490(5) ?
    C4 H4A . 0.9900 ?
    C4 H4B . 0.9900 ?
    O5 C20 . 1.254(5) ?
    O5 Ba1 3_755 2.901(3) ?
    C5 C6 . 1.497(6) ?
    C5 H5A . 0.9900 ?
    C5 H5B . 0.9900 ?
    O6 C22 . 1.339(6) ?
    O6 C18 . 1.370(5) ?
    C6 H6A . 0.9900 ?
    C6 H6B . 0.9900 ?
    C7 C8 . 1.503(6) ?
    C7 H7A . 0.9900 ?
    C7 H7B . 0.9900 ?
    C8 H8A . 0.9900 ?
    C8 H8B . 0.9900 ?
    C9 H9A . 0.9800 ?
    C9 H9B . 0.9800 ?
    C9 H9C . 0.9800 ?
    C10 H10A . 0.9800 ?
    C10 H10B . 0.9800 ?
    C10 H10C . 0.9800 ?
    C11 C12 . 1.484(6) ?
    C11 H11A . 0.9900 ?
    C11 H11B . 0.9900 ?
    C12 C13 . 1.351(6) ?
    C13 C14 . 1.448(6) ?
    C14 C15 . 1.432(5) ?
    C15 C16 . 1.326(6) ?
    C15 H15 . 0.9500 ?
    C16 H16 . 0.9500 ?
    C17 C18 . 1.471(6) ?
    C17 H17A . 0.9900 ?
    C17 H17B . 0.9900 ?
    C18 C19 . 1.353(6) ?
    C19 C20 . 1.469(6) ?
    C20 C21 . 1.429(6) ?
    C21 C22 . 1.320(7) ?
    C21 H21 . 0.9500 ?
    C22 H22 . 0.9500 ?
    Cl1A O12A . 1.35(2) ?
    Cl1A O13A . 1.40(2) ?
    Cl1A O14A . 1.47(3) ?
    Cl1A O11A . 1.59(2) ?
    Cl1B O11B . 1.342(18) ?
    Cl1B O14B . 1.383(17) ?
    Cl1B O13B . 1.433(15) ?
    Cl1B O12B . 1.484(15) ?
    Cl2A O22A . 1.423(11) ?
    Cl2A O21A . 1.425(12) ?
    Cl2A O23A . 1.434(10) ?
    Cl2A O24A . 1.444(11) ?
    Cl2B O24B . 1.33(5) ?
    Cl2B O23B . 1.40(4) ?
    Cl2B O21B . 1.42(4) ?
    Cl2B O22B . 1.43(5) ?
loop_
    _geom_angle_atom_site_label_1
    _geom_angle_atom_site_label_2
    _geom_angle_atom_site_label_3
    _geom_angle_site_symmetry_1
    _geom_angle_site_symmetry_3
    _geom_angle
    _geom_angle_publ_flag
    O1 Ba1 O4 . . 56.75(8) ?
    O1 Ba1 O1WB . . 101.1(5) ?
    O4 Ba1 O1WB . . 74.2(5) ?
    O1 Ba1 O1WA . . 94.5(3) ?
    O4 Ba1 O1WA . . 78.8(3) ?
    O1 Ba1 O5 . . 111.22(8) ?
    O4 Ba1 O5 . . 60.20(8) ?
    O1WB Ba1 O5 . . 85.5(4) ?
    O1WA Ba1 O5 . . 97.9(3) ?
    O1 Ba1 O11A . . 73.1(4) ?
    O4 Ba1 O11A . . 117.6(4) ?
    O1WA Ba1 O11A . . 144.0(5) ?
    O5 Ba1 O11A . . 118.1(4) ?
    O1 Ba1 O2 . 3_655 121.15(8) ?
    O4 Ba1 O2 . 3_655 146.50(9) ?
    O1WB Ba1 O2 . 3_655 73.8(5) ?
    O1WA Ba1 O2 . 3_655 67.9(3) ?
    O5 Ba1 O2 . 3_655 126.20(8) ?
    O11A Ba1 O2 . 3_655 89.4(4) ?
    O1 Ba1 O2 . . 59.51(8) ?
    O4 Ba1 O2 . . 107.01(8) ?
    O1WB Ba1 O2 . . 87.0(5) ?
    O1WA Ba1 O2 . . 74.4(3) ?
    O5 Ba1 O2 . . 166.61(9) ?
    O11A Ba1 O2 . . 70.2(4) ?
    O2 Ba1 O2 3_655 . 61.66(10) ?
    O1 Ba1 O12B . . 76.5(3) ?
    O4 Ba1 O12B . . 84.3(3) ?
    O1WB Ba1 O12B . . 155.1(5) ?
    O5 Ba1 O12B . . 72.8(2) ?
    O2 Ba1 O12B 3_655 . 129.0(3) ?
    O2 Ba1 O12B . . 111.7(2) ?
    O1 Ba1 O5 . 3_755 149.97(9) ?
    O4 Ba1 O5 . 3_755 123.92(8) ?
    O1WB Ba1 O5 . 3_755 107.8(5) ?
    O1WA Ba1 O5 . 3_755 115.4(3) ?
    O5 Ba1 O5 . 3_755 64.08(10) ?
    O11A Ba1 O5 . 3_755 83.3(4) ?
    O2 Ba1 O5 3_655 3_755 75.82(9) ?
    O2 Ba1 O5 . 3_755 128.99(9) ?
    O12B Ba1 O5 . 3_755 73.8(3) ?
    O1 Ba1 O12A . . 85.8(4) ?
    O4 Ba1 O12A . . 93.0(4) ?
    O1WA Ba1 O12A . . 169.9(4) ?
    O5 Ba1 O12A . . 72.6(3) ?
    O11A Ba1 O12A . . 45.6(5) ?
    O2 Ba1 O12A 3_655 . 120.5(4) ?
    O2 Ba1 O12A . . 114.1(3) ?
    O5 Ba1 O12A 3_755 . 64.3(4) ?
    O1 Ba1 O1WC . . 114.0(3) ?
    O4 Ba1 O1WC . . 71.0(3) ?
    O5 Ba1 O1WC . . 64.8(3) ?
    O2 Ba1 O1WC 3_655 . 82.8(3) ?
    O2 Ba1 O1WC . . 108.7(3) ?
    O5 Ba1 O1WC 3_755 . 91.4(3) ?
    O1 Co1 O4 . . 76.70(11) ?
    O1 Co1 N1 . . 122.08(13) ?
    O4 Co1 N1 . . 100.96(12) ?
    O1 Co1 N3 . . 100.86(13) ?
    O4 Co1 N3 . . 124.07(13) ?
    N1 Co1 N3 . . 124.08(13) ?
    O1 Co1 N4 . . 153.71(12) ?
    O4 Co1 N4 . . 82.53(11) ?
    N1 Co1 N4 . . 77.40(13) ?
    N3 Co1 N4 . . 77.62(12) ?
    O1 Co1 N2 . . 81.95(12) ?
    O4 Co1 N2 . . 152.96(12) ?
    N1 Co1 N2 . . 76.58(12) ?
    N3 Co1 N2 . . 75.99(13) ?
    N4 Co1 N2 . . 122.15(12) ?
    C13 O1 Co1 . . 131.9(2) ?
    C13 O1 Ba1 . . 114.1(2) ?
    Co1 O1 Ba1 . . 113.82(11) ?
    C5 N1 C10 . . 110.3(4) ?
    C5 N1 C4 . . 108.4(3) ?
    C10 N1 C4 . . 108.1(4) ?
    C5 N1 Co1 . . 110.6(3) ?
    C10 N1 Co1 . . 107.3(3) ?
    C4 N1 Co1 . . 112.1(3) ?
    C2 C1 N3 . . 112.0(4) ?
    C2 C1 H1A . . 109.2 ?
    N3 C1 H1A . . 109.2 ?
    C2 C1 H1B . . 109.2 ?
    N3 C1 H1B . . 109.2 ?
    H1A C1 H1B . . 107.9 ?
    C14 O2 Ba1 . 3_655 124.5(3) ?
    C14 O2 Ba1 . . 111.2(2) ?
    Ba1 O2 Ba1 3_655 . 118.33(10) ?
    C3 N2 C2 . . 111.1(4) ?
    C3 N2 C11 . . 108.9(4) ?
    C2 N2 C11 . . 109.8(3) ?
    C3 N2 Co1 . . 105.2(3) ?
    C2 N2 Co1 . . 108.4(3) ?
    C11 N2 Co1 . . 113.5(3) ?
    N2 C2 C1 . . 111.4(4) ?
    N2 C2 H2A . . 109.3 ?
    C1 C2 H2A . . 109.3 ?
    N2 C2 H2B . . 109.3 ?
    C1 C2 H2B . . 109.3 ?
    H2A C2 H2B . . 108.0 ?
    C16 O3 C12 . . 118.6(3) ?
    C9 N3 C8 . . 108.0(4) ?
    C9 N3 C1 . . 111.1(4) ?
    C8 N3 C1 . . 106.7(4) ?
    C9 N3 Co1 . . 109.7(3) ?
    C8 N3 Co1 . . 110.5(2) ?
    C1 N3 Co1 . . 110.8(3) ?
    N2 C3 C4 . . 109.5(4) ?
    N2 C3 H3A . . 109.8 ?
    C4 C3 H3A . . 109.8 ?
    N2 C3 H3B . . 109.8 ?
    C4 C3 H3B . . 109.8 ?
    H3A C3 H3B . . 108.2 ?
    C19 O4 Co1 . . 132.0(2) ?
    C19 O4 Ba1 . . 115.2(2) ?
    Co1 O4 Ba1 . . 112.64(11) ?
    C17 N4 C7 . . 107.8(3) ?
    C17 N4 C6 . . 110.0(3) ?
    C7 N4 C6 . . 109.9(3) ?
    C17 N4 Co1 . . 114.3(3) ?
    C7 N4 Co1 . . 105.7(3) ?
    C6 N4 Co1 . . 108.8(3) ?
    N1 C4 C3 . . 110.4(4) ?
    N1 C4 H4A . . 109.6 ?
    C3 C4 H4A . . 109.6 ?
    N1 C4 H4B . . 109.6 ?
    C3 C4 H4B . . 109.6 ?
    H4A C4 H4B . . 108.1 ?
    C20 O5 Ba1 . . 112.8(3) ?
    C20 O5 Ba1 . 3_755 127.8(3) ?
    Ba1 O5 Ba1 . 3_755 115.92(10) ?
    N1 C5 C6 . . 112.4(4) ?
    N1 C5 H5A . . 109.1 ?
    C6 C5 H5A . . 109.1 ?
    N1 C5 H5B . . 109.1 ?
    C6 C5 H5B . . 109.1 ?
    H5A C5 H5B . . 107.9 ?
    C22 O6 C18 . . 118.5(4) ?
    N4 C6 C5 . . 110.4(4) ?
    N4 C6 H6A . . 109.6 ?
    C5 C6 H6A . . 109.6 ?
    N4 C6 H6B . . 109.6 ?
    C5 C6 H6B . . 109.6 ?
    H6A C6 H6B . . 108.1 ?
    N4 C7 C8 . . 109.4(4) ?
    N4 C7 H7A . . 109.8 ?
    C8 C7 H7A . . 109.8 ?
    N4 C7 H7B . . 109.8 ?
    C8 C7 H7B . . 109.8 ?
    H7A C7 H7B . . 108.2 ?
    N3 C8 C7 . . 110.9(4) ?
    N3 C8 H8A . . 109.5 ?
    C7 C8 H8A . . 109.5 ?
    N3 C8 H8B . . 109.5 ?
    C7 C8 H8B . . 109.5 ?
    H8A C8 H8B . . 108.1 ?
    N3 C9 H9A . . 109.5 ?
    N3 C9 H9B . . 109.5 ?
    H9A C9 H9B . . 109.5 ?
    N3 C9 H9C . . 109.5 ?
    H9A C9 H9C . . 109.5 ?
    H9B C9 H9C . . 109.5 ?
    N1 C10 H10A . . 109.5 ?
    N1 C10 H10B . . 109.5 ?
    H10A C10 H10B . . 109.5 ?
    N1 C10 H10C . . 109.5 ?
    H10A C10 H10C . . 109.5 ?
    H10B C10 H10C . . 109.5 ?
    C12 C11 N2 . . 111.3(4) ?
    C12 C11 H11A . . 109.4 ?
    N2 C11 H11A . . 109.4 ?
    C12 C11 H11B . . 109.4 ?
    N2 C11 H11B . . 109.4 ?
    H11A C11 H11B . . 108.0 ?
    C13 C12 O3 . . 123.3(4) ?
    C13 C12 C11 . . 124.2(4) ?
    O3 C12 C11 . . 112.5(4) ?
    O1 C13 C12 . . 121.8(4) ?
    O1 C13 C14 . . 119.4(4) ?
    C12 C13 C14 . . 118.7(4) ?
    O2 C14 C15 . . 123.7(4) ?
    O2 C14 C13 . . 121.5(4) ?
    C15 C14 C13 . . 114.8(4) ?
    C16 C15 C14 . . 121.8(4) ?
    C16 C15 H15 . . 119.1 ?
    C14 C15 H15 . . 119.1 ?
    C15 C16 O3 . . 122.6(4) ?
    C15 C16 H16 . . 118.7 ?
    O3 C16 H16 . . 118.7 ?
    C18 C17 N4 . . 113.1(4) ?
    C18 C17 H17A . . 109.0 ?
    N4 C17 H17A . . 109.0 ?
    C18 C17 H17B . . 109.0 ?
    N4 C17 H17B . . 109.0 ?
    H17A C17 H17B . . 107.8 ?
    C19 C18 O6 . . 123.0(4) ?
    C19 C18 C17 . . 124.1(4) ?
    O6 C18 C17 . . 112.9(4) ?
    O4 C19 C18 . . 122.3(4) ?
    O4 C19 C20 . . 118.9(4) ?
    C18 C19 C20 . . 118.7(4) ?
    O5 C20 C21 . . 124.2(4) ?
    O5 C20 C19 . . 121.3(4) ?
    C21 C20 C19 . . 114.5(4) ?
    C22 C21 C20 . . 122.0(4) ?
    C22 C21 H21 . . 119.0 ?
    C20 C21 H21 . . 119.0 ?
    C21 C22 O6 . . 123.1(4) ?
    C21 C22 H22 . . 118.4 ?
    O6 C22 H22 . . 118.4 ?
    O12A Cl1A O13A . . 89.8(18) ?
    O12A Cl1A O14A . . 109.8(13) ?
    O13A Cl1A O14A . . 118.6(14) ?
    O12A Cl1A O11A . . 99.6(12) ?
    O13A Cl1A O11A . . 109.7(13) ?
    O14A Cl1A O11A . . 122.2(15) ?
    O12A Cl1A Ba1 . . 52.5(8) ?
    O13A Cl1A Ba1 . . 121.1(11) ?
    O14A Cl1A Ba1 . . 116.5(12) ?
    O11A Cl1A Ba1 . . 51.0(8) ?
    Cl1A O11A Ba1 . . 103.3(10) ?
    Cl1A O12A Ba1 . . 106.3(10) ?
    O11B Cl1B O14B . . 101.1(12) ?
    O11B Cl1B O13B . . 108.6(9) ?
    O14B Cl1B O13B . . 101.2(12) ?
    O11B Cl1B O12B . . 111.0(10) ?
    O14B Cl1B O12B . . 111.2(9) ?
    O13B Cl1B O12B . . 121.5(12) ?
    O11B Cl1B Ba1 . . 61.1(7) ?
    O14B Cl1B Ba1 . . 124.5(8) ?
    O13B Cl1B Ba1 . . 134.0(9) ?
    O12B Cl1B Ba1 . . 50.2(5) ?
    Cl1B O11B Ba1 . . 97.0(7) ?
    Cl1B O12B Ba1 . . 106.3(6) ?
    O22A Cl2A O21A . . 104.2(9) ?
    O22A Cl2A O23A . . 108.7(6) ?
    O21A Cl2A O23A . . 108.1(7) ?
    O22A Cl2A O24A . . 111.8(8) ?
    O21A Cl2A O24A . . 109.6(6) ?
    O23A Cl2A O24A . . 113.9(9) ?
    O24B Cl2B O23B . . 90(3) ?
    O24B Cl2B O21B . . 116(3) ?
    O23B Cl2B O21B . . 104(3) ?
    O24B Cl2B O22B . . 85(3) ?
    O23B Cl2B O22B . . 120(3) ?
    O21B Cl2B O22B . . 131(3) ?
_shelx_hkl_file
;
   0   0  -2 53056.2 1463.65   4
   0   0   2 479759. 3329.96   4
   0   0  -3 429.866 149.572   4
   0   0   3 125.198 91.4634   4
   0   0   4 113408. 2920.18   4
   0   0  -4 110116. 2933.71   4
   0   0   5-272.015 192.394   4
   0   0   6 455736. 9486.03   4
   0   0   7-10.9735 245.658   4
   0   0   8 87809.5 3148.85   4
   0   0  -8 88125.8 2635.02   1
   0   0   9 261.636 368.061   4
   0   0  -9-58.6169 190.990   1
   0   0 -10 166815. 4365.33   1
   0   0  10 169858. 5170.88   4
   0   0 -11 400.489 312.809   1
   0   0  11-127.349 334.119   4
   0   0 -12 166546. 4604.13   1
   0   0  12 173222. 5667.28   4
   0   0 -13 234.496 198.351   1
   0   0  13 107.336 423.131   4
   0   0  14 67894.8 3532.00   4
   0   0 -14 65121.3 2665.91   1
   0   0  15-635.972 619.584   4
   0   0 -15 124.155 282.451   1
   0   0 -16 10723.0 1089.63   1
   0   0  16 13398.8 1677.94   4
   0   0  17-194.174 678.784   4
   0   0  18 14952.2 1895.16   4
   0   0  19-521.608 720.322   4
   0   0  20 4046.11 1046.31   4
   0   0  21 777.719 720.220   4
   0   0  22 252.492 660.649   4
   0   0  23 1643.96 847.779   4
   0  -1  -2 40836.3 1156.24   3
   0   1  -2 37262.2 1159.82   4
   0   1   2 36667.1 1128.22   3
   0   1   3 244946. 5022.86   4
   0   1  -3 237684. 5049.64   4
   0  -1  -3 246010. 4572.45   1
   0  -1   3 249601. 5036.75   4
   0   1   3 233166. 4985.02   3
   0   1   3 238843. 4587.10   1
   0  -1  -4 27811.9 1231.43   4
   0  -1   4 32596.5 1309.72   4
   0   1   4 29058.8 963.245   1
   0   1   4 27593.7 1206.49   3
   0   1   4 31934.6 1298.28   4
   0   1  -4 29698.2 1290.01   4
   0  -1  -4 31174.1 962.851   1
   0  -1  -5 60232.7 1664.39   1
   0   1   5 63903.0 2144.44   4
   0  -1   5 62781.6 2131.93   4
   0  -1  -6 39687.8 1333.79   1
   0  -1   6 37448.1 1704.53   4
   0   1   6 38314.9 1727.43   4
   0  -1   7 341302. 7758.42   4
   0  -1  -7 339739. 6876.63   1
   0   1   7 343574. 7760.37   4
   0  -1   8 7954.41 865.037   4
   0  -1  -8 8957.78 656.638   1
   0   1   8 8350.32 876.650   4
   0  -1  -9 79664.7 2460.00   1
   0   1   9 83995.7 3211.77   4
   0  -1   9 78798.2 3123.92   4
   0  -1 -10 5333.47 581.269   1
   0   1  10 6977.94 893.885   4
   0  -1  10 5755.24 812.748   4
   0  -1  11 3891.75 764.921   4
   0   1  11 3686.38 735.506   4
   0  -1 -11 3138.88 474.128   1
   0   1  12 19647.5 1692.80   4
   0  -1 -12 22025.2 1317.77   1
   0  -1  12 23698.3 1843.80   4
   0   1 -12 21468.7 1421.29   1
   0   1 -13 86726.1 3216.72   1
   0   1  13 95404.3 4100.15   4
   0  -1 -13 87018.8 2983.85   1
   0  -1  13 89532.5 3934.92   4
   0   1 -14 1162.30 399.203   1
   0  -1 -14 813.740 352.447   1
   0   1  14 135.312 461.796   4
   0  -1 -15 13577.4 1118.40   1
   0  -1  15 13985.3 1619.43   4
   0   1  15 16261.3 1774.76   4
   0   1 -15 14925.7 1303.76   1
   0  -1  16 44113.8 3017.13   4
   0   1  16 43842.4 3010.36   4
   0   1 -16 42756.9 2320.22   1
   0  -1  17 3490.92 945.439   4
   0   1  17 6352.89 1223.59   4
   0   1  18 10559.2 1554.01   4
   0  -1  18 12424.2 1728.92   4
   0  -1  19 9557.78 1609.29   4
   0   1  19 9716.89 1577.03   4
   0   1  20 702.377 519.133   4
   0  -1  20 1476.07 694.096   4
   0  -1  21 3614.57 1103.42   4
   0   1  21 704.783 726.104   4
   0   1  22 1545.35 610.421   4
   0  -1  22-111.680 573.783   4
   0  -1  23 159.954 654.934   4
   0   1  23 1245.36 691.727   4
   0   2  -1 1556.72 198.879   6
   0  -2   1 1379.02 188.649   6
   0  -2  -1 1527.89 192.755   3
   0   2   1 1219.16 188.598   3
   0  -2  -2 22284.4 873.421   3
   0   2   2 21323.5 877.067   3
   0   2   3 29735.8 925.188   1
   0   2   3 27779.9 1139.66   3
   0  -2  -3 30593.5 1167.01   3
   0  -2  -4 207844. 4119.92   1
   0  -2  -4 209250. 4665.12   3
   0   2   4 198427. 4655.37   3
   0   2  -4 206718. 4764.94   4
   0   2   4 203763. 4123.67   1
   0   2   5 41533.7 1300.85   1
   0   2   5 42647.9 1714.46   4
   0  -2  -5 41172.6 1277.74   1
   0  -2   5 43732.3 1736.46   4
   0  -2   6 435906. 9324.32   4
   0  -2  -6 441626. 8424.91   1
   0   2   6 436238. 8512.05   1
   0   2   6 466650. 9429.81   4
   0  -2  -7 2351.30 293.467   1
   0   2   7 2126.18 433.830   4
   0  -2   7 2766.03 496.625   4
   0  -2  -8 154531. 3728.78   1
   0  -2   8 171912. 4752.86   4
   0   2   8 164186. 4729.78   4
   0  -2   9 737.789 363.869   4
   0   2   9 1169.26 429.150   4
   0  -2  -9 1424.47 274.139   1
   0   2  10 49033.9 2495.04   4
   0  -2 -10 42145.1 1671.32   1
   0  -2  10 47709.6 2449.34   4
   0   2  11 47514.0 2577.94   4
   0  -2  11 47489.8 2545.30   4
   0  -2 -11 43316.7 1758.14   1
   0  -2  12 1675.43 570.787   4
   0   2  12 1016.03 371.227   4
   0  -2 -12 1550.14 350.770   1
   0  -2  13 26563.3 2055.44   4
   0   2  13 25514.5 2031.61   4
   0  -2 -13 26010.8 1421.29   1
   0  -2  14 187.890 335.365   4
   0  -2 -14 496.090 278.547   1
   0   2  14-204.527 564.669   4
   0  -2  15 1214.03 669.403   4
   0  -2 -15 869.751 309.535   1
   0   2  15 940.030 606.724   4
   0   2 -15 1337.15 429.891   1
   0  -2  16-20.8831 440.241   4
   0   2  16-87.5461 434.999   4
   0   2 -16 534.598 351.818   1
   0   2  17 32057.2 2661.38   4
   0   2 -17 29113.0 2021.94   1
   0   2  18 5481.98 1243.20   4
   0  -2  18 7181.65 1351.64   4
   0   2  19 10242.4 1705.64   4
   0  -2  19 10532.1 1638.50   4
   0  -2  20 12567.0 1862.57   4
   0   2  20 13808.2 1992.63   4
   0   2  21 4660.56 1274.92   4
   0   2  22 5606.45 1346.21   4
   0   2  23 13593.5 2168.29   4
   0  -3  -1 213709. 4078.50   5
   0   3   1 216074. 4070.13   5
   0  -3   1 214737. 4475.73   6
   0   3  -1 215650. 4543.77   6
   0  -3  -1 209615. 4470.26   3
   0  -3  -2 134536. 3147.22   3
   0   3   2 130243. 3158.85   3
   0  -3  -2 131302. 2719.54   5
   0  -3   2 133520. 3141.62   6
   0   3   3 228754. 5106.07   3
   0  -3  -3 237248. 5065.11   3
   0  -3  -4 138764. 3522.71   3
   0   3   4 135574. 3064.05   1
   0  -3  -5 75867.8 2481.52   3
   0   3   5 73975.4 1987.11   1
   0   3   6 15368.3 786.935   1
   0   3   6 17241.3 1148.38   4
   0  -3  -6 16893.5 1107.35   3
   0   3   7 78661.1 2809.52   4
   0   3   7 71195.2 2097.24   1
   0  -3  -7 69467.7 2008.55   1
   0   3   8 19529.8 1013.94   1
   0   3   8 20440.3 1421.49   4
   0  -3  -8 19347.2 960.368   1
   0   3   9 5229.51 782.692   4
   0  -3  -9 5544.29 518.236   1
   0  -3  10 120563. 4227.15   4
   0  -3 -10 114031. 3164.82   1
   0  -3 -11 7834.54 695.371   1
   0  -3  11 8331.38 1072.44   4
   0   3  11 7892.66 1056.50   4
   0  -3  12 80033.1 3620.50   4
   0  -3 -12 78803.6 2589.37   1
   0   3  12 84039.0 3693.36   4
   0   3  13 15017.6 1570.80   4
   0  -3  13 13587.0 1492.35   4
   0  -3 -13 11558.3 909.052   1
   0   3  14 6305.13 1077.18   4
   0  -3 -14 5789.60 672.834   1
   0  -3  14 6980.25 1164.93   4
   0  -3 -15 24092.7 1431.22   1
   0   3  15 25397.1 2226.29   4
   0  -3  15 27966.9 2308.19   4
   0   3  16 8728.46 1353.28   4
   0   3 -17 218.657 400.518   1
   0   3  17-431.499 461.463   4
   0   3  18-417.344 648.166   4
   0   3  19-620.728 785.010   4
   0   3  20 7092.16 1382.25   4
   0   3  21-874.964 674.313   4
   0   3  22 18777.9 2448.19   4
   0   3  23 536.826 524.794   4
   0  -4   0 164789. 3289.22   2
   0   4   1 235565. 4588.93   5
   0   4  -1 240120. 4490.97   2
   0   4  -1 224117. 5134.82   6
   0  -4   1 233016. 5066.27   6
   0  -4  -1 236211. 4603.32   5
   0  -4   1 239506. 4490.62   2
   0  -4  -2 39525.5 1135.06   5
   0   4  -2 38334.7 1113.81   2
   0  -4  -2 38842.9 1479.37   3
   0  -4   2 41147.3 1513.31   6
   0  -4  -3 70502.1 2249.12   3
   0  -4   3 71269.6 2244.51   6
   0  -4  -4 260.998 226.086   3
   0  -4  -5 5755.63 624.372   3
   0   4   5 4465.45 426.959   1
   0  -4  -6 42203.5 1904.71   3
   0   4   6 38068.2 1426.58   1
   0   4   7 294239. 6248.65   1
   0  -4  -7 303960. 7147.78   3
   0   4   8 9901.53 1017.12   4
   0   4   8 8167.80 652.393   1
   0   4   9 37898.4 1578.52   1
   0   4   9 43782.2 2280.13   4
   0   4  10 33.9613 353.964   4
   0   4  11 37511.3 2314.92   4
   0   4  12 589.749 346.807   4
   0  -4 -12 235.840 150.449   1
   0  -4 -13 39361.4 1728.24   1
   0   4  13 44462.1 2761.08   4
   0  -4 -14 34729.1 1672.03   1
   0   4  14 43172.4 2820.76   4
   0   4  15 19022.7 1975.37   4
   0   4  16 26594.6 2400.31   4
   0   4  17 17369.9 2006.70   4
   0   4  18-47.1084 572.576   4
   0   4  19 38737.4 3229.31   4
   0   4  20 1082.55 721.786   4
   0   4  21 7756.52 1570.02   4
   0   4  22 1080.77 662.637   4
   0   4  23 4144.35 1249.52   4
   0  -5   0 196.352 101.724   2
   0   5   0-125.553 121.015   5
   0   5   1 29579.5 1008.85   5
   0   5  -1 29309.9 915.978   2
   0  -5   1 29218.4 908.248   2
   0   5  -2 5899.95 381.364   2
   0  -5  -2 5773.41 594.388   3
   0  -5   2 5855.54 581.034   6
   0  -5  -2 5814.73 398.605   5
   0   5   2 6045.89 406.076   5
   0  -5  -3 7077.29 677.787   3
   0  -5  -3 5779.01 424.281   5
   0  -5   3 5804.29 616.920   6
   0  -5  -4 220955. 5268.76   3
   0  -5   4 210886. 5211.46   6
   0  -5  -5 5690.81 670.240   3
   0   5   6 52746.1 1866.97   1
   0  -5  -6 60868.4 2387.49   3
   0   5   7 171.839 151.205   1
   0  -5  -7 302.848 220.475   3
   0  -5  -8 146574. 4537.99   3
   0   5   9 331.082 318.022   4
   0   5  10 1198.13 434.855   4
   0   5  11 4218.53 812.576   4
   0   5  12 446.852 415.081   4
   0   5  13 23136.0 2033.52   4
   0   5  14 50274.6 3119.55   4
   0   5  15 10479.1 1492.84   4
   0   5  16 69430.2 3992.80   4
   0   5  17 335.433 638.597   4
   0   5  18 39963.7 3192.61   4
   0   5  19 3457.10 1054.54   4
   0   5  20 27923.4 2872.85   4
   0   5  21 1372.28 814.958   4
   0   5  22 6013.69 1525.51   4
   0   5  23-659.611 778.694   4
   0   6   0 271951. 5540.98   5
   0  -6   0 264063. 5291.49   2
   0  -6   1 49927.7 1385.89   2
   0   6   1 49504.5 1517.68   5
   0  -6  -2 156818. 3479.63   5
   0  -6  -2 149465. 4096.03   3
   0  -6   2 157963. 4126.20   6
   0   6  -2 162139. 3365.59   2
   0   6   2 157522. 3461.33   5
   0  -6  -3 30166.5 1504.31   3
   0  -6   3 29006.6 1484.79   6
   0   6  -3 29484.7 1072.17   2
   0  -6  -3 28981.0 1078.86   5
   0  -6   4 6774.09 720.546   6
   0  -6  -4 7322.95 747.622   3
   0  -6  -4 7890.06 552.097   5
   0  -6   5 6623.42 738.709   6
   0  -6  -5 6026.25 723.577   3
   0  -6  -6 223.424 250.417   3
   0  -6   6 154.482 263.229   6
   0  -6  -7 20950.3 1471.33   3
   0  -6  -8 7363.61 904.066   3
   0  -6  -9 42757.3 2339.90   3
   0  -6 -10 16317.7 1459.92   3
   0   6  10 15272.9 1447.58   4
   0   6  11 37144.1 2387.88   4
   0   6  12 24921.4 2043.57   4
   0   6  13 53331.0 3126.02   4
   0   6  14 14074.1 1685.74   4
   0   6  15 30455.3 2531.48   4
   0   6  16 18971.4 2047.03   4
   0   6  17 1683.76 826.127   4
   0   6  18 12701.0 1812.36   4
   0   6  19 7310.01 1485.42   4
   0   6  20 1356.88 836.474   4
   0   6  21 14956.6 2181.03   4
   0   6  22 1138.06 848.672   4
   0  -7   0 185.038 117.383   2
   0   7   0 1.79831 106.228   5
   0  -7   1 60681.8 1651.45   2
   0   7   1 60386.4 1829.18   5
   0  -7  -2 18199.7 1232.60   3
   0   7   2 20138.9 913.730   5
   0  -7   2 18222.4 1206.59   6
   0   7  -2 20391.9 833.793   2
   0  -7  -3 268387. 5720.98   5
   0   7  -3 284558. 5680.82   2
   0  -7  -3 293205. 6719.89   3
   0  -7   3 287125. 6675.45   6
   0  -7  -4 20045.8 1364.59   3
   0  -7  -4 20978.1 974.696   5
   0  -7   4 23215.9 1424.82   6
   0   7  -4 21495.2 981.735   2
   0  -7   5 295938. 7068.75   6
   0  -7  -5 306415. 7162.55   3
   0  -7   6 4836.95 693.549   6
   0  -7  -6 4788.25 716.138   3
   0  -7  -7 144409. 4522.52   3
   0  -7   7 133164. 4350.59   6
   0  -7  -8 121953. 4249.48   3
   0  -7  -9 154099. 5065.72   3
   0  -7 -10 91338.3 3815.09   3
   0   7  11 12204.9 1377.52   4
   0   7  12 44586.0 2802.27   4
   0   7  13 539.386 466.957   4
   0   7  14 39423.2 2852.04   4
   0   7  15 6618.04 1223.45   4
   0   7  16 967.343 590.735   4
   0   7  17 471.789 657.543   4
   0   7  18 2368.90 849.243   4
   0   7  19 11084.0 1777.83   4
   0   7  20 5235.85 1279.35   4
   0   7  21 6906.30 1576.26   4
   0   7  22 5985.66 1464.38   4
   0  -8   0 104745. 2651.00   2
   0   8   0 113921. 3002.33   5
   0   8   1 45037.2 1593.88   5
   0  -8  -1 41148.9 1493.39   2
   0  -8   1 43465.1 1379.22   2
   0  -8  -2 141331. 4201.42   3
   0   8  -2 146934. 3268.92   2
   0   8   2 138715. 3430.71   5
   0  -8  -3 52839.5 2309.71   3
   0  -8   3 49432.0 2217.41   6
   0   8  -3 50669.3 1572.24   2
   0   8   3 50243.6 1655.67   5
   0  -8  -3 47218.3 1636.24   5
   0  -8  -4 324399. 7738.78   3
   0  -8   4 336386. 7741.41   6
   0   8  -4 330017. 6613.50   2
   0  -8  -5 8539.75 641.598   5
   0  -8  -5 9362.39 972.277   3
   0   8  -5 10050.1 723.922   2
   0  -8   5 8841.17 950.688   6
   0  -8   6 318354. 7799.18   6
   0  -8  -6 309066. 7762.59   3
   0  -8  -7 216.242 327.834   3
   0  -8   7 403.042 356.381   6
   0  -8   8 123575. 4356.88   6
   0  -8  -8 125530. 4423.01   3
   0  -8  -9 228.147 391.182   3
   0  -8   9 973.459 509.159   6
   0  -8 -10 125893. 4735.56   3
   0  -8 -11 339.464 311.650   3
   0   8  12 17838.4 1774.68   4
   0   8  13-1137.58 583.907   4
   0   8  14 118.681 598.139   4
   0   8  15 5429.33 1116.66   4
   0   8  16 20148.6 2195.86   4
   0   8  17 27145.5 2645.99   4
   0   8  18 3909.64 1086.75   4
   0   8  19 4535.35 1195.87   4
   0   8  20 6723.40 1488.94   4
   0   8  21 323.951 690.592   4
   0   8  22 12813.4 2179.28   4
   0  -9   0-109.675 147.341   2
   0   9   0 73.4142 177.670   5
   0   9   1 346273. 6902.17   5
   0   9  -1 332727. 7103.30   5
   0  -9   1 312894. 6422.39   2
   0  -9  -1 308355. 6650.07   2
   0   9   2 5430.92 527.819   5
   0  -9  -2 4685.11 743.621   3
   0   9  -3 469224. 9176.38   2
   0  -9  -3 499507. 10682.7   3
   0   9   3 473983. 9375.24   5
   0  -9   3 481448. 10584.7   6
   0  -9  -4 10612.2 722.362   5
   0  -9   4 11349.1 1101.65   6
   0   9  -4 12305.5 750.972   2
   0  -9  -4 10558.8 1098.75   3
   0   9  -5 41908.7 1608.25   2
   0  -9   5 45145.5 2327.69   6
   0  -9  -5 42694.1 2284.64   3
   0  -9   6 8321.85 999.702   6
   0   9  -6 8285.76 721.658   2
   0  -9  -6 10758.3 1138.30   3
   0  -9   7 15306.6 1394.73   6
   0  -9  -7 15088.3 1390.17   3
   0  -9  -8 3837.61 759.903   3
   0  -9   8 4376.25 782.622   6
   0  -9  -9 59145.1 3042.82   3
   0  -9   9 59121.7 3003.92   6
   0  -9  10 720.744 509.381   6
   0  -9 -10 56.7773 412.026   3
   0  -9 -11 63028.3 3351.80   3
   0  -9  11 60003.7 3206.77   6
   0  -9  12 618.939 385.264   6
   0   9  12 69.5017 374.824   4
   0  -9 -12 827.497 484.872   3
   0   9  13 45202.5 3058.28   4
   0   9  14 64.5047 548.730   4
   0   9  15 47631.1 3366.68   4
   0   9  16 1830.95 751.526   4
   0   9  17 11922.5 1757.84   4
   0   9  18 8198.04 1598.47   4
   0   9  19 219.205 470.367   4
   0   9  20 336.787 560.079   4
   0   9  21 1154.72 690.101   4
   0  10   0 233432. 5331.10   5
   0 -10   0 211041. 4786.38   2
   0  10   1 61407.9 2103.32   5
   0  10  -1 59382.7 2229.18   5
   0  10   2 255641. 5777.30   5
   0 -10  -2 266958. 6893.55   3
   0  10   3 87698.5 2597.31   5
   0 -10  -3 90060.4 3481.77   3
   0  10  -3 87791.4 2411.56   2
   0 -10  -4 121895. 4232.18   3
   0 -10   4 114826. 4101.95   6
   0  10  -4 119154. 3067.70   2
   0 -10   5 5377.79 826.541   6
   0  10  -5 5329.81 549.393   2
   0 -10  -5 6781.85 941.866   3
   0 -10  -6 5811.58 924.004   3
   0 -10   6 6483.72 907.247   6
   0  10  -6 5601.68 594.844   2
   0 -10   7 6653.35 968.196   6
   0 -10  -7 5996.35 932.931   3
   0  10  -7 7677.04 737.357   2
   0 -10   8 18726.5 1640.72   6
   0 -10  -8 17097.2 1596.96   3
   0 -10  -9 11864.0 1380.15   3
   0 -10   9 12189.8 1388.15   6
   0 -10 -10 18760.4 1792.96   3
   0 -10  10 17235.6 1707.73   6
   0 -10 -11 23647.3 2056.40   3
   0 -10  11 22155.4 1952.19   6
   0 -10  12 32539.8 2460.88   6
   0 -10 -12 34635.5 2571.64   3
   0 -10  13 20164.9 1982.93   6
   0 -10 -13 22841.4 2142.29   3
   0  10  13 21641.5 2168.59   4
   0  10  14 43482.6 3139.91   4
   0 -10  14 40990.1 2922.07   6
   0 -10  15 45.8614 414.009   6
   0  10  15 678.765 388.876   4
   0  10  16 15255.2 1968.54   4
   0 -10  16 13033.3 1748.47   6
   0  10  17 5812.92 1276.12   4
   0 -10  17 2895.08 911.243   6
   0  10  18 1957.23 925.058   4
   0  10  19 7560.90 1575.90   4
   0  10  20-136.039 721.980   4
   0  10  21 1182.85 772.007   4
   0 -11   0 262.629 146.293   2
   0  11   0 495.349 238.159   5
   0  11  -1 14468.3 1066.97   5
   0  11   1 15820.9 1025.99   5
   0 -11  -2 14159.5 1343.97   3
   0  11   2 13153.7 916.211   5
   0  11   3 37288.3 1575.73   5
   0 -11  -3 35686.3 2167.01   3
   0 -11  -4 20782.0 1662.97   3
   0  11  -4 17427.3 953.303   2
   0 -11   5 130486. 4624.87   6
   0  11  -5 127980. 3394.86   2
   0 -11  -5 137129. 4780.34   3
   0  11  -6 12587.5 902.017   2
   0 -11   6 12434.9 1320.87   6
   0 -11  -6 13947.8 1459.39   3
   0  11  -7 94857.9 2999.66   2
   0 -11  -7 96562.0 4056.35   3
   0 -11   7 98175.5 4022.74   6
   0 -11  -8 9576.31 1255.23   3
   0  11  -8 8133.94 820.737   2
   0 -11   8 7959.62 1135.83   6
   0 -11   9 9488.38 1245.23   6
   0  11  -9 8353.24 874.162   2
   0 -11  -9 10102.4 1284.30   3
   0 -11 -10 14400.1 1589.25   3
   0 -11  10 11943.0 1449.86   6
   0 -11 -11 10528.5 1403.77   3
   0 -11  11 10510.8 1424.98   6
   0 -11  12 865.038 552.448   6
   0 -11 -12 560.122 472.140   3
   0 -11  13 1978.55 632.144   6
   0 -11 -13 969.923 464.410   3
   0 -11  14 11397.0 1585.67   6
   0  11  14 11619.2 1670.72   4
   0 -11 -14 12363.3 1664.87   3
   0 -11  15-328.410 669.112   6
   0  11  15 1290.32 532.016   4
   0 -11  16 6317.65 1272.25   6
   0  11  16 8315.00 1514.95   4
   0  11  17 8.32820 643.799   4
   0 -11  17 1253.12 622.678   6
   0 -11  18 347.769 559.686   6
   0  11  18 1378.21 789.414   4
   0  11  19 1215.01 642.162   4
   0 -11  19 262.154 544.519   6
   0 -11  20 3829.96 1142.61   6
   0  11  20 5127.59 1445.06   4
   0 -11  21-1482.62 775.559   6
   0  12   0 115.867 169.725   5
   0 -12   1 910.566 218.013   2
   0 -12  -1 1233.58 457.077   3
   0  12  -1 1330.92 364.339   5
   0  12   1 1657.77 398.843   5
   0  12   2 47072.4 1928.60   5
   0  12  -2 46146.4 2171.95   5
   0 -12  -2 46994.4 2598.93   3
   0  12   3 950.910 263.965   5
   0 -12  -3 593.853 383.562   3
   0 -12  -4 28298.1 2029.17   3
   0  12  -4 26142.3 1215.48   2
   0 -12   5 11200.4 1281.59   6
   0  12  -5 11089.5 796.541   2
   0 -12  -5 8799.17 1181.20   3
   0  12  -6 69680.4 2356.16   2
   0 -12  -6 72060.5 3469.95   3
   0 -12   6 67220.2 3302.45   6
   0 -12  -7 7336.24 1130.12   3
   0  12  -7 6437.37 681.938   2
   0 -12   7 6417.07 1023.65   6
   0  12  -8 28917.1 1573.26   2
   0 -12   8 32010.8 2293.16   6
   0 -12  -8 27480.3 2201.47   3
   0 -12  -9 33664.6 2504.35   3
   0 -12   9 37375.7 2578.71   6
   0  12  -9 35492.1 1856.05   2
   0 -12  10 6719.45 1155.01   6
   0  12 -10 5572.38 758.524   2
   0 -12 -10 6107.03 1149.57   3
   0 -12  11 41442.7 2884.31   6
   0  12 -11 42795.1 2266.94   2
   0 -12 -11 48732.7 3189.52   3
   0 -12 -12 151.252 535.658   3
   0 -12  12 1462.00 672.758   6
   0 -12 -13 32193.1 2699.32   3
   0 -12  13 29412.4 2527.42   6
   0  12  14 1382.21 761.726   4
   0 -12  14 339.079 359.259   6
   0 -12 -14 1074.73 499.221   3
   0  12  15-1319.45 719.033   4
   0 -12  15-461.046 591.389   6
   0 -12  16-232.620 598.188   6
   0  12  16 439.243 618.077   4
   0 -12  17 1861.77 768.688   6
   0  12  17-873.903 707.482   4
   0  12  18 495.528 567.476   4
   0 -12  18 798.934 732.582   6
   0  12  19 613.627 712.643   4
   0 -12  19 3806.19 1080.60   6
   0  12  20 1521.72 893.122   4
   0 -12  20 1880.62 818.051   6
   0  13   0-22.2659 239.312   5
   0  13  -1 80947.9 2969.50   5
   0  13   1 72375.4 2681.47   5
   0 -13  -1 81347.9 3628.29   3
   0 -13  -2 11143.4 1316.93   3
   0  13   2 10874.5 914.164   5
   0  13  -2 12088.0 1107.16   5
   0 -13  -3 3160.28 769.516   3
   0  13   3 3266.77 482.659   5
   0 -13  -4 3908.21 852.440   3
   0  13  -5 20949.6 1126.07   2
   0 -13  -5 24012.6 1992.61   3
   0 -13   6 15169.3 1555.66   6
   0 -13  -6 14914.5 1600.57   3
   0  13  -6 14459.6 966.638   2
   0  13  -7 1046.34 316.702   2
   0 -13   7 758.685 380.139   6
   0 -13  -7 1619.10 588.459   3
   0  13  -8 12217.8 984.262   2
   0 -13  -8 12542.1 1561.36   3
   0 -13   8 12868.3 1511.02   6
   0  13  -9 5353.42 699.683   2
   0 -13   9 4321.86 904.195   6
   0 -13  -9 4535.87 944.389   3
   0  13 -10 28479.6 1730.95   2
   0 -13 -10 34692.4 2652.61   3
   0 -13  10 34677.0 2605.43   6
   0 -13  11 22037.8 2105.15   6
   0 -13 -11 20597.2 2093.90   3
   0 -13  12 20547.9 2115.61   6
   0 -13 -12 20429.3 2173.39   3
   0 -13  13 3015.33 821.250   6
   0 -13 -13 3645.01 969.525   3
   0 -13  14 3212.15 862.968   6
   0 -13 -14 4591.42 1044.09   3
   0 -13  15 1059.32 558.335   6
   0  13  15 1394.68 672.942   4
   0 -13 -15 2732.60 864.829   3
   0  13  16 13989.8 2057.33   4
   0 -13  16 16931.2 2122.80   6
   0 -13  17 2382.43 892.147   6
   0  13  17 4700.30 1287.06   4
   0  13  18 17064.3 2382.86   4
   0 -13  18 14169.3 2079.10   6
   0 -13  19-95.3894 448.293   6
   0  13  19 89.4010 690.535   4
   0  14   0 1925.86 441.937   5
   0  14   1 13377.9 1100.81   5
   0  14  -1 13466.3 1187.31   5
   0  14   2 45.8590 191.522   5
   0 -14  -2 236.035 348.105   3
   0  14  -2 121.568 244.129   5
   0  14  -3 17003.5 1420.41   5
   0  14   3 17361.1 1166.29   5
   0 -14  -3 19766.4 1800.64   3
   0 -14  -4 262.181 446.696   3
   0 -14  -5 82274.5 3976.84   3
   0 -14  -6 43168.1 2849.68   3
   0 -14  -7 12807.7 1556.77   3
   0 -14   7 10202.2 1377.05   6
   0 -14   8 226.089 375.122   6
   0 -14  -8 259.721 434.747   3
   0 -14  -9 5756.24 1100.25   3
   0 -14   9 2334.36 765.081   6
   0 -14 -10 851.882 598.916   3
   0 -14  10 729.509 501.016   6
   0 -14 -11 4193.13 1107.60   3
   0 -14  11 2688.03 842.911   6
   0 -14  12 3336.55 893.290   6
   0 -14 -12 2391.38 803.582   3
   0 -14 -13-80.5559 485.497   3
   0 -14  13-8.28380 325.758   6
   0 -14 -14 463.792 495.901   3
   0 -14  14 671.257 437.015   6
   0  14  15 24562.5 2652.25   4
   0 -14 -15 22024.9 2473.75   3
   0 -14  15 23256.5 2481.32   6
   0  14  16 1229.60 801.683   4
   0 -14  16 1661.85 687.830   6
   0  14  17 35523.3 3429.61   4
   0 -14  17 38031.8 3338.93   6
   0 -14  18 3809.70 1052.51   6
   0  14  18 4134.16 1209.66   4
   0 -14  19 15720.6 2286.85   6
   0  15   0 18.8103 261.212   5
   0 -15  -1 79019.5 3921.11   3
   0  15   1 84835.2 3131.70   5
   0  15  -1 89620.0 3347.51   5
   0  15  -2 9609.04 1061.16   5
   0 -15  -2 11717.4 1452.10   3
   0  15   2 11347.1 1006.76   5
   0  15   3 45784.3 2065.68   5
   0 -15  -3 50278.3 3074.22   3
   0  15  -3 49170.8 2557.60   5
   0 -15  -4 1397.82 686.310   3
   0  15  -4 387.858 258.018   5
   0 -15  -5 4898.22 994.956   3
   0 -15  -6 42534.1 2920.49   3
   0 -15  -7-44.2781 523.302   3
   0 -15   8 3744.01 857.708   6
   0 -15  -8 4509.98 1015.54   3
   0 -15  -9 322.958 435.788   3
   0 -15   9 383.269 428.467   6
   0 -15  10 8926.03 1382.21   6
   0 -15 -10 8758.93 1448.09   3
   0 -15  11 4072.86 966.092   6
   0 -15 -11 1784.43 778.372   3
   0 -15  12 26303.8 2517.32   6
   0 -15 -12 27411.1 2640.62   3
   0 -15  13 17488.6 2092.43   6
   0 -15 -13 18225.0 2248.74   3
   0 -15  14 12627.5 1828.93   6
   0 -15 -14 9783.43 1643.01   3
   0 -15  15 10942.8 1737.76   6
   0 -15 -15 8906.45 1714.43   3
   0 -15  16 14504.7 2063.18   6
   0  15  16 14095.3 2153.42   4
   0 -15  17 703.350 550.140   6
   0  15  17-381.401 848.931   4
   0 -15  18 14406.9 2170.06   6
   0 -16   0 72741.9 3833.87   3
   0  16   0 70006.8 2925.08   5
   0  16   1 1408.09 451.989   5
   0 -16  -1 1393.35 639.097   3
   0  16  -1 1916.80 543.536   5
   0  16  -2 43376.1 2377.62   5
   0 -16  -2 42460.6 2895.06   3
   0  16  -3 853.335 425.667   5
   0 -16  -3 546.865 532.238   3
   0  16  -4 24098.1 1858.44   5
   0 -16  -4 23301.5 2174.08   3
   0 -16  -5 3185.55 867.053   3
   0  16  -5 3149.41 722.552   5
   0 -16  -6 35066.6 2729.75   3
   0 -16  -7 484.273 495.459   3
   0 -16  -8 4804.95 1106.97   3
   0 -16  -9 28378.1 2584.91   3
   0 -16  10 9451.56 1523.24   6
   0 -16 -10 6163.48 1283.76   3
   0 -16  11 31364.7 2744.54   6
   0 -16 -11 29744.2 2784.33   3
   0 -16 -12 12458.6 1855.15   3
   0 -16  12 8529.95 1503.21   6
   0 -16  13 13419.5 1900.93   6
   0 -16 -13 14102.9 2008.80   3
   0 -16  14 4176.14 1083.76   6
   0 -16 -14 3019.79 1092.67   3
   0 -16 -15 4073.45 1176.10   3
   0 -16  15 5073.80 1202.28   6
   0 -16 -16 702.274 639.284   3
   0  16  16 949.117 735.117   4
   0 -16  16 1110.35 744.099   6
   0 -16  17 934.102 738.116   6
   0 -17   0 980.444 618.179   3
   0  17  -1 6546.22 892.708   5
   0 -17  -1 9909.52 1481.44   3
   0 -17  -2 9401.87 1409.82   3
   0  17  -2 9086.04 1101.43   5
   0 -17  -3 18422.9 1988.98   3
   0  17  -3 19794.9 1662.92   5
   0 -17  -4 1980.75 934.578   3
   0  17  -4 1702.82 634.135   5
   0 -17  -5 154234. 6276.12   3
   0  17  -5 147843. 5415.68   5
   0 -17  -6 14743.7 1876.90   3
   0 -17  -7 65454.2 4017.23   3
   0 -17  -8 5833.88 1281.41   3
   0 -17  -9 27429.4 2616.77   3
   0 -17 -10 12.0495 694.487   3
   0 -17 -11 18876.5 2289.66   3
   0 -17  11 16641.8 2055.43   6
   0 -17  12 6171.96 1238.32   6
   0 -17 -12 8514.55 1608.40   3
   0 -17  13 4691.68 1179.16   6
   0 -17 -13 4581.19 1287.94   3
   0 -17 -14 9494.63 1749.63   3
   0 -17  14 9240.53 1643.90   6
   0 -17  15-1402.75 774.522   6
   0 -17 -15 161.732 810.451   3
   0 -18   0 16951.2 1958.90   3
   0 -18   1 1606.19 677.925   3
   0 -18  -1-120.016 470.972   3
   0 -18  -2 59865.0 3758.38   3
   0 -18  -3 14264.3 1825.43   3
   0 -18  -4 34947.0 2913.53   3
   0  18  -4 37516.8 2474.61   5
   0  18  -5 3680.88 848.693   5
   0 -18  -5 5549.19 1239.87   3
   0  18  -6 2442.05 658.536   5
   0 -18  -6 1639.36 687.808   3
   0 -18  -7-398.162 547.038   3
   0  18  -7 76.3205 321.235   5
   0 -18  -8 23988.7 2512.72   3
   0 -18  -9 405.732 666.780   3
   0 -18 -10 9699.45 1679.16   3
   0 -18 -11 535.555 502.715   3
   0 -18 -12 9474.83 1751.00   3
   0 -18  13-640.332 596.996   6
   0 -18 -13 323.546 507.079   3
   0 -18 -14 4764.71 1331.32   3
   0 -18  14 2702.81 1001.33   6
   0 -19   0 517.353 643.476   3
   0 -19   1 78553.3 4475.14   3
   0 -19  -1 84680.9 4641.19   3
   0 -19  -2 636.134 602.851   3
   0 -19  -3 22796.6 2413.32   3
   0 -19  -4 7967.09 1456.49   3
   0 -19  -5 2918.20 867.886   3
   0 -19  -6 3220.97 1005.20   3
   0 -19  -7 304.278 539.597   3
   0  19  -7-50.2098 491.721   5
   0  19  -8 214.999 453.279   5
   0 -19  -8-95.9697 583.291   3
   0 -19  -9 7482.24 1515.56   3
   0 -19 -10-340.236 509.990   3
   0 -19 -11 17962.2 2390.49   3
   0 -19 -12 546.001 717.879   3
   0 -19 -13 6799.07 1586.47   3
   0 -20   0 9125.06 1565.60   3
   0 -20  -1 1528.30 841.830   3
   0 -20   1 612.749 735.183   3
   0 -20   2 29057.8 2756.95   3
   0 -20  -2 26160.5 2632.33   3
   0 -20  -3 3616.80 1101.01   3
   0 -20  -4 19060.1 2320.35   3
   0 -20  -5 8897.84 1636.51   3
   0 -20  -6 11952.0 1856.98   3
   0 -20  -7 1554.56 782.957   3
   0 -20  -8 25396.0 2744.92   3
   0 -20  -9 968.138 783.470   3
   0 -20 -10 8061.14 1618.60   3
   0 -20 -11 975.277 768.493   3
   0 -21   0 22.5383 588.359   3
   0 -21   1 4654.28 1181.02   3
   0 -21  -1 4495.79 1186.16   3
   0 -21  -2 1780.39 867.470   3
   0 -21   2 1719.61 895.933   3
   0 -21   3 12792.7 1921.50   3
   0 -21  -3 13041.5 1963.95   3
   0 -21  -4 227.181 551.053   3
   0 -21  -5 25591.7 2764.44   3
   0 -21  -6 407.360 577.938   3
   0 -21  -7 16198.7 2268.80   3
   0 -21  -8 6280.79 1534.19   3
   0 -22   0 1313.82 662.746   3
   0 -22   1-407.786 601.028   3
   0 -22  -1 478.224 456.395   3
   0 -22  -2 6390.56 1406.72   3
   0 -22   2 5508.74 1357.78   3
   0 -22   3-1344.77 749.471   3
   0 -22  -3 765.738 798.512   3
   0 -22  -4 942.535 731.695   3
   0 -22   4 1574.39 777.882   3
   0 -22  -5 1030.13 780.831   3
  -1   0  23 4342.56 1303.10   4
  -1   0  22-226.896 827.055   4
  -1   0  21 5712.76 1333.01   4
  -1   0  20 413.121 503.805   4
  -1   0  19 46259.1 3438.89   4
  -1   0  18 768.215 648.188   4
  -1   0  17 67360.3 3933.64   4
  -1   0  16-444.983 537.273   4
  -1   0  15 103789. 4603.88   4
   1   0 -15 93017.3 3086.39   1
  -1   0  14-498.554 561.610   4
   1   0 -14-174.519 205.816   1
   1   0 -13 38215.0 1715.29   1
  -1   0  13 44858.1 2677.12   4
  -1   0  12 86.7279 438.180   4
   1   0 -12 986.620 279.274   1
  -1   0  11 18573.2 1564.77   4
  -1   0  10-135.869 345.493   4
  -1   0   9 28.0816 287.762   4
  -1   0   8-254.392 243.110   4
  -1   0   7 145084. 4179.49   4
  -1   0   6-17.8810 235.216   4
  -1   0   5 78006.7 2462.12   4
   1   0  -4 38.1025 116.207   4
  -1   0   4 12.7443 139.157   4
  -1   0   3 925244. 16769.3   4
   1   0  -3 926253. 16820.1   4
  -1   0   2 66.6420 76.0731   4
   1   0  -2 58.8135 79.3682   4
   1   0  -1 60638.3 1295.12   5
   1   0  -1 60961.5 1349.51   2
   1   0  -1 58593.0 1235.83   1
   1   0   0 455.828 112.281   1
  -1   0   0 134.264 76.8901   5
  -1   0   0 142.376 79.6097   1
   1   0   0 221.365 84.0617   5
  -1   0   0 83.3820 63.0045   2
   1   0   0 406.627 104.546   2
  -1   0  -1 124450. 2763.79   1
   1   0   1 119545. 2763.92   1
   1   0   2 158.596 96.4317   1
  -1   0  -2 138.787 75.4003   4
  -1   0  -2 538.452 152.710   1
   1   0   2 175.307 97.7407   4
  -1   0  -3 491.102 158.807   4
  -1   0  -3 676.241 174.235   1
   1   0   4-117.865 144.723   4
  -1   0  -4-62.6474 141.265   1
  -1   0  -4 90.0803 129.409   4
   1   0   5 335235. 7151.16   4
  -1   0  -5 340707. 7137.24   1
   1   0   6-20.5369 218.089   4
  -1   0  -6 193.244 146.867   1
   1   0   7 25124.1 1453.56   4
  -1   0  -7 28007.4 1418.18   1
   1   0   8-287.121 296.813   4
  -1   0  -8 218.409 234.582   1
   1   0   9 65076.6 2768.27   4
  -1   0  -9 67494.7 2561.34   1
   1   0  10 193.305 348.165   4
  -1   0 -10 261.808 201.811   1
  -1   0 -11 104864. 3583.02   1
   1   0  11 107805. 4042.56   4
  -1   0 -12 65.2645 239.897   1
   1   0  12-117.625 405.359   4
   1   0  13 7516.67 1135.92   4
  -1   0 -13 8156.60 950.389   1
  -1   0 -14-334.329 340.129   1
   1   0  14-67.6333 435.609   4
   1   0  15 926.466 436.307   4
  -1   0 -15 1621.97 487.910   1
  -1   0 -16-108.130 360.587   1
   1   0  16 47.4908 456.092   4
   1   0  17 115334. 5253.86   4
  -1   0 -17 106883. 4206.97   1
   1   0  18 718.156 659.232   4
   1   0  19 52680.2 3686.45   4
   1   0  20 1522.29 923.737   4
   1   0  21 7119.10 1463.54   4
   1   0  22 754.898 655.416   4
   1   0  23 8205.10 1673.46   4
  -1   1  23-316.674 673.390   4
  -1  -1  23-1.93910 651.354   4
  -1  -1  22 17321.4 2321.47   4
  -1   1  22 21531.1 2595.63   4
  -1   1  21 5373.58 1213.81   4
  -1  -1  21 4792.16 1321.92   4
  -1  -1  20 6594.22 1353.60   4
  -1   1  20 5858.02 1286.97   4
  -1  -1  19 974.632 654.187   4
  -1   1  19-1781.83 800.869   4
  -1  -1  18 15854.6 1915.62   4
  -1   1  18 19049.4 2112.97   4
  -1   1  17 21.5435 532.425   4
  -1  -1  17 378.792 489.775   4
  -1   1  16 86221.9 4299.07   4
  -1  -1  16 72075.8 3984.68   4
   1   1 -15 32942.8 1794.12   1
  -1  -1  15 35983.7 2604.92   4
  -1   1  15 36950.2 2659.23   4
   1  -1 -14 28613.1 1379.41   1
  -1  -1  14 35491.2 2482.52   4
  -1   1  14 32130.5 2385.47   4
  -1   1  13 99943.7 4218.31   4
   1  -1 -13 92368.1 2728.11   1
  -1  -1  13 98297.5 4145.00   4
   1  -1 -12 81095.5 2375.57   1
  -1  -1  12 77086.2 3541.15   4
  -1   1  12 77584.7 3553.15   4
  -1  -1  11 14496.5 1389.53   4
   1  -1 -11 14231.0 816.317   1
  -1   1  11 14887.0 1395.83   4
  -1  -1  10 61840.3 2855.74   4
  -1   1  10 66565.4 2951.72   4
   1  -1 -10 61869.2 1842.93   1
  -1  -1   9 12376.6 1130.11   4
  -1   1   9 10921.9 1076.40   4
   1  -1  -9 11672.5 640.451   1
   1  -1  -8 58143.9 1577.31   1
  -1   1   8 60357.7 2515.05   4
  -1  -1   8 58446.3 2493.22   4
  -1   1   7 758.624 347.783   4
   1  -1  -7 839.310 141.513   1
  -1  -1   7-60.5654 267.981   4
  -1   1   6 122102. 3509.54   4
  -1  -1   6 118186. 3485.48   4
  -1   1   5 276742. 6066.61   4
  -1  -1   5 264311. 6011.12   4
   1   1  -4 518601. 10099.0   4
  -1  -1   4 517851. 10011.9   4
   1  -1  -4 504898. 10012.1   4
  -1   1   4 510948. 10003.1   4
  -1  -1   3 164288. 3704.23   4
  -1   1   3 164570. 3713.45   4
   1   1  -3 171021. 3791.62   4
   1   1  -2 184200. 3784.57   4
  -1   1   2 177300. 3706.77   4
  -1  -1   2 180150. 3524.54   6
   1  -1  -1 535745. 9122.96   5
  -1  -1   1 487468. 9393.13   5
  -1   1   1 496614. 9258.46   3
  -1  -1   1 528279. 9450.76   2
  -1   1   1 498286. 9209.48   1
  -1   1   1 473440. 9090.02   5
   1   1  -1 527321. 9405.09   5
   1   1  -1 503773. 9393.56   2
   1  -1  -1 516192. 9261.53   3
   1  -1   0 489.520 102.432   2
  -1   1   0 416.243 90.3321   2
   1   1   0 438.655 129.572   5
  -1  -1   0 466.077 122.981   2
  -1  -1   0 400.718 115.097   5
   1   1   0 405.934 108.397   2
   1   1   0 558.539 127.706   1
  -1  -1   0 596.035 129.666   1
  -1  -1  -1 196855. 4012.05   5
  -1  -1  -1 199680. 4048.33   1
   1   1   2 121649. 2570.07   3
  -1   1  -2 123212. 2689.72   4
  -1  -1  -2 122422. 2562.34   3
  -1  -1  -2 125078. 2878.73   1
   1   1   2 117277. 2862.33   1
   1   1   3 8481.83 593.367   1
  -1  -1  -3 9229.21 608.582   1
  -1   1  -3 8638.08 566.187   4
  -1  -1  -3 8611.27 510.181   3
   1   1   3 8520.72 549.400   4
   1  -1   3 8319.55 544.821   4
   1   1   3 8329.04 496.350   3
  -1   1  -4 234201. 5152.88   4
   1   1   4 231547. 5126.28   1
   1  -1   4 239237. 5101.21   4
   1   1   4 233591. 5094.90   4
  -1  -1  -4 234111. 5063.07   1
   1   1   4 225097. 4916.42   3
   1   1   5 2821.57 411.338   4
   1   1   5 2744.79 389.498   1
  -1  -1  -5 2414.75 352.461   1
   1  -1   5 1670.63 295.317   4
   1   1   5 2037.62 316.523   3
  -1  -1  -6 25874.0 1289.98   1
   1   1   6 27454.6 1416.48   4
   1  -1   6 27555.1 1419.13   4
   1   1   7 879.999 280.424   4
  -1  -1  -7 310.398 213.933   1
   1  -1   8 137497. 4192.54   4
   1   1   8 137571. 4166.89   4
  -1  -1  -8 135190. 3808.14   1
  -1   1  -9 1399.58 413.061   1
  -1  -1  -9 1209.39 329.462   1
   1   1   9 1334.06 408.082   4
   1  -1   9 1417.00 493.773   4
  -1   1 -10 51243.8 2338.65   1
   1  -1  10 56511.3 2649.01   4
  -1  -1 -10 50382.7 2204.85   1
   1   1  10 57549.7 2678.47   4
   1  -1  11 28911.2 1964.73   4
   1   1  11 26853.8 1904.25   4
  -1   1 -11 28643.2 1756.88   1
  -1  -1 -11 29091.8 1653.66   1
   1  -1  12 30476.9 2119.66   4
   1   1  12 32570.7 2187.62   4
  -1   1 -12 31672.6 1923.27   1
  -1  -1 -12 35065.6 1882.52   1
   1   1  13 69168.6 3442.04   4
  -1  -1 -13 65631.4 2786.32   1
  -1   1 -13 69790.7 3026.33   1
   1  -1  13 66383.1 3342.98   4
   1  -1  14 42386.0 2710.21   4
  -1   1 -14 38833.7 2262.37   1
  -1  -1 -14 39815.5 2159.39   1
   1   1  14 41333.1 2693.41   4
   1   1  15 14592.0 1684.31   4
   1  -1  15 15403.7 1699.41   4
  -1   1 -15 17478.2 1516.26   1
  -1  -1 -15 16589.5 1393.46   1
   1  -1  16 73344.5 3987.82   4
  -1  -1 -16 77172.3 3296.70   1
  -1   1 -16 82886.7 3598.62   1
   1   1  16 79410.9 4134.19   4
  -1   1 -17 342.137 457.401   1
   1  -1  17 499.958 528.408   4
   1   1  17 728.686 620.042   4
   1  -1  18 32575.3 2774.41   4
   1   1  18 32180.7 2782.31   4
   1   1  19-438.234 675.850   4
   1  -1  19 117.383 612.581   4
   1   1  20 15827.0 2060.05   4
   1  -1  20 15038.5 2033.35   4
   1  -1  21 2183.21 827.576   4
   1   1  21 2118.22 836.438   4
   1   1  22 13773.0 2084.36   4
   1  -1  22 14847.7 2164.12   4
   1   1  23 2584.41 1000.36   4
  -1   2  23 20831.9 2676.67   4
  -1   2  22 3057.02 1074.46   4
  -1  -2  21 6308.07 1329.17   4
  -1   2  21 5109.84 1220.49   4
  -1  -2  20 1287.19 634.529   4
  -1   2  20-1438.42 714.768   4
  -1   2  19 234.969 658.633   4
  -1  -2  19 904.337 538.604   4
  -1  -2  18 12640.5 1761.22   4
  -1   2  18 12869.0 1742.10   4
  -1  -2  17 4290.58 1094.84   4
  -1   2  17 3488.13 982.430   4
  -1   2  16 622.495 441.147   4
  -1  -2  16-826.979 626.513   4
  -1   2  15 4639.54 969.399   4
  -1  -2  15 4728.89 972.170   4
  -1  -2  14 2097.69 674.770   4
   1  -2 -14 2214.24 332.574   1
  -1   2  13 89100.8 3960.99   4
   1  -2 -13 80724.2 2323.23   1
  -1  -2  13 83783.7 3806.62   4
  -1  -2  12 84262.7 3677.12   4
   1  -2 -12 76746.7 2185.44   1
  -1   2  11 89570.6 3652.75   4
  -1  -2  11 85742.1 3584.95   4
   1  -2 -11 82733.4 2185.62   1
  -1   2  10 92850.0 3552.94   4
   1  -2 -10 83626.5 2102.31   1
  -1  -2  10 85291.1 3431.57   4
  -1   2   9 101025. 3640.99   4
  -1  -2   9 103614. 3649.80   4
   1  -2  -9 96905.1 2240.85   1
  -1   2   8 82009.8 2943.16   4
  -1  -2   8 76704.2 2847.32   4
  -1   2   7 125703. 3775.50   4
  -1  -2   7 117869. 3692.85   4
  -1   2   6 368762. 8030.64   4
  -1  -2   6 361679. 7986.88   4
  -1   2   5 1566.02 335.844   4
  -1   2   4 7272.47 665.866   4
  -1   2   3 91540.7 2547.03   3
  -1  -2   3 92840.2 2314.82   6
   1  -2  -3 95348.8 2534.67   3
   1  -2  -2 63039.3 1760.80   3
  -1   2   2 58058.4 1727.38   3
   1   2  -2 60860.5 1714.80   2
  -1  -2   2 59323.3 1596.59   6
   1   2  -2 60870.0 1642.40   6
  -1   2   1 64178.0 1500.70   6
   1   2  -1 62944.9 1704.62   2
   1   2  -1 62657.0 1748.41   5
   1  -2  -1 66946.7 1677.93   3
  -1  -2   1 65354.7 1793.74   5
  -1   2   1 63727.5 1679.05   3
  -1  -2   1 64985.3 1753.17   2
  -1  -2   0 170602. 3723.86   5
  -1  -2   0 172711. 3715.18   2
   1   2   0 176422. 3692.43   2
   1  -2   0 169748. 3478.26   3
   1  -2   0 181923. 3528.93   6
   1   2   0 174121. 3690.42   5
  -1  -2  -1 7249.89 494.196   5
   1   2   1 8106.49 507.474   5
   1   2   1 7127.89 498.026   1
  -1  -2  -2 35756.8 1134.59   3
   1   2   2 34934.9 1273.47   1
  -1  -2  -2 34548.5 1249.60   1
   1   2   2 34156.0 1132.26   3
   1   2   3 114132. 2780.40   3
  -1  -2  -3 118348. 2925.79   1
   1   2   3 111061. 2890.32   1
  -1  -2  -3 118128. 2778.78   3
   1   2   4 479.977 189.064   1
   1   2   4 608.086 207.999   3
  -1   2  -4 592.792 199.921   4
  -1  -2  -4 259.242 161.923   1
  -1  -2  -4 220.371 141.780   3
  -1  -2  -5 95727.8 2731.83   3
  -1  -2  -5 96731.4 2710.12   1
   1   2   5 93585.8 2744.75   1
   1   2   5 99788.4 2890.49   4
  -1  -2  -6 165747. 4135.84   1
   1  -2   6 170163. 4444.14   4
   1   2   6 172886. 4488.02   4
  -1  -2  -7 28106.9 1371.15   1
   1  -2   7 26568.1 1520.13   4
   1   2   7 28506.1 1569.15   4
   1   2   8 16440.1 1257.82   4
  -1  -2  -8 15469.2 1029.70   1
   1  -2   8 16617.9 1253.97   4
   1   2   9 79976.1 3128.74   4
   1  -2   9 79481.5 3114.17   4
  -1  -2  -9 75767.5 2655.06   1
   1  -2  10 6437.54 888.052   4
   1   2  10 7382.69 973.024   4
  -1  -2 -10 4906.38 644.155   1
   1  -2  11 57652.0 2842.30   4
  -1  -2 -11 59252.8 2419.85   1
   1   2  11 61525.6 2951.40   4
   1   2  12 32707.6 2195.80   4
   1  -2  12 29112.7 2117.20   4
  -1   2 -12 32087.2 1989.84   1
  -1  -2 -12 32291.7 1779.12   1
   1  -2  13 49309.1 2836.84   4
   1   2  13 48927.9 2847.52   4
  -1  -2 -13 44772.1 2204.58   1
  -1   2 -13 45038.0 2472.35   1
   1  -2  14 5864.36 1040.51   4
  -1  -2 -14 4824.90 726.025   1
   1   2  14 7932.31 1217.37   4
  -1   2 -14 5545.19 899.549   1
   1  -2  15 14630.4 1673.17   4
  -1   2 -15 12319.5 1340.86   1
   1   2  15 9870.33 1386.85   4
  -1  -2 -15 10655.6 1100.13   1
   1   2  16 2329.26 717.699   4
  -1   2 -16 3482.38 767.888   1
   1  -2  16 1897.15 740.542   4
  -1  -2 -16 2835.31 622.997   1
   1  -2  17 6738.72 1238.96   4
   1   2  17 4268.35 1077.87   4
  -1   2 -17 4208.90 845.077   1
   1  -2  18 3742.25 1063.24   4
   1   2  18 3521.78 991.509   4
   1  -2  19 201.620 681.651   4
   1   2  19 202.425 599.287   4
   1  -2  20 4494.95 1147.79   4
   1   2  20 5571.27 1219.35   4
   1   2  21 1556.94 765.706   4
   1   2  22 1340.19 776.980   4
   1   2  23 13506.9 2088.17   4
  -1   3  23 113.237 519.509   4
  -1   3  22 1953.10 963.632   4
  -1   3  21 9222.22 1682.18   4
  -1   3  20 8239.79 1533.76   4
  -1   3  19 4842.35 1100.70   4
  -1   3  18 4201.78 1031.49   4
  -1   3  17 221.256 489.056   4
  -1  -3  16 13464.2 1636.68   4
  -1   3  16 12868.5 1666.89   4
  -1   3  15 874.494 446.069   4
  -1  -3  15 1510.51 635.606   4
  -1  -3  14 35621.7 2519.57   4
  -1   3  14 35484.8 2562.29   4
  -1  -3  13-206.163 395.413   4
  -1   3  13 319.289 318.820   4
  -1  -3  12 719.546 414.474   4
  -1   3  12 600.496 435.342   4
  -1   3  11 10873.8 1227.49   4
  -1  -3  11 10600.7 1232.78   4
  -1   3  10 34220.9 2096.38   4
  -1  -3  10 32402.7 2021.68   4
  -1   3   9 330659. 8161.24   4
  -1   3   8 98568.9 3492.48   4
  -1   3   7 469410. 10159.2   4
  -1   3   6 7509.23 842.630   4
   1  -3  -5 110244. 3253.34   3
   1  -3  -4 318076. 6763.93   3
  -1  -3   4 306274. 6468.89   6
  -1  -3   3 383334. 7697.58   6
  -1   3   3 386349. 7927.02   3
   1  -3  -3 398988. 7935.63   3
  -1  -3   2 4322.33 410.260   2
  -1  -3   2 4094.70 389.932   6
   1  -3  -2 4614.11 439.142   3
   1   3  -2 4224.62 396.489   2
   1   3  -2 3425.67 368.812   6
  -1   3   2 4185.06 424.225   3
   1  -3  -1 4844.28 414.942   3
  -1   3   1 4536.70 408.872   3
   1   3  -1 4654.38 419.211   5
  -1  -3   1 4661.97 399.716   2
  -1   3   1 4786.61 373.760   6
   1   3  -1 5787.47 436.065   2
  -1  -3   0 32819.3 1200.11   5
   1   3   0 31216.3 1139.58   2
   1  -3   0 32197.5 1110.84   3
   1   3   0 32739.6 1167.53   5
  -1  -3   0 32002.6 1169.06   2
  -1   3   0 32502.8 1139.38   6
   1  -3   0 34378.5 1139.89   6
   1  -3   1 226750. 4669.94   6
  -1  -3  -1 217074. 4666.02   5
   1   3   1 218040. 4625.05   5
  -1  -3  -2 245735. 5161.52   3
   1   3   2 246565. 5317.45   1
  -1  -3  -2 252701. 5238.96   5
   1   3   3 157751. 3781.31   3
   1   3   3 158446. 3848.96   1
  -1  -3  -3 168616. 3792.45   3
   1   3   4 15908.8 938.589   1
  -1  -3  -4 17160.0 953.397   3
  -1  -3  -4 17527.7 948.728   1
  -1  -3  -5 181670. 4328.10   1
  -1  -3  -5 180799. 4427.63   3
  -1  -3  -6 143865. 3817.69   1
  -1  -3  -6 153711. 4064.97   3
   1   3   6 157242. 4199.63   4
   1   3   7 603141. 12304.7   4
  -1  -3  -7 584978. 11737.4   1
   1   3   8 6267.54 775.893   4
  -1  -3  -8 7320.51 710.868   1
   1   3   9 126241. 4169.17   4
  -1  -3  -9 119058. 3558.16   1
   1   3  10 672.690 380.973   4
  -1  -3 -10 669.939 291.492   1
   1   3  11 20462.7 1661.16   4
  -1  -3 -11 17032.7 1222.84   1
  -1  -3 -12 318.913 219.435   1
   1   3  12 1253.02 524.952   4
  -1  -3 -13 18484.7 1359.98   1
   1   3  13 22422.2 1913.15   4
  -1  -3 -14 4620.10 716.391   1
   1   3  14 4304.85 894.857   4
  -1  -3 -15 568.650 326.524   1
  -1   3 -15 772.654 389.146   1
   1   3  15 115.813 423.778   4
  -1  -3 -16 1672.64 436.292   1
   1   3  16 987.887 463.417   4
  -1   3 -16 1209.01 498.217   1
  -1   3 -17-331.002 354.679   1
   1   3  17-474.607 634.310   4
  -1   3 -18 8114.48 1230.48   1
   1   3  18 7873.08 1374.80   4
   1   3  19 25877.8 2616.47   4
   1   3  20 5687.18 1290.61   4
   1   3  21 2114.65 868.916   4
   1   3  22 169.641 622.168   4
   1   3  23-1926.65 937.063   4
  -1   4  23-1204.18 1001.04   4
  -1   4  22 1654.42 801.059   4
  -1   4  21 3947.17 1153.49   4
  -1   4  20 36.3515 651.435   4
  -1   4  19 10594.1 1711.41   4
  -1   4  18 8748.87 1502.03   4
  -1   4  17 2942.01 814.151   4
  -1   4  16 7811.61 1292.44   4
  -1   4  15 9904.71 1387.33   4
  -1   4  14 37936.1 2672.06   4
  -1   4  13-232.548 463.307   4
  -1   4  12 52262.6 2910.42   4
  -1   4  11 7594.45 1051.47   4
  -1   4  10 30767.2 2024.96   4
  -1   4   9-92.9222 400.072   4
  -1   4   8 142919. 3109.88   1
  -1   4   8 159434. 4655.42   4
  -1   4   7 2008.79 225.324   1
  -1   4   7 1961.38 468.211   4
   1  -4  -6 78098.0 2720.18   3
  -1   4   6 65603.6 1690.35   1
   1  -4  -5 27365.1 1479.38   3
  -1  -4   5 26877.2 1338.87   6
   1  -4  -4 234985. 5473.63   3
  -1  -4   4 231195. 5308.08   6
   1  -4  -3 390.956 162.931   3
  -1  -4   3 718.227 200.980   6
   1   4  -3 817.251 231.846   2
  -1  -4   2 118383. 2999.61   2
   1   4  -2 123476. 2982.67   2
   1  -4  -2 124188. 3175.41   3
   1   4  -1 306219. 6300.11   2
  -1  -4   1 318807. 6371.51   2
   1  -4  -1 317007. 6472.25   3
  -1   4   1 315043. 6384.35   6
   1   4  -1 316292. 6468.03   5
   1  -4   0 838487. 15100.5   6
  -1  -4   0 809232. 15152.3   5
   1   4   0 797696. 15084.9   5
  -1   4   0 833123. 15179.4   6
   1   4   0 813857. 15043.0   2
  -1  -4   0 828769. 15092.9   2
  -1  -4  -1 74626.9 2149.57   5
   1   4   1 74595.4 2124.64   5
  -1  -4  -1 75836.2 2184.96   2
   1  -4   1 76056.7 2206.49   6
  -1  -4  -2 13562.1 827.566   3
  -1  -4  -2 14145.7 811.113   5
   1   4   2 13832.4 788.354   5
   1  -4   2 15031.8 888.702   6
  -1  -4  -3 384241. 7858.16   3
  -1  -4  -3 382525. 7779.37   5
  -1  -4  -4 104037. 2976.78   3
  -1  -4  -5 80117.5 2608.03   3
  -1  -4  -6 32048.8 1606.47   3
  -1  -4  -7 116.275 161.742   1
  -1  -4  -7 802.736 353.544   3
  -1  -4  -8 7700.15 837.985   3
  -1  -4  -8 5567.63 629.608   1
   1   4   8 6079.93 802.485   4
   1   4   9 22257.6 1612.65   4
  -1  -4  -9 20351.5 1260.94   1
   1   4  10 128070. 4401.95   4
  -1  -4 -10 110361. 3501.54   1
  -1  -4 -11 16545.4 1190.49   1
   1   4  11 16799.0 1540.06   4
  -1  -4 -12 9410.26 922.332   1
   1   4  12 10911.1 1307.21   4
  -1  -4 -13 145.786 217.551   1
   1   4  13-42.8601 426.392   4
  -1  -4 -14 13947.2 1206.58   1
   1   4  14 19794.3 1886.35   4
   1   4  15 26544.0 2282.32   4
  -1  -4 -15 22632.7 1583.15   1
   1   4  16 33044.9 2680.65   4
  -1   4 -17 4608.21 950.339   1
   1   4  17 4149.89 1051.72   4
   1   4  18 2287.48 751.450   4
  -1   4 -18 2083.51 716.556   1
   1   4  19 16356.8 2089.65   4
   1   4  20 4455.59 1177.02   4
   1   4  21 5337.94 1304.43   4
   1   4  22-1604.84 847.185   4
   1   4  23-907.580 738.798   4
  -1   5  23-694.882 701.024   4
  -1   5  22 1254.54 796.342   4
  -1   5  21-218.002 572.226   4
  -1   5  20-118.262 541.597   4
  -1   5  19-290.433 584.542   4
  -1   5  18 396.148 485.905   4
  -1   5  17 2444.82 739.275   4
  -1   5  16 13701.0 1737.24   4
  -1   5  15 64254.5 3711.82   4
  -1   5  14 438.765 539.178   4
  -1   5  13 86934.5 4070.79   4
  -1   5  12 2238.62 603.127   4
  -1   5  11 16479.4 1568.04   4
  -1   5  10 351.638 130.267   1
  -1   5  10 586.681 360.378   4
  -1   5   9 18110.7 828.569   1
  -1   5   9 20831.4 1583.99   4
   1  -5  -8 4377.27 710.619   3
  -1   5   8 4714.65 397.669   1
  -1   5   7 10693.9 607.975   1
   1  -5  -7 13464.6 1120.63   3
   1  -5  -6 11018.0 993.210   3
  -1  -5   6 9964.27 891.220   6
   1  -5  -5 196482. 5077.39   3
  -1  -5   5 193317. 4901.83   6
   1   5  -4 33990.8 1418.90   2
   1  -5  -4 33028.2 1592.47   3
  -1  -5   4 31661.0 1512.47   6
   1  -5  -3 558711. 11102.6   3
   1   5  -3 550217. 10664.8   2
  -1  -5   3 552817. 10970.4   6
   1   5  -2 150172. 3502.21   2
   1  -5  -2 145213. 3771.70   3
  -1  -5   2 141366. 3497.49   2
   1  -5  -1 101648. 2855.03   3
  -1  -5   1 99110.8 2663.21   2
   1   5  -1 102803. 2668.38   2
   1   5  -1 104222. 2830.40   5
  -1  -5   0 249.401 147.928   2
  -1  -5   0 644.549 209.659   5
   1   5   0 384.988 238.099   5
  -1  -5  -1 278590. 5968.91   5
  -1  -5  -1 276589. 5984.70   2
   1   5   1 285906. 5953.63   5
   1  -5   1 282624. 6129.96   6
  -1  -5  -2 12061.5 861.144   3
  -1  -5  -2 10529.6 731.832   5
   1  -5   2 12619.1 882.751   6
   1   5   2 12647.4 779.960   5
  -1  -5  -3 507170. 10199.0   3
   1  -5   3 505376. 10284.0   6
  -1  -5  -4 138401. 3802.02   3
  -1  -5  -5 49263.5 2036.53   3
  -1  -5  -6 69991.5 2620.19   3
  -1  -5  -7 10524.2 986.493   3
  -1  -5  -8 7228.36 862.219   3
   1   5   9 37036.3 2133.93   4
  -1  -5  -9 36532.9 2058.15   3
   1   5  10-226.142 407.066   4
   1   5  11 21416.7 1774.32   4
   1   5  12 292.954 331.910   4
   1   5  13 101510. 4429.63   4
   1   5  14 6244.45 1118.99   4
   1   5  15 69615.4 3847.04   4
   1   5  16 3827.76 1077.65   4
   1   5  17 10630.0 1656.96   4
   1   5  18 14736.5 1925.94   4
  -1   5 -18 14664.2 1757.67   1
   1   5  19 8652.24 1567.12   4
   1   5  20-169.062 589.101   4
   1   5  21 2826.73 992.024   4
   1   5  22-633.217 805.177   4
   1   5  23 208.169 448.235   4
  -1   6  22 2753.90 1073.24   4
  -1   6  21 3511.47 1262.10   4
  -1   6  20 2353.88 873.153   4
  -1   6  19 17465.3 2242.66   4
  -1   6  18-588.467 686.552   4
  -1   6  17 12253.3 1739.36   4
  -1   6  16 4929.63 1126.14   4
  -1   6  15 1201.88 606.912   4
  -1   6  14 5892.44 1110.68   4
  -1   6  13 14359.7 1600.03   4
  -1   6  12 1083.09 432.677   4
  -1   6  11 5365.73 489.473   1
  -1   6  11 6336.73 966.232   4
  -1   6  10 113087. 2947.96   1
  -1   6  10 139135. 4716.34   4
   1  -6  -9 15137.9 1364.28   3
  -1   6   9 11186.6 703.100   1
   1  -6  -8 122158. 4099.25   3
  -1  -6   8 116361. 3819.07   6
   1  -6  -7 10322.3 1049.34   3
  -1  -6   7 7625.96 850.847   6
   1  -6  -6 229473. 5943.30   3
  -1  -6   6 216270. 5655.14   6
  -1  -6   5 33907.1 1717.87   6
   1   6  -5 35323.0 1565.31   2
   1  -6  -5 33631.8 1778.35   3
   1  -6  -4 354755. 7913.08   3
   1   6  -4 353318. 7397.62   2
  -1  -6   4 347736. 7772.89   6
   1   6  -3 199.822 166.915   2
  -1  -6   3 85.8143 185.443   6
   1  -6  -3-64.5501 228.475   3
   1  -6  -2 213554. 5209.03   3
   1   6  -2 213214. 4756.48   2
  -1  -6   2 209879. 4787.88   2
  -1  -6   1 11649.6 750.450   2
   1  -6  -1 11522.9 863.796   3
   1   6  -1 10415.7 704.364   2
   1   6  -1 10312.7 769.842   5
   1   6   0 166307. 4040.54   5
  -1  -6   0 163805. 3956.89   2
   1   6   1 913.974 248.426   5
   1  -6   1 910.858 275.913   6
   1   6   2 194798. 4580.21   5
   1  -6   2 206021. 4984.49   6
  -1  -6  -2 194825. 4893.41   3
  -1  -6  -3 52126.7 2065.34   3
   1  -6   3 49494.6 2055.93   6
   1  -6   4 431856. 9264.93   6
  -1  -6  -4 420660. 9153.14   3
  -1  -6  -5 46850.5 2071.78   3
  -1  -6  -6 120372. 3794.74   3
  -1  -6  -7 320.976 375.671   3
  -1  -6  -8 250653. 6617.99   3
  -1  -6  -9 12496.7 1223.71   3
   1   6  10 159580. 5213.82   4
  -1  -6 -10 143088. 4917.42   3
   1   6  11 2365.24 615.998   4
   1   6  12 14026.3 1527.70   4
   1   6  13 8702.31 1303.82   4
   1   6  14 8884.83 1289.81   4
   1   6  15-118.526 609.724   4
   1   6  16 3628.63 968.290   4
   1   6  17 29128.1 2639.76   4
   1   6  18 1230.25 710.884   4
   1   6  19 18536.0 2259.20   4
   1   6  20 1274.56 751.800   4
   1   6  21 1147.02 766.733   4
   1   6  22 1655.77 810.501   4
  -1   7  22 13845.2 2217.59   4
  -1   7  21 2369.17 965.167   4
  -1   7  20 9951.43 1732.03   4
  -1   7  19 789.549 632.464   4
  -1   7  18 1816.17 777.586   4
  -1   7  17-373.678 711.840   4
  -1   7  16 24149.9 2384.12   4
  -1   7  15 32.2786 451.213   4
  -1   7  14 21085.4 2071.21   4
  -1   7  13 4658.23 985.407   4
  -1   7  12 90220.6 4147.44   4
  -1   7  11 23231.3 1146.99   1
  -1   7  11 31639.8 2238.88   4
   1  -7 -10 126477. 4607.97   3
  -1  -7  10 131026. 4437.75   6
  -1   7   9 111317. 3116.00   1
  -1  -7   9 123029. 4267.24   6
  -1  -7   8 63288.6 2794.15   6
   1  -7  -8 65558.9 2986.20   3
   1  -7  -7 219959. 6153.54   3
  -1  -7   7 222565. 5975.25   6
  -1  -7   6 39307.9 2013.31   6
   1  -7  -6 39228.7 2076.92   3
   1   7  -6 41502.1 1825.01   2
   1   7  -5 169026. 4229.12   2
  -1  -7   5 166832. 4658.54   6
   1  -7  -5 178012. 4842.47   3
   1   7  -4-14.3258 170.884   2
   1  -7  -4-80.5444 263.921   3
   1   7  -3 136159. 3528.84   2
   1  -7  -3 138299. 4026.97   3
  -1   7   2 34180.2 958.838   5
   1  -7  -2 33459.7 1701.23   3
   1   7  -2 33028.0 1395.20   2
   1   7  -2 35527.2 1626.24   5
  -1   7   1 96067.7 2270.19   5
   1   7  -1 96714.5 2748.79   2
   1  -7  -1 104411. 3169.84   3
   1   7  -1 101934. 2987.12   5
   1   7   0 4404.79 519.284   5
   1   7   1 40604.0 1636.86   5
   1  -7   1 38864.9 1774.46   6
  -1  -7  -2 191731. 5020.71   3
   1   7   2 193433. 4635.45   5
   1  -7   2 196130. 5019.94   6
  -1   7  -3 34015.8 943.305   2
   1  -7   3 35000.8 1787.43   6
  -1  -7  -3 34544.9 1737.71   3
   1  -7   4 4860.45 715.723   6
  -1  -7  -4 4100.34 617.476   3
   1  -7   5 107169. 3600.69   6
  -1  -7  -5 104159. 3533.36   3
  -1  -7  -6 4562.54 693.476   3
  -1  -7  -7 55599.1 2566.30   3
  -1  -7  -8 1186.18 412.068   3
  -1  -7  -9 69468.7 3117.67   3
  -1  -7 -10 49484.7 2675.09   3
  -1  -7 -11 36600.2 2353.38   3
   1   7  11 35134.7 2386.00   4
   1   7  12 2879.50 772.922   4
   1   7  13 4678.57 919.600   4
   1   7  14 32140.2 2523.25   4
   1   7  15 2978.75 854.119   4
   1   7  16 2658.43 857.552   4
   1   7  17-335.896 592.034   4
   1   7  18 610.556 674.752   4
   1   7  19 3323.11 978.675   4
   1   7  20 12556.7 1910.07   4
   1   7  21 3395.33 1146.49   4
   1   7  22 6673.57 1498.42   4
  -1   8  22 8.22157 665.180   4
  -1   8  21 7827.19 1672.48   4
  -1   8  20-504.736 568.860   4
  -1   8  19 15041.3 2055.53   4
  -1   8  18 617.775 474.092   4
  -1   8  17 112.756 509.532   4
  -1   8  16 1282.85 662.297   4
  -1   8  15 27745.4 2514.52   4
  -1   8  14 6805.35 1187.22   4
  -1   8  13 142268. 5675.41   4
  -1  -8  12 12168.0 1387.05   6
  -1   8  12 11321.4 1466.62   4
  -1  -8  11 68700.9 3332.03   6
   1  -8 -11 77875.5 3669.01   3
  -1  -8  10 3180.88 696.757   6
   1  -8 -10 1987.90 640.013   3
   1  -8  -9 126357. 4569.57   3
  -1  -8   9 111876. 4234.03   6
  -1  -8   8 5136.59 813.741   6
   1  -8  -8 5548.17 871.859   3
   1   8  -7 70801.8 2593.57   2
   1  -8  -7 67736.0 2999.86   3
  -1  -8   7 66077.3 2853.70   6
   1  -8  -6 7420.98 931.557   3
  -1  -8   6 8714.11 961.434   6
   1   8  -6 8026.58 777.051   2
   1  -8  -6 6700.09 455.628   5
   1  -8  -5 7765.17 426.638   5
  -1  -8   5 7306.01 853.758   6
   1   8  -5 9331.79 793.142   2
   1  -8  -5 8784.98 988.304   3
   1   8  -4 129.723 155.014   2
   1  -8  -4 275.623 231.632   3
  -1  -8   4 240.288 247.137   6
   1  -8  -3 133.015 232.905   3
   1   8  -3-172.071 217.268   2
   1   8  -2 170587. 4524.09   5
   1  -8  -2 172222. 4760.03   3
   1   8  -2 173572. 4201.97   2
  -1   8   2 166377. 3487.05   5
   1  -8  -1 2993.23 532.585   3
   1   8  -1 2610.73 454.329   5
  -1   8   1 3038.45 314.413   5
   1   8   0 35085.3 1620.49   5
   1   8   1 13799.5 953.703   5
  -1  -8  -2 111957. 3653.91   3
   1  -8   2 114149. 3631.81   6
   1   8   2 115102. 3263.27   5
   1   8   3 9924.09 802.573   5
   1  -8   3 9994.64 984.948   6
  -1  -8  -4 76.8797 249.663   3
   1  -8   4 1153.90 370.857   6
  -1   8  -4 636.782 156.455   2
   1  -8   5 21879.3 1526.31   6
  -1  -8  -5 22130.6 1529.01   3
   1  -8   6 290.833 255.557   6
  -1  -8  -6-244.249 335.258   3
   1  -8   7 31452.5 1965.58   6
  -1  -8  -7 33873.3 2011.52   3
  -1  -8  -8 29046.0 1926.86   3
  -1  -8  -9 20808.3 1669.65   3
  -1  -8 -10 8624.58 1135.53   3
  -1  -8 -11 85482.6 3864.46   3
   1   8  12 11411.6 1439.51   4
  -1  -8 -12 10882.5 1349.18   3
   1   8  13 53608.8 3280.81   4
   1   8  14 19625.3 2048.66   4
   1   8  15 11305.0 1601.86   4
   1   8  16 860.166 570.123   4
   1   8  17 5040.75 1135.70   4
   1   8  18 352.376 461.152   4
   1   8  19 11767.9 1863.91   4
   1   8  20 555.115 765.464   4
   1   8  21 9603.17 1836.48   4
   1   8  22 3181.54 1162.44   4
  -1  -9  23 40.7595 374.159   6
  -1   9  21 4307.33 1302.46   4
  -1   9  20 17661.4 2382.74   4
  -1   9  19 848.433 864.652   4
  -1   9  18 52309.0 3899.41   4
  -1  -9  17 516.917 354.278   6
  -1   9  17 290.649 501.978   4
  -1  -9  16 34514.1 2699.67   6
  -1   9  16 33741.3 2896.87   4
  -1  -9  15-132.775 367.238   6
  -1   9  15-12.1311 512.972   4
  -1   9  14 17598.2 1970.31   4
  -1  -9  14 20193.1 1968.36   6
  -1  -9  13 1588.54 613.122   6
  -1   9  13 3222.64 878.634   4
  -1   9  12 8165.41 1255.83   4
  -1  -9  12 5658.34 1008.63   6
  -1  -9  11 1150.44 464.620   6
   1  -9 -11 1177.01 546.297   3
  -1  -9  10 86.3090 269.478   6
   1  -9 -10 705.978 566.880   3
  -1  -9   9 10985.5 1235.54   6
   1  -9  -9 10196.4 1253.56   3
  -1  -9   8 16581.1 1463.75   6
   1  -9  -8 19626.3 1644.75   3
   1   9  -8 20168.4 1373.94   2
   1  -9  -7 10411.6 1159.84   3
   1   9  -7 10229.7 935.876   2
   1  -9  -7 7514.97 532.132   5
  -1  -9   7 9786.26 1108.24   6
  -1  -9   6 33192.2 1978.66   6
   1  -9  -6 36272.4 2119.11   3
   1  -9  -6 28837.4 1032.48   5
   1   9  -6 33245.3 1638.32   2
   1   9  -5-223.449 186.188   2
  -1  -9   5 320.864 238.295   6
   1  -9  -5-613.115 350.155   3
   1  -9  -4 31702.6 1878.88   3
   1   9  -4 32301.9 1519.63   2
   1   9  -3 2999.79 440.061   2
   1  -9  -3 3461.89 597.879   3
  -1   9   2 34233.6 1143.64   5
   1   9  -2 34390.1 1528.17   2
   1   9  -2 32385.2 1702.66   5
   1  -9  -2 31460.7 1863.10   3
   1  -9  -1 11908.8 1073.59   3
   1   9  -1 11495.8 955.340   5
  -1   9   1 12020.4 686.898   5
   1  -9   0 176.950 58.8476   2
   1   9   0 463.506 204.152   5
   1   9   1 24638.5 1358.95   5
   1  -9   2 61134.8 2581.71   6
  -1  -9  -2 60672.8 2630.42   3
   1   9   2 61021.6 2260.38   5
   1   9   3 1452.42 328.960   5
   1  -9   3 1086.17 400.383   6
  -1  -9  -3 1704.11 551.883   3
  -1  -9  -4 105098. 3679.77   3
  -1   9  -4 97615.1 2268.73   2
   1  -9   4 104655. 3684.48   6
  -1   9  -5 1241.89 213.911   2
   1  -9   5 1205.11 406.678   6
  -1  -9  -5 1666.38 545.248   3
   1  -9   6 2754.14 582.326   6
  -1  -9  -6 2703.93 599.821   3
  -1  -9  -7 66.2147 312.311   3
   1  -9   7-193.757 376.730   6
   1  -9   8 4189.99 770.237   6
  -1  -9  -8 2837.48 656.528   3
   1  -9   9 13484.8 1435.33   6
  -1  -9  -9 14449.5 1466.90   3
  -1  -9 -10-816.625 440.705   3
  -1  -9 -11 4476.66 879.010   3
  -1  -9 -12 7753.44 1176.48   3
   1   9  12 9467.08 1338.32   4
  -1  -9 -13 11402.5 1472.19   3
   1   9  13 10912.9 1489.50   4
   1   9  14 78253.4 4218.79   4
   1   9  15-1.34095 584.295   4
   1   9  16 54805.0 3737.81   4
   1   9  17-707.003 778.887   4
   1   9  18 14348.8 2020.28   4
   1   9  19 961.026 717.419   4
   1   9  20 30238.9 3102.06   4
   1   9  21 1181.69 843.459   4
  -1 -10  22-240.358 661.965   6
  -1 -10  21 4434.89 1202.35   6
  -1  10  21 9200.19 1833.22   4
  -1  10  20 1739.03 880.861   4
  -1 -10  20 2600.51 973.949   6
  -1  10  19 27585.3 2925.22   4
  -1 -10  19 26358.7 2645.34   6
  -1  10  18 461.623 602.354   4
  -1 -10  18 548.278 513.749   6
  -1  10  17 43499.8 3486.11   4
  -1 -10  17 39765.7 3089.08   6
  -1  10  16 11669.5 1758.27   4
  -1 -10  16 9927.65 1523.09   6
  -1 -10  15 34432.8 2708.35   6
  -1  10  15 40918.8 3172.94   4
  -1 -10  14 6729.65 1157.73   6
  -1  10  14 8840.47 1442.36   4
  -1 -10  13 17131.4 1790.69   6
  -1  10  13 17226.4 1895.83   4
  -1 -10  12 9033.93 1299.25   6
   1 -10 -12 13421.9 1646.74   3
  -1 -10  11 57779.6 3176.98   6
   1 -10 -11 58319.6 3336.57   3
   1  10 -10 1202.66 438.198   2
   1 -10 -10 1338.20 560.265   3
  -1 -10  10 2456.79 630.050   6
   1 -10  -9 6614.66 1063.16   3
   1  10  -9 6271.47 817.690   2
  -1 -10   9 5062.27 880.702   6
   1 -10  -8 17976.2 1630.14   3
  -1 -10   8 14600.8 1432.51   6
   1  10  -8 16954.5 1271.22   2
   1 -10  -7 10286.4 1190.26   3
  -1 -10   7 7532.09 1010.50   6
   1  10  -7 8073.83 832.111   2
   1 -10  -6 20699.5 1640.57   3
   1  10  -6 18087.3 1201.84   2
   1 -10  -6 14845.5 696.355   5
  -1 -10   6 19455.9 1552.46   6
   1 -10  -5 42775.5 2381.08   3
   1  10  -5 42248.2 1860.74   2
   1  10  -4 3816.57 522.114   2
   1 -10  -4 3639.93 710.450   3
   1  10  -3 52651.8 2373.23   5
   1  10  -3 52442.4 2038.88   2
   1 -10  -3 54417.6 2592.55   3
   1 -10  -2 99348.2 3614.01   3
  -1  10   2 94706.5 2443.08   5
   1  10  -2 99157.4 3352.46   5
  -1  10   1 15790.4 843.115   5
   1  10  -1 13880.7 1096.19   5
   1 -10  -1 13552.7 672.845   2
   1 -10  -1 15915.9 1306.33   3
   1 -10   0 21375.3 721.361   2
   1  10   0 31733.5 1602.25   5
   1  10   1 46305.7 2013.22   5
   1  10   2 7590.56 759.588   5
  -1 -10  -2 7578.59 951.731   3
   1  10   3 46904.2 2009.06   5
  -1 -10  -3 46193.9 2412.85   3
   1 -10   3 49369.8 2455.62   6
  -1 -10  -4 20343.0 1596.44   3
  -1  10  -4 19034.3 712.398   2
   1 -10   4 21063.6 1604.97   6
  -1  10  -5 57798.2 1683.37   2
   1 -10   5 59714.8 2855.16   6
  -1 -10  -5 64174.6 2949.95   3
  -1  10  -6-47.2137 142.912   2
   1 -10   6-241.952 322.282   6
  -1 -10  -6-42.7234 347.556   3
  -1 -10  -7 25082.2 1888.33   3
   1 -10   7 24408.9 1862.00   6
  -1 -10  -8 3471.06 733.666   3
   1 -10   8 5613.14 947.244   6
   1 -10   9 2225.99 628.390   6
  -1 -10  -9 1719.46 582.275   3
   1 -10  10 39975.4 2622.56   6
  -1 -10 -10 44081.4 2746.34   3
  -1 -10 -11 5398.89 1001.34   3
   1 -10  11 4718.26 905.295   6
  -1 -10 -12 3714.94 876.344   3
   1 -10  12 1334.56 566.829   6
   1  10  13 20715.9 2101.94   4
  -1 -10 -13 20989.9 2059.08   3
   1  10  14 6073.84 1183.22   4
   1  10  15 35929.8 2975.87   4
   1  10  16 15260.9 1990.71   4
   1  10  17 25491.3 2655.13   4
   1  10  18-600.001 543.901   4
   1  10  19 17457.3 2334.63   4
   1  10  20 1571.45 895.837   4
   1  10  21 5993.49 1470.81   4
  -1 -11  22 3989.21 1172.25   6
  -1 -11  21-357.555 490.693   6
  -1  11  20 776.889 695.316   4
  -1 -11  20 1137.51 726.178   6
  -1 -11  19 2363.94 887.519   6
  -1  11  19 1826.87 878.597   4
  -1  11  18 454.285 487.562   4
  -1 -11  18 1491.88 706.305   6
  -1  11  17-105.468 614.322   4
  -1 -11  17 423.315 456.757   6
  -1 -11  16 1078.36 644.063   6
  -1  11  16 3072.78 921.884   4
  -1  11  15 38092.5 3135.00   4
  -1 -11  15 33335.9 2727.02   6
  -1 -11  14 13297.4 1658.98   6
  -1  11  14 12271.5 1737.37   4
   1 -11 -13 9668.80 1393.78   3
  -1 -11  13 8554.24 1295.53   6
  -1 -11  12 32745.5 2496.54   6
   1 -11 -12 38167.9 2793.20   3
  -1 -11  11 10870.1 1415.64   6
   1 -11 -11 8838.34 1331.14   3
   1  11 -11 10910.6 1167.66   2
   1  11 -10 93074.7 3593.30   2
  -1 -11  10 94355.5 4209.20   6
   1 -11 -10 100387. 4448.84   3
  -1 -11   9 84797.1 3890.28   6
   1  11  -9 86961.4 3307.24   2
   1 -11  -9 94270.7 4178.48   3
   1 -11  -8 10898.5 1349.24   3
  -1 -11   8 11585.0 1317.22   6
   1  11  -8 10191.2 1006.32   2
   1 -11  -7 1653.07 588.580   3
  -1 -11   7 2024.78 572.963   6
   1  11  -7 2459.22 471.344   2
  -1 -11   6 794.777 306.384   6
   1  11  -6 607.608 265.072   2
   1 -11  -5 23740.3 1846.04   3
   1  11  -5 24472.0 1403.19   2
   1 -11  -4 13028.5 1317.22   3
   1  11  -4 13416.1 1006.89   2
  -1  11   3 216089. 4603.25   5
   1  11  -3 216821. 5346.97   2
   1  11  -3 225406. 6025.44   5
   1 -11  -3 223982. 6442.07   3
   1  11  -2 27402.4 1673.62   5
  -1  11   2 26166.2 1121.74   5
   1 -11  -2 24234.5 1743.72   3
   1 -11  -1 64206.9 2907.19   3
  -1  11   1 65587.1 2035.47   5
   1  11  -1 65562.0 2615.61   5
  -1  11   0 1147.29 254.610   5
   1  11   0 1455.32 376.404   5
   1 -11   0 600.388 121.021   2
   1  11   1 5304.26 679.552   5
   1  11   2 399.226 210.170   5
  -1 -11  -2 67.7730 310.331   3
   1 -11   3 97341.1 3726.93   6
  -1 -11  -3 89541.9 3677.01   3
   1  11   3 90983.6 3091.41   5
  -1 -11  -4 4506.08 821.514   3
   1 -11   4 4989.92 826.682   6
   1 -11   5 435.899 464.884   6
  -1 -11  -5 130.708 402.930   3
  -1  11  -5 77.5606 78.3219   2
  -1 -11  -6 33555.5 2230.98   3
  -1  11  -6 30622.5 1232.61   2
   1 -11   6 35728.8 2286.78   6
  -1  11  -7 1822.50 304.407   2
   1 -11   7 3160.83 727.905   6
  -1 -11  -7 1833.62 592.781   3
  -1 -11  -8 34242.8 2346.06   3
   1 -11   8 37867.6 2469.48   6
   1 -11   9 20574.4 1857.94   6
  -1 -11  -9 21918.0 1915.92   3
   1 -11  10 54933.1 3215.04   6
  -1 -11 -10 63623.3 3432.63   3
   1 -11  11 1847.22 612.696   6
  -1 -11 -11 1686.96 667.129   3
  -1 -11 -12 54302.4 3346.38   3
   1 -11  12 49864.9 3194.81   6
  -1 -11 -13 23853.1 2226.56   3
   1 -11  13 25581.5 2320.71   6
   1  11  14 5645.78 1224.56   4
   1 -11  14 8731.95 1378.14   6
  -1 -11 -14 6791.61 1261.99   3
   1  11  15 12665.6 1789.56   4
   1 -11  15 9745.32 1547.79   6
   1 -11  16 4274.50 1099.78   6
   1  11  16 4127.92 1047.83   4
   1 -11  17-342.175 471.637   6
   1  11  17-343.475 661.841   4
   1 -11  18 10812.8 1699.91   6
   1  11  18 10295.7 1787.79   4
   1  11  19 298.752 578.693   4
   1  11  20 118.939 537.630   4
  -1 -12  21 4150.46 1280.99   6
  -1 -12  20 771.075 414.326   6
  -1  12  20 1846.23 1044.15   4
  -1  12  19-350.908 775.895   4
  -1 -12  19-224.666 707.483   6
  -1  12  18 7797.28 1590.82   4
  -1 -12  18 8247.06 1573.82   6
  -1  12  17 5233.14 1333.40   4
  -1 -12  17 6552.70 1288.40   6
  -1 -12  16 543.611 594.020   6
  -1  12  16-306.254 672.514   4
  -1 -12  15-321.266 442.957   6
  -1  12  15-1278.66 821.274   4
  -1 -12  14 526.637 571.955   6
  -1  12  14 487.262 556.893   4
   1  12 -14 202.208 332.572   2
   1  12 -13 328.067 273.232   2
   1 -12 -13-213.564 437.017   3
   1  12 -12 3349.85 692.820   2
   1 -12 -12 5010.23 1083.48   3
  -1 -12  12 5764.93 1111.79   6
   1  12 -11 19461.4 1576.96   2
  -1 -12  11 18005.1 1853.00   6
   1 -12 -11 23427.1 2163.37   3
   1  12 -10 28089.4 1834.07   2
  -1 -12  10 28840.3 2272.90   6
   1  12  -9 42096.2 2186.16   2
   1 -12  -9 42169.2 2821.05   3
  -1 -12   9 40555.1 2647.12   6
   1  12  -8 86446.8 3234.95   2
  -1 -12   8 89266.1 4015.51   6
  -1 -12   7 1054.04 529.530   6
   1 -12  -7 1331.99 701.380   3
   1  12  -7 1179.15 410.228   2
   1 -12  -6 130624. 4869.01   3
   1  12  -6 118685. 3738.66   2
   1 -12  -5 8200.82 1144.09   3
   1  12  -5 10893.0 944.016   2
   1  12  -4 44830.0 1964.84   2
   1 -12  -4 42355.3 2521.43   3
   1  12  -4 42113.2 2310.88   5
   1  12  -3 3155.18 631.011   5
  -1  12   3 3485.53 388.930   5
  -1  12   2 15163.8 871.671   5
   1  12  -2 14097.6 1262.98   5
   1 -12  -2 15507.4 1455.62   3
  -1  12   1 12707.7 857.597   5
   1  12  -1 11182.6 1055.49   5
   1 -12  -1 12980.2 1340.05   3
  -1  12   0 20806.9 1192.30   5
   1  12   0 18435.7 1338.35   5
   1 -12   0 22301.7 1725.16   3
   1  12   1 14865.2 1178.46   5
  -1 -12  -2 6411.80 945.301   3
   1  12   2 8069.68 860.638   5
   1  12   3 327.844 271.379   5
  -1 -12  -3 285.277 424.170   3
  -1 -12  -4 32842.7 2202.27   3
   1 -12   4 32131.0 2155.68   6
   1 -12   5 3240.71 711.613   6
  -1  12  -5 2864.49 277.600   2
  -1 -12  -5 4153.87 820.746   3
   1 -12   6 108860. 4307.96   6
  -1 -12  -6 109794. 4391.98   3
   1 -12   7-23.1561 330.350   6
  -1  12  -7-0.29062 109.147   2
  -1 -12  -7-207.953 388.268   3
   1 -12   8 58608.1 3249.58   6
  -1 -12  -8 65698.6 3412.39   3
  -1  12  -8 57125.1 2102.49   2
   1 -12   9 45597.1 2919.31   6
  -1  12  -9 44091.6 1945.69   2
  -1 -12  -9 51184.9 3060.53   3
   1 -12  10 58902.0 3429.60   6
  -1 -12 -10 63456.7 3555.17   3
   1 -12  11 47732.8 3121.55   6
  -1 -12 -11 50503.7 3215.09   3
   1 -12  12 7608.59 1300.35   6
  -1 -12 -12 9327.78 1434.67   3
   1 -12  13 12104.7 1670.94   6
  -1 -12 -13 16719.2 1932.50   3
  -1 -12 -14 2018.10 776.144   3
   1 -12  14 941.549 544.322   6
   1  12  14 894.239 724.150   4
   1  12  15 16993.6 2136.91   4
   1 -12  15 14100.5 1890.53   6
   1  12  16 1086.91 694.947   4
   1 -12  16 1761.46 769.391   6
   1 -12  17 7147.14 1409.62   6
   1  12  17 7263.21 1479.79   4
   1  12  18 1564.15 833.680   4
   1 -12  18 952.381 693.206   6
   1 -12  19 2984.18 1071.43   6
   1  12  19 1755.86 800.191   4
   1 -12  20 5304.10 1367.24   6
   1  12  20 3287.87 1147.38   4
  -1 -13  20 627.560 532.807   6
  -1 -13  19 3850.14 1136.60   6
  -1  13  19 4256.72 1235.62   4
  -1 -13  18 9299.70 1653.61   6
  -1  13  18 10829.0 1959.46   4
  -1  13  17 7155.54 1553.71   4
  -1 -13  17 7279.41 1474.45   6
  -1 -13  16 1852.50 805.498   6
  -1  13  16 2908.29 983.760   4
  -1  13  15 585.209 487.999   4
  -1 -13  15 1708.45 787.873   6
   1 -13 -14 1855.52 673.253   3
   1  13 -14 985.016 466.563   2
  -1 -13  14 1502.16 760.271   6
  -1 -13  13 7383.41 1276.86   6
   1  13 -13 7936.72 1094.26   2
   1 -13 -13 6785.54 1278.17   3
   1  13 -12 200.002 337.790   2
   1 -13 -12-48.8180 569.561   3
  -1 -13  12 332.435 389.653   6
   1 -13 -11 37910.6 2877.78   3
   1  13 -11 35364.4 2163.92   2
  -1 -13  11 35314.1 2667.25   6
  -1 -13  10 1091.73 676.346   6
   1 -13 -10 2476.05 844.747   3
   1  13 -10 884.396 383.969   2
  -1 -13   9 41761.7 2783.06   6
   1  13  -9 39708.8 2147.68   2
   1 -13  -9 42707.7 2906.75   3
   1  13  -8 2905.44 549.385   2
  -1 -13   8 1529.21 570.260   6
   1 -13  -8 3783.83 908.557   3
   1 -13  -7 132265. 5179.80   3
   1  13  -7 125760. 3983.93   2
   1  13  -6 4101.31 631.613   2
   1 -13  -6 5562.53 984.008   3
   1 -13  -5 133374. 5024.50   3
   1  13  -5 120370. 3745.51   2
   1  13  -4 31658.8 1657.31   2
   1  13  -4 34460.6 2140.98   5
   1 -13  -4 33786.8 2345.01   3
   1 -13  -3 30497.7 2165.75   3
   1  13  -3 26758.8 1813.73   5
  -1  13   3 25182.9 1137.50   5
   1  13  -2 28543.2 1834.33   5
   1 -13  -2 27787.1 2062.71   3
  -1  13   2 27173.7 1273.81   5
   1 -13  -1 29413.7 2110.09   3
  -1  13   1 27157.1 1361.33   5
   1  13  -1 27718.3 1759.33   5
  -1  13   0 876.087 387.424   5
   1  13   0 151.421 300.065   5
   1 -13   0 778.210 507.205   3
   1  13   1 69318.2 2797.33   5
  -1  13  -1 65828.5 2526.93   5
   1  13   2 5986.10 796.893   5
  -1 -13  -2 8377.61 1156.77   3
  -1 -13  -3 66595.1 3312.89   3
   1  13   3 63173.2 2650.41   5
  -1 -13  -4 13286.7 1449.80   3
   1 -13   5 105931. 4380.63   6
  -1 -13  -5 102037. 4353.08   3
   1 -13   6 35080.8 2415.01   6
  -1 -13  -6 36599.8 2523.91   3
   1 -13   7 73135.7 3676.22   6
  -1 -13  -7 72562.8 3713.34   3
  -1 -13  -8 3079.69 803.136   3
   1 -13   8 4046.43 871.639   6
  -1 -13  -9 21530.2 2050.04   3
   1 -13   9 19173.0 1913.92   6
  -1 -13 -10 334.384 352.364   3
   1 -13  10 629.547 481.645   6
  -1 -13 -11 16748.1 1923.42   3
   1 -13  11 18702.9 1979.37   6
  -1 -13 -12 277.032 507.146   3
   1 -13  12 579.031 458.807   6
   1 -13  13 22092.1 2277.77   6
  -1 -13 -13 24264.2 2393.56   3
  -1 -13 -14-1043.43 654.469   3
   1 -13  14 213.334 447.739   6
   1 -13  15 2435.01 892.669   6
  -1 -13 -15 2460.82 840.814   3
   1  13  15 2771.00 1033.43   4
   1 -13  16 3762.51 1067.43   6
   1  13  16 3946.90 1047.00   4
   1  13  17 3388.45 1046.57   4
   1 -13  17 4415.29 1153.70   6
   1 -13  18 9692.57 1698.99   6
   1  13  18 10328.4 1859.22   4
   1 -13  19 4663.04 1246.97   6
   1  13  19 5194.36 1419.75   4
  -1 -14  19 796.506 663.791   6
  -1  14  18 1250.96 995.808   4
  -1 -14  18 1627.13 745.658   6
  -1 -14  17 1544.87 755.201   6
  -1  14  17 580.865 498.058   4
  -1  14  16 16752.1 2261.24   4
  -1 -14  16 13884.2 1962.63   6
  -1  14  15 3445.01 1021.50   4
  -1 -14  15 2776.90 891.478   6
  -1 -14  14 27738.1 2617.24   6
   1 -14 -14 27676.6 2707.53   3
  -1 -14  13 330.143 472.863   6
   1 -14 -13 171.979 649.266   3
  -1 -14  12 59351.8 3691.74   6
   1 -14 -12 63293.3 3995.96   3
  -1 -14  11 486.316 453.638   6
   1 -14 -11 251.929 422.790   3
   1 -14 -10 32219.3 2674.27   3
   1  14 -10 30259.4 1926.78   2
  -1 -14  10 32238.5 2584.54   6
   1  14  -9 982.905 322.790   2
  -1 -14   9 921.862 530.436   6
   1 -14  -9 1642.99 698.813   3
   1  14  -8 45681.6 2263.36   2
   1 -14  -8 51654.4 3211.75   3
   1 -14  -7-301.383 482.524   3
   1  14  -7 235.330 296.217   2
   1 -14  -6 60208.8 3403.63   3
   1  14  -6 61559.9 2522.03   2
   1  14  -5 205.952 364.903   5
   1 -14  -5 158.597 423.213   3
   1  14  -5 743.124 307.247   2
   1  14  -4 145653. 5020.53   5
   1 -14  -4 145332. 5455.96   3
   1  14  -3 1579.42 580.711   5
  -1  14   3 1546.58 310.203   5
   1 -14  -3 2557.63 693.488   3
   1 -14  -2 158512. 5596.57   3
  -1  14   2 153627. 3960.74   5
   1  14  -2 154756. 4995.97   5
  -1  14   1 1273.94 348.616   5
   1  14  -1 1576.87 504.882   5
   1 -14   0 200751. 6373.96   3
   1  14   0 186085. 5469.68   5
  -1  14   0 186194. 4897.46   5
  -1  14  -1 6966.67 803.555   5
   1  14   1 6838.88 883.158   5
   1  14   2 168493. 4979.67   5
  -1 -14  -2 170808. 5931.56   3
  -1 -14  -3 17275.2 1714.30   3
   1  14   3 17254.4 1325.36   5
  -1 -14  -4 29220.8 2267.67   3
  -1 -14  -5 2777.46 738.269   3
   1 -14   6 22840.4 2031.00   6
  -1 -14  -6 28556.8 2286.19   3
  -1 -14  -7 700.829 386.609   3
   1 -14   7 67.3974 380.451   6
   1 -14   8 3179.69 745.859   6
  -1 -14  -8 3029.55 819.274   3
  -1 -14  -9 5711.95 1102.12   3
   1 -14   9 7030.22 1184.33   6
  -1 -14 -10 4674.36 1056.61   3
   1 -14  10 3754.57 967.823   6
   1 -14  11 1148.56 626.211   6
  -1 -14 -11 1390.39 636.840   3
   1 -14  12 54819.3 3663.36   6
  -1 -14 -12 62830.1 3924.67   3
  -1 -14 -13 611.427 642.452   3
   1 -14  13 861.453 527.114   6
   1 -14  14 36725.5 3113.09   6
  -1 -14 -14 44785.5 3467.12   3
  -1 -14 -15-12.8639 518.501   3
   1  14  15-316.071 465.706   4
   1 -14  15 334.365 508.270   6
   1  14  16 4426.48 1246.67   4
   1 -14  16 5417.86 1313.53   6
   1 -14  17-276.020 562.157   6
   1  14  17-706.875 870.311   4
   1 -14  18 3847.99 1170.05   6
   1  14  18 5208.15 1379.79   4
  -1 -15  18 8231.93 1600.09   6
  -1  15  17 3084.95 1124.04   4
  -1 -15  17 3102.29 984.294   6
  -1 -15  16 7621.45 1498.71   6
  -1  15  16 10167.2 1839.47   4
   1 -15 -15 288.209 532.043   3
  -1 -15  15 1094.16 638.949   6
   1 -15 -14-495.834 841.526   3
  -1 -15  14 1290.24 770.275   6
   1 -15 -13 14068.2 1950.98   3
  -1 -15  13 13767.9 1857.00   6
  -1 -15  12-214.382 386.719   6
   1 -15 -12 305.551 579.390   3
   1 -15 -11 17733.3 2091.09   3
  -1 -15  11 20805.3 2154.57   6
   1 -15 -10 12300.4 1682.72   3
  -1 -15  10 7054.64 1292.68   6
   1 -15  -9-1012.05 607.697   3
   1 -15  -8 3171.28 910.507   3
   1 -15  -7 49979.8 3237.44   3
   1 -15  -6 2049.54 807.947   3
   1  15  -6 2903.41 700.059   5
   1 -15  -5 72535.1 3845.50   3
   1  15  -5 69231.0 3435.62   5
   1 -15  -4 54820.8 3255.30   3
   1  15  -4 52127.4 2852.99   5
   1  15  -3 21352.1 1717.45   5
   1 -15  -3 16208.1 1732.20   3
   1  15  -2 2773.54 641.596   5
   1 -15  -2 3601.87 833.638   3
   1 -15  -1 136403. 5244.20   3
  -1  15   1 127327. 3705.58   5
   1  15  -1 130585. 4500.97   5
   1  15   0 6784.42 942.689   5
   1 -15   0 5982.46 1122.22   3
  -1  15   0 5822.09 731.092   5
   1  15   1 80356.4 3294.22   5
  -1  15  -1 86751.9 3122.26   5
  -1 -15  -1 81656.1 4025.12   3
  -1 -15  -2 683.770 631.550   3
  -1  15  -2 1345.30 424.393   5
   1  15   2 1594.86 501.565   5
  -1 -15  -3 46090.9 2944.24   3
   1  15   3 43181.6 2236.62   5
  -1 -15  -4 40121.8 2785.88   3
  -1 -15  -5 43992.6 2936.45   3
  -1 -15  -6 6300.48 1135.22   3
   1 -15   7 21275.1 2036.88   6
  -1 -15  -7 19648.9 2017.22   3
   1 -15   8 2090.58 764.263   6
  -1 -15  -8 2452.47 784.698   3
   1 -15   9 38995.2 2888.87   6
  -1 -15  -9 33255.7 2717.57   3
   1 -15  10-259.424 444.040   6
  -1 -15 -10 270.990 506.336   3
  -1 -15 -11 53056.5 3633.19   3
   1 -15  11 57083.6 3693.19   6
  -1 -15 -12 4403.41 1085.60   3
   1 -15  12 3656.94 955.826   6
   1 -15  13 9333.28 1616.05   6
  -1 -15 -13 11820.7 1789.51   3
   1 -15  14 416.243 453.669   6
  -1 -15 -14 822.038 724.693   3
   1 -15  15 4083.64 1106.24   6
  -1 -15 -15 5142.41 1320.52   3
   1  15  16 2492.01 993.166   4
   1 -15  16 3871.87 1114.23   6
   1 -15  17 3999.62 1183.23   6
   1  15  17 2798.22 984.219   4
  -1 -16  17 4966.79 1305.47   6
  -1  16  16 481.816 622.406   4
  -1 -16  16 771.542 607.790   6
   1 -16 -15 4793.11 1237.39   3
  -1 -16  15 3507.36 1087.35   6
   1 -16 -14-324.495 577.707   3
  -1 -16  14 637.377 645.368   6
   1 -16 -13 2784.49 901.300   3
  -1 -16  13 2943.69 863.259   6
  -1 -16  12 1189.30 763.866   6
   1 -16 -12 415.730 639.853   3
   1 -16 -11 3897.00 1125.95   3
   1 -16 -10 30707.7 2756.07   3
   1 -16  -9 17537.1 2053.73   3
   1 -16  -8 53173.0 3537.37   3
   1 -16  -7 2137.27 743.113   3
   1  16  -7 2656.80 704.227   5
   1 -16  -6 33853.1 2726.08   3
   1  16  -6 39187.6 2630.57   5
   1 -16  -5 3973.27 1015.03   3
   1  16  -5 2349.85 731.645   5
   1 -16  -4 24186.2 2204.97   3
   1  16  -4 26177.6 2010.78   5
   1  16  -3 1735.57 520.957   5
   1 -16  -3 1261.07 599.891   3
   1  16  -2 20677.8 1697.73   5
   1 -16  -2 16252.6 1776.25   3
   1 -16  -1 3111.27 853.668   3
   1  16  -1 3010.94 673.432   5
   1 -16   0 2434.85 816.209   3
   1  16   0 3512.54 690.017   5
   1 -16   1 6338.19 1133.74   3
  -1 -16  -1 7410.56 1317.86   3
  -1  16  -1 5477.55 789.169   5
   1  16   1 7034.66 996.533   5
  -1  16  -2 57371.4 2644.57   5
   1  16   2 57476.3 2710.10   5
  -1 -16  -2 56411.9 3380.01   3
   1  16   3 557.727 310.209   5
  -1  16  -3 1098.83 438.339   5
  -1 -16  -3 1080.66 681.244   3
  -1 -16  -4 31941.4 2576.39   3
  -1 -16  -5 4661.20 1022.41   3
  -1 -16  -6 41216.3 3021.77   3
  -1 -16  -7-122.472 473.927   3
  -1 -16  -8 88517.9 4614.67   3
   1 -16   8 82317.3 4418.89   6
   1 -16   9 1610.97 739.774   6
  -1 -16  -9 1064.99 635.859   3
   1 -16  10 16986.5 2041.70   6
  -1 -16 -10 13926.7 1837.82   3
   1 -16  11 10745.9 1651.33   6
  -1 -16 -11 8891.08 1511.64   3
   1 -16  12 2353.05 924.043   6
  -1 -16 -12 1463.78 835.521   3
  -1 -16 -13 6169.82 1380.86   3
   1 -16  13 3328.18 1011.29   6
   1 -16  14-1072.43 696.583   6
  -1 -16 -14-422.981 728.590   3
  -1 -16 -15 2946.87 1033.07   3
   1 -16  15 4488.27 1237.13   6
  -1 -16 -16-1726.79 861.001   3
   1  16  16-371.053 595.815   4
   1 -16  16-1360.98 725.456   6
  -1 -17  16 2531.00 1087.89   6
  -1 -17  15-339.299 539.814   6
   1 -17 -15 74.2319 767.936   3
  -1 -17  14 6794.53 1467.36   6
   1 -17 -14 7914.45 1682.86   3
   1 -17 -13-116.808 475.262   3
  -1 -17  13-311.325 690.080   6
   1 -17 -12 15896.8 2160.08   3
   1 -17 -11 3113.33 958.560   3
   1 -17 -10 18584.3 2209.47   3
   1 -17  -9 2673.24 942.983   3
   1 -17  -8 34112.4 2903.02   3
   1  17  -8 34624.9 2650.13   5
   1  17  -7 3058.75 844.851   5
   1 -17  -7 2027.44 764.473   3
   1  17  -6 888.323 458.526   5
   1 -17  -6-248.448 502.986   3
   1 -17  -5 4339.53 1080.53   3
   1  17  -5 1470.74 555.594   5
   1 -17  -4 9660.18 1562.21   3
   1  17  -4 10004.8 1291.20   5
   1  17  -3 16198.3 1586.04   5
   1 -17  -3 15497.3 1829.19   3
   1 -17  -2 777.614 652.715   3
   1  17  -2 880.337 487.437   5
   1 -17  -1 33386.0 2623.64   3
   1  17  -1 29988.7 2062.34   5
  -1 -17   0 9693.22 1462.49   3
   1  17   0 9857.13 1163.97   5
   1 -17   0 9051.14 1402.79   3
  -1 -17  -1 2143.03 608.492   3
   1 -17   1 3373.48 918.836   3
   1  17   1 3829.62 735.908   5
  -1 -17  -2 6964.18 1253.78   3
  -1 -17  -3 9786.80 1444.64   3
  -1  17  -4 5991.38 904.033   5
  -1 -17  -4 4516.03 1105.14   3
  -1 -17  -5 19662.0 2123.25   3
  -1 -17  -6 571.114 520.065   3
  -1 -17  -7 1713.11 649.872   3
  -1 -17  -8 7025.64 1400.45   3
   1 -17   9 352.761 473.162   6
  -1 -17  -9 1367.34 739.419   3
  -1 -17 -10 21716.1 2395.90   3
   1 -17  10 17087.4 2066.29   6
  -1 -17 -11 2999.49 1027.38   3
   1 -17  11 3097.51 979.357   6
  -1 -17 -12 23733.8 2622.80   3
   1 -17  12 20830.1 2397.94   6
   1 -17  13 343.150 533.489   6
  -1 -17 -13-91.9667 653.973   3
  -1 -17 -14 5669.46 1351.39   3
   1 -17  14 5464.89 1253.62   6
  -1 -17 -15-1688.03 887.477   3
   1 -17  15-17.9323 369.522   6
  -1 -17 -16 2959.47 1140.11   3
   1 -18 -14 2424.91 1012.01   3
   1 -18 -13 3747.85 1188.78   3
   1 -18 -12 983.738 705.817   3
   1 -18 -11 16080.8 2162.79   3
   1 -18 -10 1683.88 777.776   3
   1  18  -9 7006.69 1256.18   5
   1 -18  -9 5395.10 1248.42   3
   1 -18  -8 4828.91 1159.25   3
   1  18  -8 5057.95 1083.91   5
   1 -18  -7 667.608 533.016   3
   1  18  -7 65.2499 366.861   5
   1  18  -6 16187.8 1757.89   5
   1 -18  -6 16939.2 2044.14   3
   1  18  -5 3663.55 849.912   5
   1 -18  -5 3934.68 1051.34   3
   1  18  -4 6201.76 1050.82   5
   1 -18  -4 8029.86 1392.21   3
   1  18  -3-520.538 411.105   5
   1 -18  -3 1427.47 757.043   3
   1  18  -2 10607.0 1300.92   5
   1 -18  -2 11804.6 1649.39   3
   1  18  -1 8725.56 1142.48   5
   1 -18  -1 6847.85 1228.02   3
   1 -18   0 2512.18 830.108   3
  -1 -18   0 1356.50 693.611   3
  -1 -18  -1 4350.41 1086.99   3
   1 -18   1 4439.20 1040.33   3
  -1 -18  -2 7363.28 1356.41   3
   1 -18   2 9863.47 1515.12   3
  -1 -18  -3 31681.3 2719.89   3
  -1 -18  -4 267.089 388.057   3
  -1 -18  -5 1281.97 718.824   3
  -1 -18  -6 60.3473 461.935   3
  -1 -18  -7 6900.19 1378.53   3
  -1 -18  -8 454.016 512.285   3
  -1 -18  -9 17187.2 2152.60   3
  -1 -18 -10 473.967 643.621   3
   1 -18  11 7007.51 1390.29   6
  -1 -18 -11 5690.19 1370.05   3
  -1 -18 -12 2204.54 972.955   3
   1 -18  12 1278.09 698.364   6
  -1 -18 -13 10617.3 1870.59   3
   1 -18  13 12753.0 1968.52   6
   1 -18  14 3322.42 1126.41   6
  -1 -18 -14 1243.26 900.196   3
   1 -19 -12 1527.40 856.691   3
   1 -19 -11-104.087 736.429   3
   1 -19 -10 888.892 679.762   3
   1  19 -10 503.386 547.766   5
   1  19  -9-730.570 520.398   5
   1 -19  -9-4.98476 506.685   3
   1  19  -8 2499.96 850.777   5
   1 -19  -8 4255.66 1204.18   3
   1  19  -7-139.136 419.520   5
   1 -19  -7-121.684 494.840   3
   1 -19  -6 4334.32 1183.62   3
   1  19  -6 4881.48 1053.00   5
   1  19  -5 449.964 445.578   5
   1 -19  -5-312.801 600.495   3
   1  19  -4 2681.82 733.596   5
   1 -19  -4 1899.73 778.611   3
   1 -19  -3 328.901 564.632   3
   1 -19  -2 17714.3 2107.07   3
   1 -19  -1 828.235 500.400   3
  -1 -19   1 789.051 711.254   3
   1 -19   0 52.0751 486.941   3
  -1 -19   0-23.9830 407.350   3
  -1 -19  -1 4043.03 1097.18   3
   1 -19   1 2540.79 826.854   3
  -1 -19  -2 32843.6 2844.00   3
   1 -19   2 32062.8 2780.05   3
  -1 -19  -3 248.131 553.256   3
  -1 -19  -4 5825.05 1256.19   3
  -1 -19  -5 2115.13 902.067   3
  -1 -19  -6 12037.0 1840.35   3
  -1 -19  -7-164.941 532.646   3
  -1 -19  -8 4148.86 1114.61   3
  -1 -19  -9 1631.54 866.223   3
  -1 -19 -10 371.616 663.565   3
  -1 -19 -11 2711.43 1125.32   3
  -1 -19 -12 3344.48 1154.58   3
  -1 -19 -13 858.384 843.267   3
   1  20 -12 6847.00 1459.66   5
   1 -20 -11 5593.18 1404.51   3
   1  20 -11 5611.07 1256.90   5
   1 -20 -10 1560.63 945.943   3
   1  20 -10 1073.94 620.275   5
   1  20  -9 6201.93 1278.08   5
   1 -20  -9 5983.73 1417.00   3
   1 -20  -8 621.366 815.401   3
   1  20  -8-72.8308 510.092   5
   1  20  -7 2176.45 675.378   5
   1 -20  -7 3332.23 1025.25   3
   1 -20  -6-1316.58 751.601   3
   1 -20  -5 313.412 586.236   3
   1 -20  -4 7487.21 1472.86   3
   1 -20  -3 401.070 588.964   3
   1 -20  -2 20810.3 2364.44   3
   1 -20  -1 312.234 465.427   3
  -1 -20   1 1354.35 774.904   3
   1 -20   0 24252.8 2486.08   3
  -1 -20   0 19580.5 2270.03   3
   1 -20   1 452.681 609.858   3
  -1 -20  -1 274.392 566.565   3
   1 -20   2 28731.2 2706.64   3
  -1 -20  -2 32566.0 2945.56   3
   1 -20   3 336.312 520.117   3
  -1 -20  -3 1554.11 816.965   3
  -1 -20  -4 1577.58 837.421   3
  -1 -20  -5-134.648 525.898   3
  -1 -20  -6 338.844 426.496   3
  -1 -20  -7 5382.80 1364.99   3
  -1 -20  -8 879.170 775.941   3
  -1 -20  -9 13326.2 2027.95   3
  -1 -20 -10 2007.77 965.270   3
  -1 -20 -11 4563.04 1324.58   3
   1  21 -13-255.881 436.326   5
   1  21 -12 5760.41 1315.51   5
   1  21 -11 5128.73 1306.48   5
   1 -21  -8 10739.2 1855.35   3
   1 -21  -7 23007.2 2671.29   3
   1 -21  -6 977.462 815.159   3
   1 -21  -5 20957.0 2500.35   3
   1 -21  -4 3124.44 1042.62   3
   1 -21  -3 10875.4 1797.97   3
  -1 -21   2 938.396 755.473   3
   1 -21  -2 1041.80 711.339   3
   1 -21  -1 13192.7 1895.82   3
  -1 -21   1 13975.2 1995.08   3
  -1 -21   0 2085.14 917.012   3
   1 -21   0 3209.16 958.611   3
  -1 -21  -1 6099.52 1351.81   3
   1 -21   1 3815.88 1039.26   3
  -1 -21  -2 576.715 722.981   3
   1 -21   2-232.777 425.765   3
  -1 -21  -3 9197.56 1657.92   3
   1 -21   3 7396.24 1462.78   3
  -1 -21  -4 1411.78 870.335   3
   1 -21   4 4257.85 1194.88   3
  -1 -21  -5 20631.8 2509.65   3
  -1 -21  -6 3375.78 1121.56   3
  -1 -21  -7 10744.0 1847.27   3
  -1 -21  -8 13207.3 2088.83   3
   1 -22  -5 4317.93 1266.70   3
   1 -22  -4 32075.0 3178.50   3
  -1 -22   3 2042.97 995.303   3
   1 -22  -3 1227.47 658.369   3
  -1 -22   2 17930.5 2349.27   3
   1 -22  -2 18869.3 2389.07   3
  -1 -22   1 1343.50 819.123   3
   1 -22  -1 761.891 706.911   3
  -1 -22   0 3094.37 1054.88   3
   1 -22   0 3734.57 1072.29   3
  -1 -22  -1 598.373 605.947   3
   1 -22   1 521.792 607.054   3
   1 -22   2 11163.2 1872.90   3
  -1 -22  -2 13874.9 2055.72   3
   1 -22   3 1556.11 947.639   3
  -1 -22  -3 2219.14 928.364   3
  -1 -22  -4 27438.2 2935.96   3
   1 -22   4 27893.2 2863.66   3
   1 -22   5 2290.97 988.973   3
  -2   0  23 1187.93 927.168   4
  -2   0  22 11568.7 1922.76   4
  -2   0  21 275.750 515.917   4
  -2   0  20 1833.24 855.867   4
  -2   0  19 96.1075 448.820   4
  -2   0  18 40891.6 3147.72   4
  -2   0  17 131.894 478.231   4
  -2   0  16 19737.7 2052.24   4
  -2   0  15 162.269 415.445   4
   2   0 -14 74469.0 2300.07   1
  -2   0  14 79069.7 3869.51   4
  -2   0  13-217.897 369.997   4
  -2   0  12 248624. 7307.54   4
  -2   0  11-209.716 337.627   4
  -2   0  10 1026.81 454.351   4
  -2   0   9-74.2555 313.894   4
  -2   0   8 30233.3 1733.16   4
  -2   0   7-15.7461 234.918   4
  -2   0   6 76228.7 2617.36   4
  -2   0   5 167.379 187.152   4
   2   0  -5-30.5988 74.6006   1
   2   0  -4 32526.4 1365.90   4
  -2   0   4 33696.9 1365.37   4
   2   0  -4 30845.7 1069.96   1
  -2   0   3 156.286 108.966   4
   2   0  -3 19.0673 83.8429   1
   2   0  -3-51.0481 102.912   4
   2   0  -3-12.9755 148.030   5
   2   0  -2 61582.8 1889.48   2
  -2   0   2 55934.6 1525.62   4
   2   0  -2 57989.5 1565.60   4
   2   0  -2 60046.6 1803.70   5
   2   0  -2 56226.1 1704.27   1
  -2   0   2 64106.3 1767.73   1
  -2   0   2 59333.5 1833.51   5
   2   0  -1 216.641 143.820   2
  -2   0   1 154.054 139.744   5
  -2   0   1 56.6508 123.639   2
   2   0  -1 209.912 148.731   5
   2   0  -1 240.520 151.266   1
  -2   0   1 278.627 153.165   1
  -2   0   0 608887. 11527.1   1
  -2   0   0 610055. 11490.8   5
   2   0   0 609244. 11423.3   5
  -2   0   0 592819. 11469.3   2
   2   0   0 592760. 11553.3   1
   2   0   0 621748. 11442.5   2
  -2   0  -1 176.791 132.602   2
   2   0   1 421.294 171.629   1
  -2   0  -1-79.3346 136.865   5
  -2   0  -1 101.512 137.250   1
  -2   0  -2 47582.4 1262.94   4
  -2   0  -2 49501.9 1828.61   1
   2   0   2 49299.9 1272.06   4
   2   0   3 126.651 75.2292   3
   2   0   3 20.7303 100.222   4
  -2   0  -3-10.7172 98.6383   4
  -2   0  -3 103.986 195.488   1
   2   0   4 239300. 5071.29   4
  -2   0  -4 242044. 5655.18   1
   2   0   4 232815. 4671.01   3
   2   0   5 45.2797 151.824   4
   2   0   5-77.1656 152.440   3
  -2   0  -5-45.4834 183.101   1
   2   0   6 51692.8 2009.09   4
  -2   0  -6 51835.0 2188.16   1
   2   0   6 45639.9 1709.84   3
   2   0   7-181.121 287.028   4
  -2   0  -7-14.8633 245.706   1
   2   0   8 14351.8 1151.54   4
  -2   0  -8 13345.7 1155.53   1
  -2   0  -9 234.882 219.866   1
   2   0   9-30.5820 346.512   4
  -2   0 -10 185095. 5398.93   1
   2   0  10 176171. 5353.11   4
   2   0  11-1659.15 540.827   4
  -2   0 -11 126.891 247.126   1
  -2   0 -12 83759.6 3483.08   1
   2   0  12 85058.7 3695.14   4
  -2   0 -13-232.188 289.733   1
   2   0  13-686.213 622.081   4
  -2   0 -14 66900.3 3215.65   1
   2   0  14 63961.5 3421.69   4
   2   0  15-528.163 439.151   4
  -2   0 -15-93.6180 284.549   1
   2   0  16 8439.01 1337.08   4
  -2   0 -16 7879.72 1115.04   1
   2   0  17-333.008 457.865   4
  -2   0 -17 101.275 251.636   1
  -2   0 -18 7821.31 1175.18   1
   2   0  18 6025.94 1221.90   4
   2   0  19 11.5307 474.274   4
   2   0  20 1899.33 840.156   4
   2   0  21 246.777 540.261   4
   2   0  22-123.375 535.243   4
   2   0  23 574.906 650.670   4
  -2  -1  23-3.93083 516.280   4
  -2   1  23 407.221 523.271   4
  -2  -1  22 653.781 744.789   4
  -2   1  22 1031.99 645.526   4
  -2  -1  21 207.337 527.036   4
  -2   1  21-1543.82 827.983   4
  -2   1  20 8355.45 1553.18   4
  -2  -1  20 9360.20 1723.57   4
  -2   1  19 251.808 443.238   4
  -2  -1  19 2222.35 894.718   4
  -2  -1  18 16983.9 1998.71   4
  -2   1  18 14394.4 1869.31   4
  -2  -1  17 3836.72 1044.37   4
  -2   1  17 2934.01 951.248   4
  -2   1  16 83517.8 4315.86   4
  -2  -1  16 85832.2 4335.53   4
  -2  -1  15 16392.6 1798.10   4
  -2   1  15 18152.3 1882.01   4
  -2   1  14 8518.30 1244.92   4
  -2  -1  14 9528.69 1303.75   4
  -2   1  13 30905.2 2262.88   4
   2  -1 -13 26343.0 957.250   1
  -2  -1  13 31290.4 2247.50   4
   2  -1 -12 3839.04 316.894   1
  -2   1  12 3630.46 801.431   4
  -2  -1  12 2744.55 607.661   4
  -2   1  11 44782.7 2445.87   4
  -2  -1  11 41686.6 2365.23   4
  -2   1  10 12045.0 1187.85   4
  -2  -1  10 12709.6 1223.30   4
  -2   1   9 60587.8 2710.10   4
  -2  -1   9 65710.3 2813.34   4
  -2  -1   8 1432.37 376.026   4
  -2   1   8 460.887 263.940   4
  -2   1   7 77684.9 2808.65   4
  -2  -1   7 75481.9 2776.50   4
  -2   1   6 228835. 5488.89   4
  -2  -1   6 218166. 5441.37   4
  -2  -1   5 181636. 4355.79   4
  -2   1   5 180289. 4354.69   4
  -2   1   4 275784. 5107.94   1
   2   1  -4 265114. 5814.36   4
   2  -1  -4 254074. 5103.30   1
  -2   1   4 258542. 5723.21   4
   2  -1  -4 256250. 5722.70   4
  -2  -1   4 270579. 5201.77   6
  -2  -1   4 265718. 5726.89   4
   2   1  -3 57525.0 1772.59   1
   2  -1  -3 61310.0 1766.88   5
  -2  -1   3 59513.3 1793.34   4
  -2   1   3 59326.2 1789.60   4
   2   1  -3 60536.1 1840.35   4
   2  -1  -3 58215.3 1629.75   1
   2   1  -3 61378.8 1969.46   5
  -2   1   3 61956.4 1623.44   1
   2   1  -3 63526.7 2062.66   2
  -2  -1   3 59413.2 1469.83   6
   2   1  -2 95474.4 2063.73   6
   2  -1  -2 93970.4 2350.37   5
   2   1  -2 94829.5 2617.18   2
  -2   1   2 93463.4 2389.15   5
   2   1  -2 95021.3 2293.23   4
  -2   1   2 97495.6 2375.35   1
   2   1  -2 90545.1 2528.00   5
  -2   1   2 95243.9 2255.17   4
   2  -1  -2 87372.7 2357.32   1
   2   1  -2 93812.2 2488.40   1
  -2  -1   2 94870.1 2621.43   5
   2  -1  -2 98513.5 2550.25   2
   2  -1  -1 48612.7 1629.01   1
   2  -1  -1 51736.3 1532.02   5
  -2  -1   1 51308.8 1667.96   1
  -2   1   1 49480.4 1621.79   2
  -2   1   1 50855.7 1631.99   1
  -2   1   1 49516.1 1540.42   5
   2   1  -1 51860.3 1683.41   5
  -2  -1   1 47366.7 1701.03   2
   2  -1  -1 49137.4 1583.69   2
   2   1  -1 48122.4 1646.56   1
   2   1  -1 50157.0 1686.57   2
  -2  -1   1 47815.2 1677.99   5
  -2  -1   0 213.977 133.269   2
   2   1   0 285.664 178.054   1
   2   1   0-62.0609 125.343   5
  -2   1   0-112.994 120.443   5
  -2   1   0 181.955 79.4874   3
   2  -1   0 79.7066 118.999   2
  -2  -1   0 81.1602 151.590   1
  -2  -1   0 107.373 120.277   5
   2  -1   0 14.6509 142.272   1
  -2   1   0 9.88600 103.682   2
   2   1   0-104.145 162.850   2
  -2  -1  -1 919368. 17154.2   2
   2  -1   1 905478. 17269.7   1
  -2  -1  -1 930919. 17161.6   5
  -2   1  -1 938131. 16931.8   2
  -2   1  -1 990094. 17327.4   1
  -2  -1  -1 999999. 17287.3   1
  -2   1  -2 35171.8 1093.21   4
  -2   1  -2 40493.3 1632.94   1
  -2  -1  -2 35568.6 992.809   3
  -2  -1  -2 36786.1 1525.10   1
   2   1   2 37085.8 1094.03   4
  -2   1  -3 63409.8 2252.88   1
   2   1   3 61433.0 1570.21   3
  -2  -1  -3 62971.2 1592.07   3
  -2   1  -3 58694.2 1754.16   4
  -2  -1  -3 63304.4 2175.14   1
   2   1   3 60844.5 1754.73   4
   2  -1   4 100046. 2632.37   4
  -2   1  -4 98971.0 3098.93   1
  -2   1  -4 94417.8 2633.85   4
   2   1   4 99394.2 2636.86   4
  -2  -1  -4 98866.3 3004.98   1
   2   1   4 90762.8 2344.84   3
   2   1   5 193393. 4558.87   4
   2  -1   5 191954. 4548.91   4
  -2  -1  -5 192231. 4858.40   1
  -2   1  -5 192817. 5005.72   1
   2   1   5 180639. 4204.76   3
  -2   1  -6 26686.0 1574.22   1
   2  -1   6 27722.7 1418.26   4
  -2  -1  -6 30440.4 1582.27   1
   2   1   6 27993.0 1424.72   4
   2  -1   7 316037. 7180.82   4
  -2  -1  -7 318775. 7356.49   1
  -2   1  -7 306225. 7500.71   1
   2   1   7 304396. 7183.54   4
   2  -1   8 21335.8 1419.97   4
  -2   1  -8 22660.3 1551.64   1
   2   1   8 23606.8 1498.48   4
  -2  -1  -8 24219.2 1514.45   1
  -2   1  -9 26232.9 1713.68   1
   2   1   9 28685.4 1747.02   4
   2  -1   9 27135.8 1694.63   4
  -2  -1  -9 24281.0 1585.92   1
  -2  -1 -10 14958.9 1257.49   1
   2  -1  10 13157.0 1219.25   4
  -2   1 -10 15038.1 1306.96   1
   2   1  10 13414.2 1264.66   4
  -2  -1 -11 42275.0 2261.64   1
   2   1  11 44323.0 2464.39   4
   2  -1  11 45213.8 2492.67   4
  -2   1 -11 43538.4 2387.17   1
   2  -1  12 14286.3 1440.63   4
  -2   1 -12 13909.9 1370.71   1
  -2  -1 -12 14125.3 1311.07   1
   2   1  12 13100.8 1391.77   4
  -2   1 -13 115485. 4451.40   1
  -2  -1 -13 120277. 4323.17   1
   2   1  13 127131. 4805.47   4
   2  -1  13 118151. 4679.91   4
   2   1  14 401.058 408.769   4
   2  -1  14 1023.10 552.220   4
  -2   1 -14 872.424 469.198   1
  -2  -1 -14-187.058 334.468   1
   2   1  15-301.409 481.170   4
  -2   1 -15 439.161 396.715   1
  -2  -1 -15 212.211 305.042   1
   2  -1  15-157.216 478.906   4
  -2  -1 -16 6040.86 969.307   1
   2   1  16 6735.30 1180.17   4
   2  -1  16 5794.38 1122.89   4
  -2   1 -16 7325.70 1096.30   1
  -2  -1 -17-87.5280 405.988   1
  -2   1 -17 10.1174 330.957   1
   2  -1  17 33.5505 458.704   4
   2   1  17-213.495 523.454   4
  -2   1 -18 13062.8 1547.88   1
   2  -1  18 17206.3 2016.43   4
   2   1  18 15351.3 1911.73   4
   2  -1  19 7940.95 1423.85   4
   2   1  19 7215.42 1414.21   4
   2  -1  20 571.077 484.874   4
   2   1  20 151.111 407.792   4
   2   1  21-318.782 570.365   4
   2  -1  21 1.67298 528.533   4
   2   1  22 623.815 656.331   4
   2   1  23 1149.75 735.275   4
  -2   2  23 2480.81 1021.87   4
  -2   2  22 7807.11 1611.75   4
  -2   2  21 3034.91 1019.25   4
  -2  -2  20 4454.61 1211.47   4
  -2   2  20 2815.67 1001.27   4
  -2   2  19 627.286 469.753   4
  -2  -2  19 3282.92 1033.93   4
  -2  -2  18 1342.49 703.969   4
  -2   2  18 1173.78 664.403   4
  -2  -2  17 1601.69 712.089   4
  -2   2  17 2512.43 746.072   4
  -2   2  16-181.297 647.868   4
  -2  -2  16-2073.04 789.152   4
  -2   2  15 22233.5 2102.83   4
  -2  -2  15 19159.4 1943.19   4
  -2  -2  14 1240.01 624.936   4
  -2   2  14 1556.76 625.310   4
  -2  -2  13 26720.9 2098.35   4
  -2   2  13 27726.5 2160.94   4
  -2  -2  12 19034.5 1706.36   4
  -2   2  12 15559.0 1520.01   4
  -2  -2  11 16112.3 1489.85   4
  -2   2  11 16666.5 1507.84   4
  -2   2  10 34406.1 2092.93   4
  -2  -2  10 33819.5 2063.22   4
  -2   2   9 65133.0 2831.68   4
  -2  -2   9 65342.3 2823.93   4
  -2  -2   8 250847. 6520.57   4
  -2   2   8 263903. 6619.18   4
  -2  -2   7 5874.43 738.521   4
  -2   2   7 4932.22 670.004   4
  -2   2   6 397160. 8610.63   4
  -2  -2   6 396415. 8611.90   4
  -2  -2   5 11169.2 698.256   6
  -2   2   5 12018.6 887.461   4
  -2  -2   4 85975.8 2204.01   6
  -2   2   4 80806.4 1913.30   1
   2   2  -4 82296.8 2599.19   2
  -2   2   4 83580.6 2481.53   4
  -2   2   3 85800.1 2089.21   1
   2   2  -3 82280.3 2487.00   5
  -2   2   3 78288.6 2438.38   3
   2   2  -3 83215.1 2378.19   4
   2   2  -3 81213.1 2118.55   6
   2   2  -3 79962.0 2473.29   2
   2  -2  -3 85630.9 2095.05   5
   2  -2  -2 84992.9 2073.70   5
   2   2  -2 85339.6 2466.79   2
   2   2  -2 81343.8 2435.01   5
  -2   2   2 78841.5 2277.18   3
  -2   2   2 83202.0 2085.91   5
   2  -2  -2 85434.6 2294.82   2
  -2   2   2 86746.6 2259.86   1
   2   2  -1 48437.8 1745.18   1
   2  -2  -1 52192.9 1294.52   6
  -2   2   1 52292.2 1521.32   5
   2  -2  -1 49659.8 1493.47   3
  -2   2   1 54258.5 1747.61   1
   2   2  -1 52219.0 1774.50   5
   2   2  -1 51252.2 1768.46   2
  -2   2   1 52196.2 1630.41   2
   2  -2  -1 53521.2 1586.53   2
  -2   2   1 52867.4 1523.70   3
  -2   2   0 231588. 4777.00   2
   2   2   0 227060. 5069.85   5
  -2   2   0 233756. 5147.77   1
   2  -2   0 226407. 4460.94   3
  -2   2   0 222281. 4447.66   3
   2   2   0 229530. 5088.89   2
   2  -2   0 234450. 4732.21   2
  -2  -2  -1 35838.7 1486.37   1
  -2   2  -1 34998.2 1237.61   2
   2  -2   1 34246.9 924.169   3
   2   2   1 34108.4 1406.65   5
  -2  -2  -2 46700.8 1377.82   3
  -2  -2  -2 49230.3 1844.28   1
  -2  -2  -3 10022.3 583.140   3
  -2   2  -3 9824.47 650.617   4
  -2  -2  -3 10048.9 807.649   1
   2   2   4 279520. 5877.31   4
  -2   2  -4 271565. 5934.17   4
  -2  -2  -4 281239. 6326.01   1
  -2  -2  -4 280292. 5687.27   3
   2   2   5 71354.8 2243.11   3
   2   2   5 81516.6 2527.88   4
  -2  -2  -5 79030.0 2686.68   1
  -2  -2  -5 78759.6 2334.63   3
   2   2   6 425149. 8914.82   4
  -2  -2  -6 408604. 9049.02   1
  -2   2  -7 4071.23 643.697   1
   2  -2   7 3472.45 563.074   4
   2   2   7 3372.23 547.770   4
  -2  -2  -7 2759.26 525.223   1
   2   2   8 210389. 5590.25   4
  -2   2  -8 210918. 5849.96   1
  -2  -2  -8 203493. 5513.26   1
   2  -2   8 208051. 5591.07   4
  -2   2  -9 72401.1 3034.81   1
   2   2   9 66539.5 2834.37   4
   2  -2   9 66171.2 2821.08   4
  -2  -2  -9 65969.4 2720.40   1
   2   2  10 25049.5 1742.45   4
  -2   2 -10 27137.1 1858.66   1
   2  -2  10 22868.6 1659.68   4
  -2  -2 -10 23050.6 1566.16   1
   2  -2  11 235643. 6606.33   4
  -2   2 -11 224913. 6579.33   1
   2   2  11 226033. 6568.36   4
  -2  -2 -11 218090. 6133.74   1
  -2  -2 -12 749.268 396.966   1
  -2   2 -12 648.910 347.701   1
   2   2  12 690.193 432.199   4
   2  -2  12 580.969 399.128   4
   2  -2  13 58561.2 3167.58   4
   2   2  13 58780.1 3225.18   4
  -2   2 -13 68750.7 3318.00   1
  -2  -2 -13 66435.2 2997.85   1
  -2   2 -14 2040.49 588.804   1
  -2  -2 -14 1990.84 591.677   1
   2  -2  14 2077.68 731.014   4
   2   2  14 2211.71 695.745   4
   2  -2  15 11596.5 1481.22   4
   2   2  15 13062.4 1597.68   4
  -2   2 -15 11766.1 1414.57   1
  -2  -2 -15 10996.4 1253.55   1
   2  -2  16 320.808 471.682   4
   2   2  16-343.209 427.783   4
  -2   2 -16 616.363 457.533   1
  -2  -2 -16-137.668 409.586   1
   2   2  17 11610.2 1623.64   4
   2  -2  17 10632.5 1532.60   4
  -2   2 -17 11207.7 1441.13   1
  -2  -2 -17 7855.13 1134.07   1
   2   2  18-17.8400 560.567   4
  -2   2 -18 529.028 469.646   1
   2  -2  18 252.334 475.304   4
   2   2  19 4390.35 1169.62   4
   2   2  20 1516.66 612.189   4
   2   2  21 1771.64 894.558   4
   2   2  22 2847.81 1053.47   4
   2   2  23 15991.4 2306.50   4
  -2   3  23 1055.80 543.201   4
  -2   3  22 28449.5 3040.29   4
  -2   3  21 325.875 482.868   4
  -2   3  20 1271.82 664.256   4
  -2   3  19-1837.20 787.010   4
  -2   3  18 210.361 579.262   4
  -2   3  17 150.446 465.713   4
  -2   3  16 26642.7 2403.46   4
  -2   3  15 23767.7 2185.20   4
  -2   3  14 968.577 453.292   4
  -2  -3  14 1169.40 542.128   4
  -2  -3  13 19388.8 1789.69   4
  -2   3  13 19757.3 1823.80   4
  -2   3  12 100953. 4195.08   4
  -2   3  11 1263.01 446.409   4
  -2   3  10 129055. 4508.39   4
  -2   3   9 70506.3 3012.58   4
  -2   3   8 7282.86 853.456   4
  -2   3   7 61906.9 2534.37   4
  -2   3   6 4193.06 581.816   4
  -2  -3   6 3877.22 487.626   6
  -2   3   5 101605. 2236.87   1
  -2  -3   5 105911. 2847.82   6
  -2  -3   4 401699. 8051.65   6
   2  -3  -4 409357. 7693.41   5
   2   3  -4 407179. 8513.93   2
   2   3  -3 64730.8 2235.88   5
   2  -3  -3 66914.6 2178.48   3
   2   3  -3 65026.9 2196.99   2
   2   3  -3 65101.5 2000.28   6
   2  -3  -3 67561.4 1661.49   5
  -2   3   2 200556. 4652.51   3
  -2   3   2 211237. 4210.42   6
   2  -3  -2 208064. 4654.69   3
   2   3  -2 206582. 4563.12   6
   2  -3  -2 211375. 4152.00   5
   2   3  -2 204484. 4852.30   5
  -2   3   2 211355. 4179.81   5
   2   3  -2 209577. 4834.46   2
   2  -3  -1 8703.05 577.628   3
  -2   3   1 8143.89 471.652   5
   2  -3  -1 9417.93 556.012   2
  -2   3   1 8189.64 567.251   3
   2  -3  -1 9184.10 507.236   6
   2   3  -1 6643.00 607.810   2
   2   3  -1 8424.30 689.234   5
   2  -3   0 32045.4 1098.30   3
   2   3   0 30987.3 1361.86   5
   2   3   0 30388.8 1355.14   2
   2  -3   0 32219.2 1066.18   2
  -2   3   0 29503.4 1055.15   2
   2  -3   0 29884.6 1103.55   6
   2  -3   1 503.107 160.795   3
   2   3   1 738.661 230.952   5
  -2   3  -1 519.704 158.149   2
  -2   3  -2 9399.06 586.778   2
  -2  -3  -2 8985.74 770.286   1
  -2  -3  -3 175702. 4018.90   3
  -2  -3  -3 179486. 4522.43   1
  -2  -3  -4-44.4583 217.372   1
   2   3   4 374.641 202.316   3
  -2  -3  -4 143.463 175.031   3
  -2  -3  -5 25609.9 1244.52   3
  -2  -3  -5 26539.0 1459.16   1
   2   3   6 752.449 308.080   4
  -2  -3  -6 1309.45 339.637   3
  -2  -3  -6 1203.86 325.896   1
  -2  -3  -7 1287.31 304.203   3
  -2  -3  -7 1491.06 366.935   1
   2   3   7 1620.69 403.317   4
  -2  -3  -8 127470. 3971.16   1
   2   3   8 125128. 4028.81   4
   2   3   9 23216.4 1620.25   4
  -2  -3  -9 23571.7 1549.00   1
   2   3  10 181837. 5480.74   4
  -2  -3 -10 171991. 5096.82   1
  -2  -3 -11 6197.22 836.682   1
   2   3  11 5809.01 909.934   4
  -2  -3 -12 82857.9 3331.39   1
  -2   3 -12 78241.4 3620.85   1
   2   3  12 84908.6 3721.19   4
  -2   3 -13 5565.41 937.746   1
   2   3  13 4467.07 880.169   4
  -2  -3 -13 4116.94 713.490   1
  -2   3 -14 43227.3 2723.71   1
  -2  -3 -14 39813.1 2339.14   1
   2   3  14 38591.6 2651.10   4
  -2   3 -15 25104.4 2130.71   1
   2   3  15 21492.6 2036.36   4
  -2  -3 -15 23648.1 1819.35   1
  -2  -3 -16 1596.24 521.478   1
  -2   3 -16 3547.41 864.155   1
   2   3  16 2664.73 810.063   4
   2   3  17-151.772 472.105   4
  -2   3 -17-189.825 380.105   1
   2   3  18 158.931 403.676   4
  -2   3 -18 509.247 492.198   1
  -2   3 -19 1810.26 619.294   1
   2   3  19 609.654 639.219   4
   2   3  20 8481.50 1556.47   4
   2   3  21-1222.86 765.104   4
   2   3  22 9839.24 1809.20   4
   2   3  23-585.859 642.746   4
  -2   4  23 6186.53 1539.66   4
  -2   4  22 432.179 582.151   4
  -2   4  21 17406.9 2323.01   4
  -2   4  20 365.160 471.934   4
  -2   4  19 50761.7 3747.31   4
  -2   4  18 3854.53 1019.78   4
  -2   4  17 15089.4 1904.16   4
  -2   4  16 2880.50 830.721   4
  -2   4  15 68474.4 3832.10   4
  -2   4  14 6118.48 1052.11   4
  -2   4  13 49626.2 3003.51   4
  -2   4  12 554.253 521.780   4
  -2   4  11 1348.14 482.793   4
  -2   4  10 21437.6 1690.34   4
  -2   4   9 1985.27 538.193   4
  -2   4   8 2145.23 679.652   4
  -2  -4   7 11281.6 914.105   6
  -2   4   7 13127.4 1102.17   4
  -2  -4   6 4715.72 589.134   6
  -2  -4   5 33135.1 1481.22   6
   2   4  -5 31033.3 1571.17   2
   2  -4  -5 33721.2 1677.15   3
   2  -4  -4 36656.2 1042.94   5
  -2  -4   4 34470.1 1452.89   6
   2   4  -4 33887.1 1580.66   2
   2  -4  -4 34176.9 1647.90   3
   2  -4  -3 23146.1 721.079   5
   2   4  -3 23346.9 1232.64   2
   2   4  -3 22818.6 1281.82   5
   2  -4  -3 23873.2 1242.93   3
  -2   4   2 284199. 5425.81   5
   2  -4  -2 299369. 6271.36   3
  -2   4   2 292770. 5887.42   6
   2   4  -2 291698. 6379.23   2
   2   4  -2 291286. 6451.22   5
   2  -4  -1 80806.2 2027.33   2
  -2   4   1 79838.2 2207.82   6
   2  -4  -1 82177.8 2343.25   3
   2   4  -1 83224.6 2538.48   2
   2  -4  -1 81891.5 2172.33   6
  -2   4   1 77084.1 2318.42   3
   2   4  -1 80348.6 2534.20   5
   2  -4   0 43268.0 1505.89   3
   2  -4   0 45630.3 1285.99   2
   2   4   0 45087.5 1772.97   5
   2   4   0 45623.1 1773.23   2
   2  -4   0 47662.4 1579.68   6
   2  -4   1 97797.8 2535.61   3
   2   4   1 102032. 2949.22   5
  -2   4  -1 102890. 2327.32   2
   2   4   2 212966. 5109.05   5
  -2   4  -2 216488. 4423.27   2
  -2  -4  -3 54310.2 1884.50   3
  -2  -4  -4 7787.08 680.747   3
  -2  -4  -5 108254. 3407.02   1
  -2  -4  -5 111052. 3198.50   3
  -2  -4  -6 43722.4 1988.11   1
  -2  -4  -6 41314.1 1832.58   3
   2   4   7 44944.4 2106.29   4
  -2  -4  -7 47471.4 2134.31   1
  -2  -4  -7 44768.1 2015.57   3
  -2  -4  -8 1979.90 419.814   3
   2   4   8 2317.38 520.360   4
  -2  -4  -8 2342.03 509.821   1
  -2  -4  -9 3278.15 580.221   1
   2   4   9 2796.92 605.446   4
   2   4  10 160.473 336.938   4
  -2  -4 -10 51.8626 212.893   1
   2   4  11 81527.9 3534.88   4
  -2  -4 -11 76575.8 3158.63   1
   2   4  12 8496.46 1138.09   4
  -2  -4 -12 7979.12 954.662   1
  -2  -4 -13 27207.8 1879.67   1
   2   4  13 27708.0 2156.19   4
  -2  -4 -14 726.594 402.359   1
   2   4  14 1050.05 532.263   4
  -2   4 -14 37.7447 405.610   1
  -2   4 -15 20977.3 1987.76   1
   2   4  15 21696.2 2069.80   4
  -2  -4 -15 20258.1 1664.18   1
  -2   4 -16 15594.4 1773.77   1
   2   4  16 17524.9 1935.15   4
  -2  -4 -16 15590.0 1517.13   1
  -2   4 -17 99028.2 4701.55   1
   2   4  17 87592.3 4693.88   4
  -2   4 -18 402.173 531.626   1
   2   4  18 206.785 408.106   4
   2   4  19 21960.0 2413.09   4
  -2   4 -19 28155.1 2510.39   1
   2   4  20 4.89813 419.321   4
   2   4  21 12962.9 1976.00   4
   2   4  22 279.420 553.942   4
   2   4  23 5753.77 1424.27   4
  -2   5  23 118.549 623.116   4
  -2   5  22 5629.03 1384.56   4
  -2   5  21 1231.31 856.678   4
  -2   5  20 18166.3 2346.64   4
  -2   5  19-615.381 825.071   4
  -2   5  18 36244.4 3065.51   4
  -2   5  17 1134.14 661.210   4
  -2   5  16 47820.2 3319.08   4
  -2   5  15 2137.71 746.718   4
  -2   5  14 11985.2 1512.46   4
  -2   5  13 2309.16 677.513   4
  -2   5  12 1792.28 557.121   4
  -2   5  11 1284.67 508.506   4
  -2   5  10 15917.4 1525.71   4
  -2  -5   9 372.753 247.170   6
  -2   5   9 94.6679 290.641   4
  -2   5   8 16233.6 1349.27   4
  -2  -5   8 15526.9 1182.94   6
  -2  -5   7 41.6911 200.721   6
  -2  -5   6 44127.2 1920.92   6
   2   5  -6 42882.8 1974.80   2
   2  -5  -6 46088.8 2169.42   3
  -2  -5   5 134.027 182.447   6
   2   5  -5 94.5342 185.562   2
   2  -5  -4 32185.9 1629.44   3
   2   5  -4 34963.3 1614.48   2
   2   5  -3 970.411 315.635   5
   2   5  -3 1699.59 410.669   2
   2  -5  -3 942.913 292.053   3
   2   5  -2 145077. 3934.52   5
  -2   5   2 141173. 3567.14   6
   2  -5  -2 151377. 3843.30   3
   2   5  -2 145287. 3851.68   2
  -2   5   1 1635.14 291.553   6
   2  -5  -1 2002.52 227.893   2
   2  -5  -1 1549.81 351.897   3
   2   5  -1 2276.84 403.604   5
   2   5  -1 1878.12 369.372   2
   2  -5   0 1455.96 327.410   3
   2   5   0 1322.56 323.137   5
   2   5   0 1781.10 367.150   2
   2  -5   0 1834.31 319.451   6
   2  -5   0 1813.84 193.816   2
   2   5   1 51884.8 1974.11   5
  -2   5  -1 46476.2 1247.07   2
   2  -5   1 53078.9 1889.00   6
   2   5   2 43618.3 1818.13   5
  -2   5  -2 42494.3 1222.57   2
   2  -5   2 44954.8 1792.41   6
  -2  -5  -3 14241.2 967.506   3
  -2  -5  -4 238368. 5621.79   3
  -2  -5  -5 13235.1 999.865   3
  -2  -5  -6 39205.7 1855.82   3
  -2  -5  -7 17162.3 1257.72   3
   2   5   8 187875. 5345.26   4
  -2  -5  -8 174758. 5059.41   1
  -2  -5  -8 183670. 5161.31   3
  -2  -5  -9 14614.1 1252.70   3
  -2  -5  -9 12077.1 1105.61   1
   2   5   9 13459.3 1247.79   4
  -2  -5 -10 3164.43 597.272   1
   2   5  10 2470.52 572.450   4
   2   5  11-181.113 399.154   4
  -2  -5 -11-180.508 266.320   1
  -2  -5 -12 8527.42 1005.09   1
   2   5  12 8625.88 1183.68   4
  -2  -5 -13 16773.8 1438.25   1
   2   5  13 19440.6 1811.88   4
   2   5  14 104997. 4649.24   4
  -2  -5 -14 98751.7 3912.43   1
   2   5  15-574.344 513.648   4
  -2  -5 -15 421.692 311.704   1
   2   5  16 122157. 5394.57   4
  -2   5 -16 120591. 5254.46   1
  -2  -5 -16 105618. 4251.60   1
   2   5  17 3633.01 1048.25   4
  -2   5 -17 3755.49 982.221   1
  -2   5 -18 52602.7 3486.66   1
   2   5  18 49968.7 3597.84   4
  -2   5 -19 496.722 505.548   1
   2   5  19 322.012 375.101   4
   2   5  20 26514.7 2757.86   4
   2   5  21 579.012 707.374   4
   2   5  22 1991.61 963.886   4
  -2   6  22 1182.41 865.197   4
  -2   6  21 11565.7 1947.22   4
  -2   6  20 5774.67 1377.58   4
  -2   6  19 25333.1 2659.74   4
  -2   6  18 5202.80 1185.46   4
  -2   6  17 19834.7 2243.66   4
  -2   6  16 10055.2 1539.38   4
  -2   6  15 14610.4 1761.46   4
  -2   6  14 8763.10 1346.04   4
  -2   6  13 59783.1 3390.40   4
  -2   6  12 6620.98 1106.44   4
  -2   6  11 51990.4 2901.62   4
  -2  -6  11 49985.1 2554.59   6
  -2   6  10 6826.78 1012.95   4
  -2  -6  10 7459.48 946.567   6
  -2  -6   9 69499.3 2875.22   6
  -2   6   9 64037.4 1620.26   1
   2  -6  -8 11481.0 1166.64   3
  -2  -6   8 10672.4 1016.09   6
   2   6  -7 52398.2 2318.09   2
   2  -6  -7 49937.0 2447.25   3
  -2  -6   7 48175.3 2226.54   6
  -2  -6   6 9587.12 908.485   6
   2   6  -6 11084.6 966.389   2
   2  -6  -6 10231.0 1036.00   3
   2   6  -5 15037.0 1098.75   2
   2  -6  -5 17053.1 1279.27   3
  -2  -6   5 16241.3 1134.22   6
   2   6  -4 13964.3 1017.10   2
   2  -6  -4 13011.6 1055.63   3
   2   6  -3 4020.39 548.037   2
   2   6  -3 3619.44 543.331   5
   2  -6  -3 4469.25 591.823   3
   2   6  -2 31587.0 1532.40   2
   2   6  -2 31450.1 1599.54   5
   2  -6  -2 33976.7 1601.84   3
   2   6  -1 6111.36 684.898   5
   2  -6  -1 7367.06 708.057   3
   2   6  -1 6662.63 681.274   2
   2  -6  -1 7735.51 438.917   2
   2   6   0 361197. 7711.99   5
   2  -6   0 358272. 7482.99   3
   2  -6   0 340164. 6374.36   2
   2  -6   0 362927. 7504.27   6
   2  -6   1 9266.68 791.953   6
   2   6   1 9940.60 853.283   5
  -2   6  -2 64611.0 1508.25   2
   2  -6   2 72014.0 2497.25   6
   2   6   2 71050.5 2473.21   5
   2  -6   3 311.298 200.249   6
  -2  -6  -3 588.756 314.627   3
  -2  -6  -4 102006. 3229.41   3
  -2  -6  -5 14715.7 1109.98   3
  -2  -6  -6 27189.9 1592.02   3
  -2  -6  -7 26818.7 1634.99   3
  -2  -6  -8 9340.25 1006.06   3
   2   6   9 142802. 4800.66   4
  -2  -6  -9 145790. 4703.86   3
   2   6  10 14680.0 1427.98   4
  -2  -6 -10 14571.6 1341.71   3
   2   6  11 15905.3 1561.50   4
   2   6  12 34367.3 2409.23   4
   2   6  13 52250.7 3112.57   4
   2   6  14 9759.55 1358.19   4
   2   6  15 39552.6 2913.15   4
   2   6  16 9606.54 1483.81   4
  -2   6 -17 4360.87 1015.06   1
   2   6  17 2770.51 849.400   4
  -2   6 -18 145.211 448.458   1
   2   6  18 286.277 485.825   4
  -2   6 -19 7541.52 1393.49   1
   2   6  19 3915.07 1062.14   4
   2   6  20-155.369 520.101   4
   2   6  21 8098.28 1681.11   4
   2   6  22 301.614 569.172   4
  -2   7  22 3309.62 1247.54   4
  -2   7  21 10760.8 1927.78   4
  -2   7  20 4410.82 1240.43   4
  -2   7  19 1069.38 777.491   4
  -2   7  18 2047.55 799.040   4
  -2   7  17-175.010 595.155   4
  -2   7  16 725.251 605.268   4
  -2   7  15 28687.1 2517.05   4
  -2   7  14 75659.9 4059.01   4
  -2  -7  14 65219.0 3383.38   6
  -2  -7  13 397.358 308.414   6
  -2   7  13-242.546 457.358   4
  -2  -7  12 32708.2 2183.30   6
  -2   7  12 39889.4 2665.69   4
  -2   7  11 24921.1 1987.57   4
  -2  -7  11 20544.5 1655.60   6
  -2  -7  10 90840.8 3558.73   6
  -2   7  10 80568.3 2089.40   1
  -2  -7   9 188448. 5644.74   6
   2  -7  -9 204769. 6126.45   3
   2  -7  -8 63495.0 2983.14   3
   2   7  -8 57774.1 2594.34   2
  -2  -7   8 62139.5 2728.96   6
  -2  -7   7 105360. 3567.15   6
   2   7  -7 97231.8 3418.32   2
   2  -7  -7 96495.5 3700.26   3
   2  -7  -6 685.187 372.900   3
   2   7  -6 1010.51 333.851   2
  -2  -7   6 666.226 322.104   6
  -2  -7   5 92854.6 3189.27   6
   2  -7  -5 95551.4 3375.98   3
   2   7  -5 87405.6 3027.29   2
   2  -7  -4 432.388 330.177   3
   2   7  -4 64.6098 180.766   2
   2   7  -4 60.5653 225.284   5
   2  -7  -3 77872.6 2808.90   3
   2   7  -3 70999.0 2756.97   5
   2   7  -3 75406.3 2628.89   2
   2   7  -2 3661.51 569.048   5
   2  -7  -2 4107.14 600.125   3
   2   7  -2 4220.78 572.235   2
   2   7  -1 41.3295 253.203   5
   2  -7  -1 238.999 236.844   3
   2  -7  -1 300.277 96.1842   2
   2   7  -1 685.259 313.852   2
   2  -7   0 101632. 3180.25   3
   2   7   0 108475. 3331.72   5
   2  -7   0 105090. 3205.16   6
   2  -7   1 813.952 285.381   6
   2   7   1 1049.31 313.952   5
   2  -7   2 1061.69 324.361   6
   2   7   2 823.814 334.591   5
   2  -7   3 108861. 3401.85   6
  -2  -7  -3 104472. 3294.03   3
  -2  -7  -4 35037.9 1788.14   3
   2  -7   4 33708.1 1856.65   6
  -2  -7  -5 48574.4 2227.92   3
  -2  -7  -6 3632.77 609.109   3
  -2  -7  -7 211603. 5857.28   3
  -2  -7  -8 11037.8 1119.23   3
  -2  -7  -9 40156.7 2296.11   3
   2   7  10 85752.2 3736.96   4
  -2  -7 -10 87641.4 3683.52   3
  -2  -7 -11 4404.06 826.066   3
   2   7  11 4188.47 839.317   4
   2   7  12 67933.0 3536.27   4
   2   7  13 8453.35 1242.04   4
   2   7  14 23074.9 2177.18   4
   2   7  15 125.103 489.516   4
   2   7  16 904.582 589.568   4
   2   7  17 1475.05 730.149   4
   2   7  18 482.058 524.634   4
   2   7  19 1708.51 875.122   4
  -2   7 -19 1974.72 795.975   1
  -2   7 -20 4328.10 1178.90   1
   2   7  20 4062.51 1133.66   4
   2   7  21 576.092 692.517   4
   2   7  22 9272.94 1841.82   4
  -2  -8  24 1646.16 767.862   6
  -2  -8  23-149.099 559.145   6
  -2   8  22 219.180 751.121   4
  -2  -8  22 1324.00 673.492   6
  -2  -8  21 2359.51 835.073   6
  -2   8  21 1685.45 720.199   4
  -2  -8  20 1718.50 691.690   6
  -2   8  20 4906.41 1331.46   4
  -2  -8  19 1621.32 686.610   6
  -2   8  19 3375.71 1090.29   4
  -2  -8  18 5253.06 1106.15   6
  -2   8  18 6232.80 1370.06   4
  -2  -8  17 10730.3 1491.66   6
  -2   8  17 12608.6 1861.03   4
  -2  -8  16-80.7121 394.190   6
  -2   8  16 163.584 553.117   4
  -2  -8  15 2358.88 708.695   6
  -2   8  15 2548.75 811.249   4
  -2  -8  14 4439.62 878.021   6
  -2   8  14 3720.26 1033.18   4
  -2   8  13 4377.17 981.943   4
  -2  -8  13 3991.68 833.201   6
  -2   8  12 41556.0 2774.80   4
  -2  -8  12 37039.3 2402.15   6
  -2  -8  11 6955.04 972.750   6
  -2   8  11 8708.09 1209.70   4
  -2  -8  10 49884.1 2623.94   6
   2  -8 -10 55417.6 2961.87   3
   2   8  -9 1002.09 453.109   2
   2  -8  -9 1203.69 421.700   3
  -2  -8   9 753.843 430.929   6
  -2  -8   8 217704. 6165.16   6
   2   8  -8 212290. 5914.91   2
   2  -8  -8 226312. 6592.35   3
   2  -8  -7 617.249 391.831   3
  -2  -8   7 185.142 225.193   6
   2   8  -7 228.338 268.326   2
   2   8  -6 72615.2 2792.75   2
  -2  -8   6 70296.7 2893.32   6
   2  -8  -6 75016.4 3125.45   3
   2   8  -5 60866.5 2438.52   2
   2  -8  -5 58955.2 2648.75   3
   2   8  -4 193250. 5394.64   5
   2   8  -4 193919. 5104.19   2
   2  -8  -4 196165. 5430.92   3
   2  -8  -3 42140.3 2074.68   3
   2   8  -3 41698.7 1904.99   2
   2   8  -3 40940.7 2068.20   5
   2   8  -2 155920. 4367.68   2
   2  -8  -2 163716. 4617.22   3
   2   8  -2 161431. 4599.73   5
   2   8  -1 15966.1 1186.17   5
   2   8  -1 17435.7 1172.35   2
   2  -8  -1 14574.5 584.453   2
   2  -8  -1 15944.6 1169.07   3
   2   8   0 67640.2 2606.74   5
   2  -8   0 72472.3 2646.20   3
   2  -8   1 5364.59 691.467   6
   2   8   1 6617.44 732.734   5
   2   8   2 18297.1 1250.84   5
   2  -8   2 16306.7 1251.74   6
  -2  -8  -3 16314.7 1265.47   3
   2  -8   3 14217.3 1199.00   6
   2   8   3 14886.9 1134.74   5
  -2  -8  -4 72366.6 2858.88   3
   2  -8   4 71233.1 2931.67   6
   2  -8   5 1251.46 393.194   6
  -2  -8  -5 1326.64 422.127   3
  -2  -8  -6 148450. 4647.87   3
   2  -8   6 143378. 4709.66   6
  -2  -8  -7 3114.97 647.488   3
  -2  -8  -8 143576. 4775.58   3
  -2  -8  -9 6404.45 944.672   3
  -2  -8 -10 194333. 6131.89   3
  -2  -8 -11 173.429 406.324   3
   2   8  11 90.6951 338.194   4
   2   8  12-198.520 479.253   4
  -2  -8 -12 55.2775 418.296   3
   2   8  13 1355.32 557.314   4
   2   8  14 417.516 535.877   4
   2   8  15 6495.57 1224.13   4
   2   8  16 13064.4 1768.11   4
   2   8  17 2154.75 837.431   4
   2   8  18 1852.28 745.736   4
   2   8  19 11144.1 1825.83   4
  -2   8 -20 1526.89 741.245   1
   2   8  20 1464.69 947.809   4
   2   8  21 1844.38 679.117   4
  -2  -9  23-1.77941 424.178   6
  -2  -9  22-774.390 610.721   6
  -2  -9  21-15.9069 406.325   6
  -2   9  21 393.204 726.784   4
  -2  -9  20 400.815 434.809   6
  -2   9  20 677.635 649.166   4
  -2   9  19 387.994 651.869   4
  -2  -9  19-216.582 506.074   6
  -2  -9  18 4160.79 1011.58   6
  -2   9  18 7647.50 1476.53   4
  -2   9  17 4243.70 1187.90   4
  -2  -9  17 5383.23 1123.52   6
  -2  -9  16 5282.16 1036.43   6
  -2   9  16 3797.16 1049.47   4
  -2  -9  15 37698.4 2745.64   6
  -2   9  15 42919.4 3210.35   4
  -2  -9  14 528.379 373.963   6
  -2   9  14 2.56031 525.886   4
  -2  -9  13 52285.3 3062.10   6
  -2   9  13 59845.9 3556.23   4
  -2  -9  12 570.319 482.342   6
  -2   9  12 589.903 416.296   4
   2  -9 -11 38818.0 2627.12   3
   2   9 -11 33774.9 2192.29   2
  -2  -9  11 34674.3 2346.10   6
  -2  -9  10 5263.05 870.407   6
   2  -9 -10 3327.88 767.998   3
   2   9 -10 3139.91 677.192   2
  -2  -9   9 8420.04 1064.77   6
   2   9  -9 9790.52 1068.58   2
   2  -9  -9 10782.6 1300.45   3
  -2  -9   8 13262.9 1294.16   6
   2  -9  -8 11950.9 1319.95   3
   2   9  -8 12107.6 1143.93   2
  -2  -9   7 16964.9 1394.00   6
   2   9  -7 13995.3 1202.86   2
   2  -9  -7 15024.5 1434.46   3
   2   9  -6 26890.6 1622.23   2
   2  -9  -6 27490.6 1899.38   3
   2   9  -5 20401.6 1361.83   2
   2  -9  -5 18119.7 1483.89   3
   2  -9  -4 18922.0 1450.19   3
   2   9  -4 15837.8 1314.02   5
   2   9  -4 18592.0 1273.17   2
   2  -9  -3 262930. 6818.16   3
   2   9  -3 266690. 6764.27   5
   2   9  -3 257614. 6355.59   2
   2   9  -2 6326.95 803.068   5
   2  -9  -2 5989.98 815.225   3
   2   9  -2 5493.06 675.728   2
   2  -9  -1 119041. 3751.82   3
   2   9  -1 125289. 3804.19   5
   2   9   0 59014.8 2472.42   5
   2  -9   0 59144.0 2500.66   3
   2   9   1 199471. 5363.83   5
   2  -9   1 203265. 5491.49   6
   2   9   2 30990.4 1709.99   5
   2  -9   2 33092.1 1845.00   6
   2  -9   3 253036. 6682.34   6
   2   9   3 262199. 6435.44   5
  -2  -9  -3 249148. 6632.75   3
  -2  -9  -4 7359.78 935.214   3
   2  -9   4 7417.35 942.392   6
  -2  -9  -5 105352. 3829.15   3
   2  -9   5 106328. 3907.00   6
  -2  -9  -6 36422.0 2139.12   3
   2  -9   6 35231.7 2146.60   6
  -2  -9  -7 43650.9 2420.05   3
   2  -9   7 46300.8 2569.79   6
  -2  -9  -8 10650.2 1207.51   3
  -2  -9  -9 53027.3 2836.47   3
  -2  -9 -10 6147.71 1005.16   3
  -2  -9 -11 39772.4 2593.40   3
  -2  -9 -12-131.272 420.263   3
   2   9  12-11.7925 372.507   4
   2   9  13 49109.1 3149.95   4
  -2  -9 -13 43755.7 2919.77   3
   2   9  14 3126.06 838.042   4
   2   9  15 15075.2 1875.72   4
   2   9  16 1626.90 709.821   4
   2   9  17 8591.07 1550.74   4
   2   9  18 5817.51 1315.03   4
   2   9  19-1628.13 818.345   4
   2   9  20 1439.77 789.343   4
   2   9  21-172.263 538.092   4
  -2 -10  23 1551.09 800.911   6
  -2 -10  22-57.9291 419.790   6
  -2 -10  21 1233.50 806.664   6
  -2  10  21 2149.93 1045.84   4
  -2 -10  20 180.845 574.412   6
  -2  10  20-850.339 614.033   4
  -2  10  19 18955.3 2451.34   4
  -2 -10  19 17207.3 2119.72   6
  -2 -10  18 1032.07 602.661   6
  -2  10  18 1382.40 788.046   4
  -2 -10  17 734.918 544.892   6
  -2  10  17 2245.85 973.539   4
  -2  10  16 16962.7 2112.47   4
  -2 -10  16 15913.8 1873.58   6
  -2 -10  15 642.345 459.458   6
  -2  10  15 2140.09 903.880   4
  -2 -10  14 30531.5 2428.01   6
  -2  10  14 28319.8 2566.69   4
  -2 -10  13 1233.55 543.591   6
  -2  10  13 3291.71 929.067   4
  -2 -10  12 63555.6 3384.52   6
   2  10 -12 51689.7 2893.58   2
   2 -10 -11 57230.3 3331.65   3
  -2 -10  11 57787.6 3167.44   6
   2  10 -11 54674.7 2861.27   2
  -2 -10  10 100922. 4238.15   6
   2  10 -10 109513. 4098.72   2
   2 -10 -10 114054. 4732.49   3
   2  10  -9 371.912 295.139   2
   2 -10  -9 413.520 466.041   3
  -2 -10   9 602.128 408.705   6
   2  10  -8 13570.0 1228.25   2
  -2 -10   8 13887.5 1369.82   6
   2 -10  -8 14412.9 1490.54   3
  -2 -10   7 20964.7 1663.23   6
   2  10  -7 21055.4 1504.14   2
   2 -10  -7 21483.9 1777.60   3
   2  10  -6 22765.1 1518.27   2
   2 -10  -6 23752.7 1834.16   3
   2 -10  -5 5698.00 875.391   3
   2  10  -5 5160.80 802.533   5
   2  10  -5 5149.57 696.507   2
   2 -10  -4 87218.5 3550.65   3
   2  10  -4 93689.1 3234.50   2
   2  10  -4 89571.1 3509.72   5
   2  10  -3 18119.3 1298.87   2
   2 -10  -3 21089.4 1567.36   3
   2  10  -3 22335.6 1578.97   5
   2 -10  -2 236647. 6432.29   3
   2  10  -2 246053. 6024.59   2
   2  10  -2 250784. 6362.67   5
   2  10  -1 15921.7 1269.97   5
   2 -10  -1 13886.2 1235.57   3
   2  10   0 151262. 4528.43   5
   2 -10   0 147933. 4586.59   3
   2  10   1 51011.3 2334.76   5
   2 -10   2 184280. 5422.88   6
   2  10   2 182295. 5127.08   5
   2 -10   3 3699.03 669.957   6
  -2 -10  -3 2252.43 566.929   3
   2  10   3 2914.89 513.583   5
   2 -10   4 99449.9 3792.89   6
  -2 -10  -4 90847.7 3610.95   3
  -2  10  -5 202.189 72.5677   2
   2 -10   5 187.611 365.801   6
  -2 -10  -5 685.789 448.292   3
  -2 -10  -6 21099.2 1695.18   3
   2 -10   6 21125.1 1702.58   6
  -2 -10  -7 12519.2 1327.81   3
   2 -10   7 12771.0 1382.80   6
  -2 -10  -8 46835.6 2668.27   3
   2 -10   8 46193.2 2754.86   6
  -2 -10  -9 629.915 403.998   3
   2 -10   9-332.594 529.856   6
   2 -10  10 24621.5 2075.64   6
  -2 -10 -10 26836.2 2112.87   3
  -2 -10 -11 2027.71 635.773   3
  -2 -10 -12 27624.8 2282.49   3
  -2 -10 -13 770.593 482.146   3
   2  10  13 456.665 468.635   4
   2  10  14 16327.3 1929.12   4
   2  10  15 6143.05 1277.64   4
   2  10  16 3655.89 1001.16   4
   2  10  17 3776.48 1074.54   4
   2  10  18 65.9534 401.271   4
   2  10  19 6312.62 1496.50   4
   2  10  20-15.2010 595.833   4
   2  10  21-96.9191 501.935   4
  -2 -11  22 665.525 650.945   6
  -2 -11  21 468.177 687.662   6
  -2 -11  20 2934.50 919.295   6
  -2  11  20 3256.96 1153.34   4
  -2 -11  19 11655.4 1783.37   6
  -2  11  19 13298.9 2078.99   4
  -2 -11  18 13214.7 1831.02   6
  -2  11  18 13783.9 2081.93   4
  -2  11  17 2401.47 933.329   4
  -2 -11  17 2164.87 843.812   6
  -2  11  16 13107.3 1935.72   4
  -2 -11  16 11086.3 1644.08   6
   2  11 -15 1803.88 633.020   2
  -2  11  15 2589.66 922.025   4
  -2 -11  15 2872.36 845.106   6
  -2  11  14 569.563 466.606   4
  -2 -11  14 942.458 633.397   6
   2  11 -14 287.387 397.809   2
  -2 -11  13 9700.71 1383.60   6
   2  11 -13 7953.34 1151.25   2
  -2  11  13 11060.1 1595.57   4
   2  11 -12 8111.42 1146.29   2
   2 -11 -12 7957.49 1299.21   3
  -2 -11  12 9008.02 1315.29   6
  -2 -11  11 55946.0 3195.18   6
   2  11 -11 54771.2 2898.04   2
   2 -11 -11 58215.9 3437.72   3
   2 -11 -10 8820.38 1295.98   3
  -2 -11  10 11211.1 1374.78   6
   2  11 -10 8883.08 1076.17   2
   2  11  -9 39311.8 2252.83   2
  -2 -11   9 36453.6 2422.91   6
   2  11  -8 3038.25 596.306   2
   2 -11  -8 3563.16 769.727   3
  -2 -11   8 3476.97 760.730   6
   2  11  -7 117168. 4009.35   2
   2 -11  -7 119756. 4702.35   3
   2 -11  -6 15986.8 1541.13   3
   2  11  -6 16298.8 1302.63   2
   2  11  -5 191117. 5920.26   5
   2  11  -5 192323. 5387.00   2
   2 -11  -5 201614. 6122.30   3
   2  11  -4 11708.0 1057.41   2
   2  11  -4 14091.6 1319.20   5
   2  11  -3 44616.7 2143.00   2
   2  11  -3 45272.1 2378.01   5
   2 -11  -3 45020.8 2463.82   3
   2  11  -2 76.0983 260.704   5
   2 -11  -2 317.945 388.119   3
  -2  11   2 35.7148 71.9378   5
  -2  11   1 54619.0 1684.20   5
   2 -11  -1 55807.0 2680.59   3
   2  11  -1 54801.5 2538.10   5
   2 -11   0 135.675 341.985   3
   2  11   0-81.9388 253.254   5
   2 -11   1 39435.4 2196.58   3
   2  11   1 39150.2 2095.94   5
   2  11   2 38256.5 2036.77   5
   2  11   3 75751.5 3005.28   5
  -2 -11  -3 77472.2 3355.26   3
   2 -11   3 70380.1 3179.21   6
  -2 -11  -4 15715.6 1468.37   3
   2 -11   4 16866.8 1500.61   6
  -2 -11  -5 144861. 5036.92   3
   2 -11   5 144180. 5071.73   6
   2 -11   6 686.279 481.738   6
  -2  11  -6 131.394 78.5521   2
  -2 -11  -6-173.257 416.365   3
  -2 -11  -7 148737. 5325.81   3
   2 -11   7 149062. 5361.65   6
   2 -11   8 21970.0 1929.01   6
  -2 -11  -8 23496.6 1931.22   3
   2 -11   9 58247.5 3259.96   6
  -2 -11  -9 55714.5 3126.09   3
  -2 -11 -10 462.583 452.668   3
   2 -11  10 330.921 357.820   6
   2 -11  11 29147.0 2381.68   6
  -2 -11 -11 25005.7 2204.48   3
  -2 -11 -12 294.906 440.740   3
   2 -11  12-78.8845 362.321   6
  -2 -11 -13-1618.05 666.427   3
   2  11  13-784.501 556.214   4
   2 -11  13 9.97117 462.687   6
   2  11  14 50838.7 3466.15   4
  -2 -11 -14 43597.8 3174.12   3
   2  11  15-921.152 611.589   4
   2  11  16 6802.59 1369.15   4
   2  11  17-647.857 548.499   4
   2  11  18 6431.02 1423.80   4
   2  11  19 355.025 580.058   4
   2  11  20 11760.0 1987.66   4
  -2 -12  21 2330.18 949.871   6
  -2  12  20 909.415 839.289   4
  -2 -12  20 1806.68 872.724   6
   2  12 -19 2114.24 763.932   2
  -2  12  19 2523.99 920.921   4
  -2 -12  19 1172.76 744.572   6
  -2 -12  18 2621.41 930.891   6
   2  12 -18 587.655 488.038   2
  -2  12  18 2353.96 870.121   4
  -2 -12  17-1053.26 603.864   6
  -2  12  17-39.1551 611.663   4
   2  12 -16-529.784 350.417   2
  -2 -12  16 259.715 337.175   6
  -2  12  16-86.9040 484.361   4
   2  12 -15 4828.97 955.897   2
  -2 -12  15 3313.91 952.328   6
  -2  12  15 5198.70 1252.67   4
  -2 -12  14 327.728 419.939   6
   2  12 -14 663.142 317.616   2
   2 -12 -13 26181.9 2465.01   3
  -2 -12  13 27339.6 2355.18   6
   2  12 -13 25763.1 2067.26   2
  -2 -12  12 1793.60 648.159   6
   2  12 -12 943.807 434.913   2
   2 -12 -12 605.254 581.265   3
  -2 -12  11 19171.3 1877.29   6
   2  12 -11 22193.7 1771.12   2
   2 -12 -11 18606.4 1986.32   3
   2  12 -10 16605.6 1494.46   2
   2 -12 -10 16759.7 1823.93   3
  -2 -12  10 16303.5 1681.04   6
  -2 -12   9 17341.7 1701.61   6
   2  12  -9 15173.5 1382.45   2
   2 -12  -9 16347.9 1791.17   3
   2 -12  -8 5544.82 996.462   3
   2  12  -8 5269.59 810.268   2
   2  12  -7 993.293 403.936   2
   2 -12  -7 192.160 440.313   3
   2 -12  -6 55296.7 3029.40   3
   2  12  -6 52035.5 2463.34   2
   2  12  -6 51447.7 2827.39   5
   2 -12  -5 41141.7 2528.45   3
   2  12  -5 41651.2 2454.63   5
   2  12  -5 37478.5 2040.65   2
   2 -12  -4 16935.8 1618.73   3
   2  12  -4 20883.1 1673.26   5
   2  12  -4 18849.5 1387.77   2
   2 -12  -3 26719.6 1969.12   3
   2  12  -3 28098.1 1915.96   5
   2  12  -3 26297.0 1631.77   2
   2  12  -2 370.971 278.169   5
  -2  12   2 459.168 125.552   5
   2 -12  -2 782.312 370.404   3
  -2  12   1 19221.2 945.992   5
   2 -12  -1 18382.0 1568.63   3
   2  12  -1 22672.9 1621.33   5
   2  12   0 20039.9 1530.94   5
   2 -12   0 16860.1 1498.41   3
   2  12   1 1711.30 455.022   5
   2 -12   1 2070.24 549.938   3
   2  12   2 50186.9 2444.11   5
  -2 -12  -3 11231.5 1281.64   3
   2 -12   3 8164.17 1064.41   6
   2  12   3 10726.1 1099.22   5
  -2 -12  -4 21247.9 1784.56   3
   2 -12   4 17507.1 1608.75   6
  -2 -12  -5 4278.41 844.463   3
   2 -12   5 2977.83 686.084   6
   2 -12   6 68735.0 3423.41   6
  -2 -12  -6 64686.8 3355.13   3
  -2 -12  -7 44043.9 2739.27   3
   2 -12   7 46206.9 2856.43   6
   2 -12   8 52179.5 3112.00   6
  -2 -12  -8 52789.0 3076.84   3
   2 -12   9 20695.3 1993.62   6
  -2 -12  -9 19309.8 1884.65   3
   2 -12  10-414.182 431.227   6
  -2 -12 -10 1049.62 603.619   3
   2 -12  11 93330.4 4578.54   6
  -2 -12 -11 94734.9 4530.66   3
  -2 -12 -12 8136.81 1335.72   3
   2 -12  12 7240.14 1270.00   6
   2 -12  13 44858.4 3232.58   6
  -2 -12 -13 41344.6 3093.31   3
   2 -12  14 3721.25 988.066   6
  -2 -12 -14 3924.32 974.301   3
   2  12  14 3655.21 948.754   4
   2  12  15 1433.84 697.262   4
  -2 -12 -15 181.886 445.430   3
   2 -12  15 925.314 567.589   6
   2 -12  16 892.182 728.091   6
   2  12  16-1713.77 791.763   4
   2  12  17 5419.61 1308.26   4
   2 -12  17 4440.98 1151.04   6
   2 -12  18 2116.39 816.839   6
   2  12  18 1501.55 921.563   4
   2 -12  19 1968.37 891.286   6
   2  12  19 1276.97 754.627   4
  -2 -13  20 4217.07 1202.94   6
  -2  13  19-64.5421 585.743   4
  -2 -13  19-146.373 471.604   6
  -2 -13  18 6060.60 1342.86   6
  -2  13  18 6775.67 1604.05   4
  -2 -13  17 3435.70 1054.97   6
  -2  13  17 6349.33 1517.91   4
   2  13 -17 4594.72 1002.98   2
  -2 -13  16 16585.8 2063.85   6
  -2  13  16 13918.2 2112.64   4
   2  13 -16 15241.3 1746.34   2
   2  13 -15 1426.43 590.288   2
  -2  13  15 990.552 743.652   4
  -2 -13  15 2265.71 835.476   6
   2  13 -14 11419.3 1429.51   2
  -2 -13  14 12119.0 1646.52   6
   2  13 -13 7111.80 1083.85   2
  -2 -13  13 7671.58 1285.09   6
   2 -13 -13 8288.24 1437.06   3
   2  13 -12 27158.9 2064.87   2
   2 -13 -12 30467.8 2656.15   3
  -2 -13  12 27347.8 2381.93   6
  -2 -13  11 7973.57 1288.01   6
   2  13 -11 9039.76 1172.06   2
   2 -13 -11 8961.72 1390.93   3
   2  13 -10 54962.6 2840.62   2
  -2 -13  10 58870.4 3417.95   6
   2 -13 -10 56749.3 3519.25   3
   2  13  -9 927.797 425.445   2
   2 -13  -9 675.010 655.081   3
   2  13  -8 15065.6 1362.23   2
   2 -13  -8 18510.9 1874.80   3
   2 -13  -7 1210.70 538.685   3
   2  13  -7 688.337 427.421   5
   2  13  -7 362.730 327.858   2
   2 -13  -6 2085.75 707.188   3
   2  13  -6 892.521 336.271   5
   2  13  -6 1438.73 414.802   2
   2  13  -5 1394.81 508.858   5
   2 -13  -5 1440.56 546.108   3
   2  13  -5 1604.31 429.441   2
   2 -13  -4 330.477 405.603   3
   2  13  -4 151.411 332.697   5
   2  13  -4 259.401 266.161   2
   2 -13  -3-90.9147 325.971   3
   2  13  -3-614.616 365.704   5
   2  13  -2 1459.79 506.526   5
   2 -13  -2 1467.45 545.907   3
  -2  13   2 1386.87 211.947   5
   2 -13  -1 97853.1 4033.11   3
  -2  13   1 95656.2 2638.34   5
   2  13  -1 99207.1 3800.34   5
   2 -13   0 2696.40 644.400   3
   2  13   0 3705.61 698.672   5
  -2  13   0 3265.65 456.425   5
   2 -13   1 55018.8 2910.21   3
   2  13   1 53468.5 2634.51   5
  -2 -13  -2 17920.8 1719.73   3
   2  13   2 20262.5 1548.20   5
  -2 -13  -3 7456.52 1095.92   3
   2  13   3 6407.14 872.669   5
   2 -13   4 692.824 297.778   6
  -2 -13  -4 950.065 434.521   3
   2 -13   5 743.418 416.878   6
  -2 -13  -5 877.476 649.746   3
  -2 -13  -6 25163.5 2091.84   3
   2 -13   6 25224.6 2064.24   6
  -2 -13  -7 15774.0 1685.48   3
   2 -13   7 12918.5 1583.18   6
  -2 -13  -8 15372.7 1691.04   3
   2 -13   8 16739.5 1781.25   6
   2 -13   9 167.364 368.629   6
  -2 -13  -9-105.804 350.590   3
   2 -13  10 40006.3 2894.51   6
  -2 -13 -10 36154.8 2733.77   3
   2 -13  11 3819.19 1010.51   6
  -2 -13 -11 3352.26 897.983   3
   2 -13  12 31704.3 2727.99   6
  -2 -13 -12 38848.2 2967.94   3
  -2 -13 -13 5491.01 1236.76   3
   2 -13  13 3860.81 926.516   6
   2 -13  14 11305.9 1739.10   6
   2  13  14 13912.0 1895.73   4
  -2 -13 -14 12286.4 1788.96   3
  -2 -13 -15 5242.58 1167.44   3
   2 -13  15 3586.10 1037.43   6
   2  13  15 5506.75 1245.92   4
   2  13  16 10860.6 1805.49   4
   2 -13  16 8569.75 1634.51   6
   2 -13  17-54.8133 504.199   6
   2  13  17-163.437 661.706   4
   2 -13  18 5126.62 1363.47   6
   2  13  18 3252.33 1071.23   4
   2  13  19 990.129 599.569   4
  -2 -14  20-31.5748 455.336   6
  -2 -14  19 13424.7 2010.94   6
  -2 -14  18 1426.23 878.023   6
  -2  14  18 1692.01 904.700   4
  -2  14  17 49147.4 4076.13   4
  -2 -14  17 44726.9 3516.84   6
  -2 -14  16-504.428 520.027   6
  -2  14  16 328.471 583.139   4
  -2 -14  15 24441.0 2476.37   6
  -2  14  15 29082.7 2920.92   4
  -2 -14  14 196.714 368.424   6
   2 -14 -14-151.251 545.290   3
   2  14 -13 3349.66 767.260   2
  -2 -14  13 1545.25 622.394   6
   2 -14 -13 1944.08 739.886   3
  -2 -14  12 7561.18 1302.37   6
   2 -14 -12 5721.81 1214.28   3
   2  14 -12 4325.89 869.856   2
  -2 -14  11 26722.1 2382.58   6
   2  14 -11 26235.0 1976.63   2
   2 -14 -11 28756.3 2589.07   3
   2  14 -10 34.5763 251.784   2
   2 -14 -10 509.923 583.766   3
   2  14  -9-225.222 273.944   2
   2 -14  -9 428.961 511.781   3
   2 -14  -8 641.595 463.642   3
   2  14  -8 240.951 250.656   2
   2 -14  -7 12.1715 354.058   3
   2  14  -7 36.2407 394.054   5
   2  14  -7 20.6701 242.205   2
   2  14  -6 1343.66 510.686   5
   2  14  -6 1428.23 477.201   2
   2 -14  -6 1619.78 570.337   3
   2 -14  -5 115029. 4819.93   3
   2  14  -5 111879. 3948.98   2
   2  14  -5 110889. 4523.64   5
   2 -14  -4 13711.2 1572.48   3
   2  14  -4 14288.0 1466.92   5
   2 -14  -3 50010.8 2954.78   3
   2  14  -3 50880.2 2785.21   5
   2 -14  -2 165.048 410.093   3
   2  14  -2-200.656 350.658   5
  -2  14   1 2191.14 337.457   5
   2 -14  -1 3141.11 787.502   3
   2  14  -1 1642.97 514.640   5
  -2  14   0 3829.69 509.440   5
   2 -14   0 3264.46 826.190   3
   2  14   0 4677.20 821.977   5
   2  14   1 2220.86 597.037   5
   2 -14   1 1745.79 583.382   3
  -2 -14  -2 5964.80 1034.56   3
   2  14   2 5754.04 868.244   5
  -2 -14  -3 30108.1 2264.66   3
   2  14   3 22347.0 1683.93   5
  -2 -14  -4 2578.44 739.091   3
   2 -14   5 23969.7 2057.78   6
  -2 -14  -5 27802.8 2260.37   3
  -2 -14  -6 694.370 580.721   3
   2 -14   6-785.442 488.882   6
   2 -14   7 4523.13 892.689   6
  -2 -14  -7 4074.42 906.414   3
  -2 -14  -8-187.968 500.231   3
   2 -14   8 348.903 427.585   6
   2 -14   9 3738.55 914.933   6
  -2 -14  -9 2281.99 779.521   3
   2 -14  10 1747.98 663.955   6
  -2 -14 -10 2185.68 640.941   3
  -2 -14 -11 3298.59 941.168   3
   2 -14  11 3259.29 973.725   6
  -2 -14 -12 552.959 613.436   3
   2 -14  12 525.530 475.427   6
  -2 -14 -13 2005.73 825.937   3
   2 -14  13 2363.82 842.154   6
  -2 -14 -14 587.495 398.393   3
   2 -14  14-521.867 558.795   6
   2  14  15 19662.8 2371.33   4
   2 -14  15 16235.6 2126.61   6
  -2 -14 -15 17659.7 2205.96   3
  -2 -14 -16 99.0694 694.175   3
   2 -14  16 427.096 498.023   6
   2  14  16-179.018 538.120   4
   2  14  17 24137.9 2783.28   4
   2 -14  17 25144.2 2786.41   6
   2  14  18-562.626 626.125   4
  -2 -15  19-724.754 624.757   6
  -2 -15  18 17348.9 2279.16   6
  -2  15  17 6049.30 1502.74   4
  -2 -15  17 6516.90 1390.44   6
  -2  15  16 14800.4 2186.37   4
  -2 -15  16 13697.1 1938.38   6
  -2  15  15 9019.94 1687.47   4
  -2 -15  15 11478.7 1766.53   6
  -2 -15  14 25745.0 2565.35   6
   2 -15 -14 26325.2 2759.91   3
  -2 -15  13 6650.77 1275.26   6
   2 -15 -13 7983.54 1507.87   3
   2 -15 -12 3811.31 998.792   3
   2 -15 -11 12527.8 1811.21   3
   2 -15 -10 7993.56 1420.90   3
   2 -15  -9 4061.38 954.776   3
   2  15  -9 3209.11 694.391   2
   2 -15  -8 7706.18 1321.91   3
   2  15  -8 9603.14 1112.54   2
   2  15  -8 9064.53 1345.76   5
   2  15  -7 1199.48 557.347   5
   2  15  -7 1815.30 522.893   2
   2 -15  -6-150.795 492.908   3
   2  15  -6-170.018 470.483   5
   2  15  -6 228.862 240.513   2
   2  15  -5 1792.47 574.381   5
   2 -15  -5 2016.98 726.965   3
   2  15  -5 2343.02 631.020   2
   2 -15  -4 22259.6 2068.50   3
   2  15  -4 21212.2 1854.79   5
   2 -15  -3 1216.14 584.038   3
   2  15  -3 458.993 352.027   5
   2  15  -2 2602.59 611.006   5
   2 -15  -2 379.482 450.109   3
   2  15  -1 13450.2 1390.21   5
   2 -15  -1 14120.0 1579.30   3
   2 -15   0 6081.93 1030.05   3
   2  15   0 6041.15 932.339   5
   2 -15   1 68679.3 3550.29   3
  -2  15  -1 65719.5 2559.08   5
   2  15   1 74064.1 3311.80   5
  -2 -15  -2 613.001 580.893   3
   2  15   2 109.683 252.284   5
   2 -15   2-412.695 457.220   3
  -2 -15  -3 7911.39 1255.62   3
   2  15   3 9549.04 1112.22   5
  -2 -15  -4 7905.63 1262.83   3
  -2 -15  -5 1156.31 601.930   3
  -2 -15  -6 29101.6 2423.53   3
   2 -15   6 28413.8 2365.29   6
  -2 -15  -7 5869.82 1090.89   3
   2 -15   7 4228.95 899.393   6
   2 -15   8 4011.61 997.981   6
  -2 -15  -8 5884.37 1100.64   3
   2 -15   9 83.6052 374.580   6
  -2 -15  -9 238.586 520.397   3
   2 -15  10 10442.8 1554.64   6
  -2 -15 -10 9831.31 1557.51   3
   2 -15  11 4478.93 1064.29   6
  -2 -15 -11 5228.67 1156.95   3
   2 -15  12 21834.3 2365.42   6
  -2 -15 -12 19484.1 2238.56   3
   2 -15  13 26450.5 2652.83   6
  -2 -15 -13 27356.9 2720.95   3
  -2 -15 -14 5240.76 1279.75   3
   2 -15  14 6183.55 1336.25   6
  -2 -15 -15 7633.37 1521.82   3
   2 -15  15 5933.01 1293.82   6
   2  15  15 7517.99 1531.70   4
  -2 -15 -16 17153.9 2305.69   3
   2 -15  16 12952.5 2009.68   6
   2  15  16 17285.1 2343.07   4
   2  15  17 734.261 610.215   4
  -2 -16  17 850.333 633.656   6
  -2 -16  16 478.139 476.462   6
  -2  16  16 491.227 698.855   4
   2 -16 -15-125.304 479.184   3
  -2 -16  15 2831.67 1016.53   6
   2 -16 -14 2825.62 970.557   3
  -2 -16  14 4004.01 1041.00   6
   2 -16 -13 11755.2 1845.00   3
   2 -16 -12 16431.9 2140.55   3
   2 -16 -11 40872.2 3282.74   3
   2  16 -10 6960.66 1272.03   5
   2 -16 -10 5415.20 1230.20   3
   2  16  -9 13204.6 1695.64   5
   2 -16  -9 14283.2 1855.51   3
   2 -16  -8 7907.48 1393.62   3
   2  16  -8 5000.79 1069.79   5
   2  16  -7 3897.04 899.228   5
   2 -16  -7 4132.07 1056.40   3
   2  16  -6 23642.0 2107.46   5
   2 -16  -6 24417.4 2298.59   3
   2 -16  -5 2018.63 755.736   3
   2  16  -5 1829.02 650.276   5
   2 -16  -4 9859.14 1470.00   3
   2  16  -4 13882.6 1539.35   5
   2 -16  -3 3951.54 967.807   3
   2  16  -3 6223.05 1053.82   5
   2 -16  -2 4486.25 966.729   3
   2  16  -2 4962.61 875.792   5
   2 -16  -1 1132.36 517.756   3
   2  16  -1 1895.56 617.532   5
   2  16   0 21466.5 1785.99   5
   2 -16   0 22334.1 2044.87   3
  -2 -16  -1 7311.95 1252.45   3
   2  16   1 4368.91 823.282   5
   2 -16   1 5491.64 1029.80   3
   2 -16   2 21156.7 1992.50   3
   2  16   2 22321.9 1772.24   5
  -2 -16  -2 19989.5 2012.43   3
  -2 -16  -3 1343.63 570.195   3
   2  16   3 2168.89 548.776   5
  -2 -16  -4 12826.7 1639.09   3
  -2 -16  -5 8439.90 1366.69   3
  -2 -16  -6 52688.2 3438.20   3
   2 -16   7 1082.55 586.528   6
  -2 -16  -7 635.235 489.102   3
  -2 -16  -8 24151.2 2363.58   3
   2 -16   8 21808.0 2205.66   6
   2 -16   9 27626.2 2542.00   6
  -2 -16  -9 29266.1 2663.92   3
  -2 -16 -10 8732.75 1526.62   3
   2 -16  10 10791.1 1635.39   6
   2 -16  11 28745.8 2684.00   6
  -2 -16 -11 30302.1 2819.08   3
   2 -16  12 15493.9 2045.60   6
  -2 -16 -12 13036.0 1931.91   3
   2 -16  13 16994.8 2198.64   6
  -2 -16 -13 20395.2 2411.87   3
   2 -16  14 5439.68 1350.74   6
  -2 -16 -14 3196.79 1024.75   3
   2 -16  15 4153.51 1223.64   6
  -2 -16 -15 5460.12 1308.94   3
   2  16  16 5346.51 1387.56   4
  -2 -16 -16 2201.28 1011.81   3
  -2 -17  16-55.5610 461.452   6
   2 -17 -15-1501.58 839.745   3
   2 -17 -14 2648.87 947.939   3
   2 -17 -13 2416.07 878.264   3
   2 -17 -12 3765.04 1208.03   3
   2  17 -11 17920.0 2128.15   5
   2 -17 -11 18820.6 2287.89   3
   2 -17 -10-44.7840 538.818   3
   2  17 -10 267.957 419.005   5
   2  17  -9 29370.4 2610.56   5
   2 -17  -9 27460.4 2667.14   3
   2 -17  -8 8854.07 1518.23   3
   2  17  -8 6002.11 1166.64   5
   2  17  -7 77868.1 4164.91   5
   2 -17  -7 81167.1 4486.38   3
   2 -17  -6 884.919 577.835   3
   2  17  -6 1559.14 603.029   5
   2 -17  -5 55608.7 3615.15   3
   2  17  -5 51729.5 3178.31   5
   2  17  -4 220.378 441.809   5
   2 -17  -4 633.440 598.574   3
   2  17  -3 26353.3 2151.81   5
   2 -17  -3 30052.6 2549.40   3
   2 -17  -2 748.366 562.240   3
   2  17  -2 1567.10 564.850   5
   2 -17  -1 31692.5 2574.53   3
   2  17  -1 33993.0 2367.63   5
   2 -17   0 596.959 553.182   3
   2  17   0 630.013 458.538   5
   2 -17   1 6462.81 1151.60   3
  -2 -17  -1 6548.55 1236.20   3
   2  17   1 7122.53 1050.89   5
   2 -17   2 612.232 401.315   3
   2  17   2 1010.41 474.819   5
  -2 -17  -2 774.256 488.097   3
   2  17   3 34753.9 2295.07   5
  -2 -17  -3 36813.6 2883.39   3
   2 -17   3 37222.4 2761.31   3
  -2 -17  -4-117.162 426.823   3
  -2 -17  -5 57827.3 3699.72   3
  -2 -17  -6 2405.68 850.740   3
  -2 -17  -7 54726.1 3680.03   3
  -2 -17  -8 1786.23 882.792   3
   2 -17   8 742.329 636.319   6
   2 -17   9 42238.7 3268.86   6
  -2 -17  -9 43144.9 3341.61   3
  -2 -17 -10 3593.37 1058.60   3
   2 -17  10 3525.10 998.057   6
   2 -17  11 1467.63 752.545   6
  -2 -17 -11 3102.89 1072.94   3
  -2 -17 -12 1888.50 844.175   3
   2 -17  12 4477.53 1189.42   6
  -2 -17 -13 306.635 651.919   3
   2 -17  13-3.37333 565.781   6
   2 -17  14 370.036 378.925   6
  -2 -17 -14 2559.18 1127.71   3
  -2 -17 -15-89.9562 556.843   3
  -2 -17 -16 182.656 709.273   3
   2 -18 -14 7316.86 1576.53   3
   2 -18 -13-631.764 785.386   3
   2 -18 -12 5578.02 1414.84   3
   2  18 -12 4910.13 1204.54   5
   2  18 -11 4648.54 1146.27   5
   2 -18 -11 3180.56 1048.99   3
   2  18 -10 23645.7 2465.42   5
   2 -18 -10 21631.8 2465.92   3
   2  18  -9 1249.25 684.817   5
   2 -18  -9 950.598 723.231   3
   2  18  -8 21824.9 2243.36   5
   2 -18  -8 22338.4 2412.77   3
   2 -18  -7 2405.16 905.741   3
   2  18  -7 1257.70 676.501   5
   2  18  -6 13410.0 1685.32   5
   2 -18  -6 15045.6 1950.61   3
   2 -18  -5 11812.2 1756.13   3
   2  18  -5 12273.1 1564.43   5
   2 -18  -4 72300.6 4214.35   3
   2  18  -4 72051.2 3839.01   5
   2 -18  -3 46.6378 435.746   3
   2  18  -3 463.854 501.530   5
   2  18  -2 32059.3 2414.85   5
   2 -18  -2 36682.2 2899.83   3
   2 -18  -1 1401.46 842.350   3
   2  18  -1 1586.11 626.329   5
   2 -18   0 37471.8 2896.30   3
   2  18   0 42163.8 2678.69   5
   2 -18   1 456.619 434.660   3
   2  18   1 1270.77 523.313   5
  -2 -18  -1 60.5353 470.699   3
   2 -18   2 34396.6 2755.39   3
  -2 -18  -2 40633.1 3102.88   3
  -2 -18  -3 16669.8 2026.36   3
   2 -18   3 15517.8 1853.60   3
  -2 -18  -4 19354.7 2153.52   3
  -2 -18  -5 4401.27 1088.20   3
  -2 -18  -6 34799.5 2981.96   3
  -2 -18  -7 6820.04 1388.88   3
  -2 -18  -8 32884.9 2969.55   3
  -2 -18  -9 609.103 591.387   3
   2 -18   9 606.291 562.442   6
  -2 -18 -10 9416.87 1681.80   3
   2 -18  10 10954.4 1737.35   6
   2 -18  11 4623.35 1148.01   6
  -2 -18 -11 8113.05 1672.28   3
  -2 -18 -12 5325.64 1380.20   3
   2 -18  12 6096.04 1345.46   6
   2 -18  13-718.203 734.630   6
  -2 -18 -13-83.4111 604.273   3
  -2 -18 -14 6139.51 1464.26   3
   2  19 -14 822.755 641.727   5
   2  19 -13 21826.8 2560.38   5
   2 -19 -12 1723.99 750.699   3
   2  19 -12 2553.20 945.844   5
   2  19 -11 13690.1 1949.28   5
   2 -19 -11 16528.5 2306.01   3
   2 -19 -10 112.051 549.978   3
   2  19 -10 271.906 498.790   5
   2 -19  -9 10901.8 1842.90   3
   2  19  -9 11047.9 1687.77   5
   2  19  -8 3230.82 923.854   5
   2 -19  -8 3446.73 1051.68   3
   2  19  -7 17170.9 2004.66   5
   2 -19  -7 18005.7 2223.58   3
   2  19  -6 1234.94 610.462   5
   2 -19  -6 641.316 728.106   3
   2  19  -5 15902.5 1820.08   5
   2 -19  -5 14399.2 1929.38   3
   2  19  -4 1317.34 576.294   5
   2 -19  -4 111.535 593.010   3
   2 -19  -3 51524.4 3602.67   3
   2  19  -3 49129.0 3122.06   5
   2  19  -2 4951.06 1007.43   5
   2 -19  -2 1952.26 842.821   3
   2 -19  -1 92827.2 4880.04   3
   2 -19   0 156.517 617.946   3
  -2 -19   0 1193.43 876.552   3
  -2 -19  -1 53461.5 3724.37   3
   2 -19   1 57990.5 3747.45   3
  -2 -19  -2 3882.94 1145.64   3
   2 -19   2 3371.48 1034.16   3
   2 -19   3 43561.3 3223.02   3
  -2 -19  -3 41493.9 3281.44   3
   2 -19   4-386.201 647.871   3
  -2 -19  -4 303.221 501.006   3
  -2 -19  -5 35712.1 3092.55   3
  -2 -19  -6 379.346 739.399   3
  -2 -19  -7 653.926 614.827   3
  -2 -19  -8-260.483 487.226   3
  -2 -19  -9 12202.1 1873.14   3
  -2 -19 -10 1249.66 873.991   3
  -2 -19 -11 24636.5 2776.89   3
   2 -19  11 23780.6 2659.32   6
  -2 -19 -12 355.410 470.115   3
   2  20 -13-838.115 640.759   5
   2  20 -12 899.577 648.704   5
   2  20 -11 5838.67 1354.74   5
   2  20 -10 25957.3 2670.88   5
   2 -20 -10 24086.5 2801.54   3
   2 -20  -9 5108.70 1366.32   3
   2  20  -9 4441.54 1176.29   5
   2  20  -8 19597.1 2203.99   5
   2 -20  -8 20977.6 2498.35   3
   2 -20  -7-402.868 572.459   3
   2  20  -7-423.073 472.639   5
   2  20  -6 8659.28 1417.81   5
   2 -20  -6 10237.8 1726.31   3
   2  20  -5 12525.0 1649.58   5
   2 -20  -5 11075.0 1779.12   3
   2 -20  -4 27429.7 2731.05   3
   2 -20  -3 4519.58 1168.23   3
   2 -20  -2 23768.0 2498.82   3
   2 -20  -1 2596.22 1034.93   3
  -2 -20   1 5428.79 1304.31   3
   2 -20   0 10326.3 1650.41   3
  -2 -20   0 11601.1 1824.84   3
   2 -20   1 4607.95 1142.95   3
  -2 -20  -1 6701.06 1325.27   3
  -2 -20  -2 25332.2 2640.50   3
   2 -20   2 28011.7 2660.98   3
   2 -20   3 4095.59 1106.01   3
  -2 -20  -3 6402.93 1364.25   3
   2 -20   4 35300.2 3024.95   3
  -2 -20  -4 38369.3 3265.38   3
  -2 -20  -5 2684.80 998.921   3
   2 -20   5 2206.67 919.337   3
  -2 -20  -6 8440.64 1650.69   3
  -2 -20  -7 341.139 546.635   3
  -2 -20  -8 11370.8 1908.58   3
  -2 -20  -9 417.589 511.457   3
  -2 -20 -10 11758.9 1999.70   3
   2  21 -12 3446.67 1178.23   5
   2  21 -11 525.738 561.821   5
   2  21 -10 2456.56 919.265   5
   2  21  -9 4549.55 1209.44   5
   2 -21  -8 4249.26 1215.95   3
   2  21  -8 3824.80 1101.23   5
   2 -21  -7 20166.8 2512.42   3
   2 -21  -6 1275.32 759.688   3
   2 -21  -5 8009.52 1544.46   3
   2 -21  -4 1627.14 822.682   3
   2 -21  -3 6162.57 1373.24   3
   2 -21  -2-323.137 627.611   3
   2 -21  -1 345.880 488.129   3
  -2 -21   1 2108.26 832.132   3
   2 -21   0 163.162 543.536   3
  -2 -21   0 724.832 694.826   3
   2 -21   1-489.597 633.218   3
  -2 -21  -1 33.6187 586.686   3
  -2 -21  -2 2154.76 968.468   3
   2 -21   2 1466.95 758.365   3
  -2 -21  -3 17763.0 2320.41   3
   2 -21   3 14449.0 1979.85   3
   2 -21   4-222.014 543.983   3
  -2 -21  -4 1322.61 804.997   3
   2 -21   5 15422.1 2068.53   3
  -2 -21  -5 16319.8 2237.91   3
  -2 -21  -6 2452.48 1085.83   3
  -2 -21  -7 15517.2 2238.65   3
  -2 -21  -8 2766.02 1112.95   3
   2 -22  -5 1019.52 676.684   3
   2 -22  -4 1885.90 1010.50   3
   2 -22  -3 1307.74 883.523   3
   2 -22  -2 2771.03 995.161   3
  -2 -22   2 3122.91 1056.89   3
   2 -22  -1-523.832 607.260   3
  -2 -22   1 10.7867 728.964   3
  -2 -22   0 15033.0 2191.86   3
   2 -22   0 11589.6 1875.75   3
   2 -22   1 4601.33 1254.02   3
  -2 -22  -1 5177.61 1335.11   3
   2 -22   2 12246.9 1899.32   3
  -2 -22  -2 9385.93 1753.33   3
   2 -22   3-50.2654 677.059   3
  -2 -22  -3 461.327 677.313   3
   2 -22   4 20.1425 504.360   3
   2 -22   5 57.4114 534.403   3
   2 -22   6 1077.39 779.401   3
  -3   0  23 6611.83 1556.33   4
  -3   0  22 411.583 783.229   4
  -3   0  21 37690.0 3381.67   4
  -3   0  20 826.644 628.214   4
  -3   0  19 51200.4 3714.21   4
  -3   0  18-751.159 642.694   4
  -3   0  17 52431.2 3502.71   4
  -3   0  16 270.304 561.808   4
  -3   0  15 114784. 5020.71   4
  -3   0  14-251.122 451.905   4
  -3   0  13 2137.11 650.644   4
  -3   0  12 84.5460 343.108   4
  -3   0  11 881.636 435.414   4
   3   0 -11 1072.56 200.547   1
   3   0 -10 42.3799 70.0876   1
  -3   0  10 47.7995 316.125   4
  -3   0   9 20687.5 1494.97   4
   3   0  -9 17826.4 837.804   1
  -3   0   8-1041.67 363.037   4
   3   0  -8 4.07656 83.8636   1
  -3   0   7 734.024 247.339   4
   3   0  -7 1259.39 225.754   1
   3   0  -6-73.4011 214.153   5
   3   0  -6 109.693 123.894   1
  -3   0   6 55.2738 189.309   4
   3   0  -5 223682. 5182.51   5
  -3   0   5 214506. 5053.29   4
  -3   0   5 213198. 4071.51   6
   3   0  -4-117.240 132.467   1
   3   0  -4 36.9649 190.676   2
   3   0  -4-103.353 204.894   5
   3   0  -4 131.157 156.792   4
  -3   0   4 217.578 184.088   4
  -3   0   3 584012. 11033.9   1
   3   0  -3 572349. 11161.1   5
  -3   0   3 557395. 10639.6   4
   3   0  -3 583956. 11367.2   2
   3   0  -2 151.887 212.901   2
   3   0  -2 187.464 192.072   5
  -3   0   2 222.075 117.701   4
  -3   0   2-25.9179 151.371   1
   3   0  -2 81.4909 80.1452   4
   3   0  -1 24916.2 1245.78   5
   3   0  -1 25015.9 1281.87   2
  -3   0   1 26149.9 1318.54   1
  -3   0   0 316.129 239.066   1
   3   0   0-57.4909 208.996   5
   3   0   0 161.999 215.134   2
   3   0   1 10960.6 856.401   2
  -3   0  -1 10903.6 917.955   1
   3   0   2 124.600 66.4035   4
  -3   0  -2 353.985 300.809   1
   3   0   3 160426. 3533.49   4
  -3   0  -3 179888. 4723.43   1
   3   0   4 49.8681 65.0905   3
   3   0   4 139.630 132.452   4
   3   0   5 229201. 4720.20   3
  -3   0  -5 250197. 6284.13   1
   3   0   5 249608. 5377.44   4
  -3   0  -5 225914. 5309.10   4
   3   0   6 25.2336 180.073   4
   3   0   6-44.3174 109.318   3
  -3   0  -6 339.166 332.199   1
   3   0   7 26343.0 1458.44   4
  -3   0  -7 24378.5 1673.07   1
   3   0   7 23052.4 1141.34   3
   3   0   8-93.6285 271.490   4
  -3   0  -8 12.2619 291.200   1
   3   0   9 7365.84 881.634   4
  -3   0  -9 7303.37 973.417   1
   3   0  10-364.313 352.130   4
  -3   0 -10 145.573 300.097   1
  -3   0 -11 36858.7 2329.35   1
   3   0  11 36461.9 2215.78   4
   3   0  12-21.9059 398.312   4
  -3   0 -12-74.8005 419.534   1
   3   0  13 13378.1 1448.33   4
  -3   0 -13 12722.6 1420.59   1
   3   0  14 9.71005 408.553   4
  -3   0 -14-22.3137 291.534   1
   3   0  15 681.681 528.389   4
  -3   0 -15 138.686 376.111   1
   3   0  16-27.5294 508.455   4
  -3   0 -16-233.996 423.382   1
  -3   0 -17 85930.9 4269.44   1
   3   0  17 91260.5 4572.46   4
   3   0  18 148.635 476.912   4
  -3   0 -18 183.957 336.813   1
   3   0  19 17564.9 2106.93   4
   3   0  20 88.6652 569.663   4
   3   0  21 12767.1 1921.80   4
   3   0  22 408.093 502.956   4
  -3   1  23 944.718 580.375   4
  -3   1  22 17015.1 2334.24   4
  -3  -1  22 18430.4 2433.67   4
  -3   1  21 1072.74 747.607   4
  -3  -1  21 861.598 504.261   4
  -3   1  20 3717.58 1099.74   4
  -3  -1  20 4815.84 1204.27   4
  -3  -1  19-678.721 634.132   4
  -3   1  19 96.2840 452.883   4
  -3  -1  18 13214.0 1842.67   4
  -3   1  18 13218.4 1804.55   4
  -3   1  17 6953.76 1341.10   4
  -3  -1  17 5411.66 1100.23   4
  -3   1  16 51083.5 3308.04   4
  -3  -1  16 41102.1 2979.63   4
  -3   1  15 13164.3 1639.78   4
  -3  -1  15 13370.1 1625.78   4
  -3   1  14 1411.13 547.272   4
  -3  -1  14 1756.93 712.398   4
  -3  -1  13 23364.7 1962.67   4
  -3   1  13 22630.6 1941.88   4
  -3  -1  12 26762.2 1998.55   4
  -3   1  12 25285.8 1972.78   4
  -3   1  11 24943.7 1870.21   4
  -3  -1  11 23557.8 1804.44   4
  -3   1  10 24528.9 1768.51   4
  -3  -1  10 22586.5 1690.70   4
  -3  -1   9 18228.2 1407.17   4
  -3   1   9 17897.0 1407.81   4
  -3   1   8 7935.55 895.135   4
  -3  -1   8 8587.93 922.627   4
   3  -1  -8 6670.48 429.859   1
   3   1  -7 32148.0 1325.85   1
  -3  -1   7 33003.2 1741.72   4
  -3   1   7 34482.0 1777.55   4
   3  -1  -7 30103.5 1090.16   1
  -3  -1   6 33674.6 1199.79   6
   3  -1  -6 32398.4 1210.20   1
  -3  -1   6 36262.3 1701.15   4
  -3   1   6 37351.0 1725.89   4
   3  -1  -6 35401.4 1584.10   5
   3  -1  -5 32753.5 1302.24   1
  -3   1   5 35218.7 1570.80   4
   3  -1  -5 38005.3 1599.98   5
   3   1  -5 39558.2 1759.55   5
  -3  -1   5 36190.1 1586.73   4
   3   1  -5 38268.1 1824.50   2
  -3  -1   5 36413.9 1139.60   6
   3   1  -4 176.148 186.619   5
   3  -1  -4 97.0847 143.181   5
  -3   1   4 52.0739 111.259   1
  -3  -1   4-75.1072 171.345   4
   3   1  -4 296.510 159.906   4
   3   1  -4 217.142 277.389   2
  -3   1   4 203.051 181.825   4
   3  -1  -4 145.945 178.743   2
   3  -1  -3 43120.9 1770.52   2
   3   1  -3 40594.3 1721.50   5
   3  -1  -3 43956.2 1636.13   5
  -3   1   3 37836.9 1391.45   4
   3  -1  -3 37826.3 1552.24   1
   3   1  -3 39827.7 1445.06   4
   3   1  -3 44263.1 1860.09   2
  -3   1   3 43047.2 1586.89   1
   3   1  -3 39994.5 1155.76   6
  -3  -1   2 8567.48 734.859   1
   3   1  -2 9392.80 789.646   5
  -3   1   2 8381.45 693.205   1
  -3   1   2 8491.83 507.644   4
   3   1  -2 9503.61 807.512   2
   3  -1  -2 8055.64 705.612   2
   3   1  -2 8806.83 535.195   4
   3  -1  -2 9279.80 700.763   5
  -3  -1   1 50606.8 1960.02   1
   3  -1  -1 48995.8 1792.26   5
   3   1  -1 49183.5 1266.04   4
   3   1  -1 50546.3 1921.66   5
  -3   1   1 46520.6 1203.75   4
   3  -1  -1 51295.2 1867.74   2
  -3   1   1 51621.6 1924.38   1
   3   1  -1 50119.4 1942.58   2
   3   1   0 461.190 236.031   5
   3  -1   0 559.849 253.167   2
  -3  -1   0 399.425 217.431   1
  -3   1   0 619.589 126.447   3
  -3   1   0 801.106 275.267   1
   3   1   0 473.651 260.841   2
   3  -1   1 174371. 4238.64   2
  -3   1  -1 168127. 4524.48   1
   3   1   1 161334. 4318.70   2
  -3  -1  -1 173728. 4517.99   1
  -3  -1  -2 3856.04 275.705   3
  -3   1  -2 3949.05 293.887   4
  -3  -1  -2 4229.68 605.557   1
   3   1   2 3800.94 295.132   4
  -3   1  -2 4160.84 618.621   1
  -3   1  -3 25715.0 1511.69   1
  -3   1  -3 22461.2 932.067   4
   3   1   3 23983.1 951.796   4
  -3  -1  -3 29075.6 1575.05   1
  -3  -1  -3 24048.6 808.787   3
   3   1   4 97885.9 2595.33   4
  -3   1  -4 91586.5 2584.02   4
  -3   1  -4 95997.6 3371.96   1
  -3  -1  -4 101011. 3359.53   1
  -3  -1  -4 97525.3 2307.57   3
   3  -1   5 17471.2 994.629   4
  -3   1  -5 18053.7 1348.98   1
   3   1   5 18547.5 1039.98   4
   3   1   5 15085.3 760.923   3
  -3  -1  -5 18269.3 1328.21   1
   3  -1   5 15968.6 698.787   3
   3   1   6 7028.15 563.752   3
   3  -1   6 6719.63 668.809   4
   3   1   6 6426.97 654.340   4
  -3   1  -6 8092.09 940.321   1
  -3  -1  -6 6905.41 870.185   1
   3  -1   6 6526.18 507.347   3
   3   1   7 37093.6 1786.88   4
  -3   1  -7 34465.0 2065.83   1
  -3  -1  -7 37446.0 2054.57   1
   3  -1   7 38941.4 1799.99   4
   3  -1   7 32092.2 1385.50   3
   3   1   8 35491.7 1858.24   4
   3  -1   8 33264.5 1806.05   4
  -3   1  -8 35527.1 2127.74   1
  -3  -1  -8 35317.3 2058.27   1
   3  -1   9 38609.0 2035.85   4
   3   1   9 40198.3 2102.34   4
  -3   1  -9 42353.2 2400.12   1
  -3  -1  -9 38994.4 2276.90   1
   3  -1  10 42838.2 2286.03   4
   3   1  10 48421.1 2441.50   4
  -3   1 -10 46696.7 2607.75   1
  -3  -1 -10 45449.3 2502.15   1
   3   1  11 6323.99 919.963   4
  -3  -1 -11 5884.04 917.557   1
  -3   1 -11 6940.39 1027.76   1
   3  -1  11 7783.26 1006.45   4
   3  -1  12 84833.6 3688.15   4
  -3   1 -12 90522.5 4000.93   1
   3   1  12 87309.2 3744.54   4
  -3  -1 -12 88412.3 3818.57   1
  -3   1 -13 27516.2 2175.17   1
   3  -1  13 27237.4 2068.10   4
   3   1  13 26415.6 2065.92   4
  -3  -1 -13 28985.4 2118.29   1
   3  -1  14 25453.0 2076.31   4
  -3   1 -14 20922.4 1951.96   1
   3   1  14 27041.7 2151.10   4
  -3  -1 -14 24349.2 1992.18   1
   3  -1  15 17010.3 1767.75   4
   3   1  15 18267.6 1835.23   4
  -3   1 -15 15325.9 1686.68   1
  -3  -1 -15 15640.2 1640.31   1
  -3  -1 -16 3553.97 808.747   1
   3   1  16 3996.29 935.623   4
   3  -1  16 2966.89 876.432   4
  -3   1 -16 3208.63 867.081   1
   3  -1  17 4129.95 988.528   4
   3   1  17 2302.19 785.476   4
  -3  -1 -17 4706.50 957.399   1
  -3   1 -17 3441.75 867.430   1
   3   1  18 27709.5 2549.87   4
   3  -1  18 33097.7 2795.28   4
  -3   1 -18 27238.0 2412.07   1
  -3  -1 -18 30081.8 2454.82   1
  -3   1 -19-834.830 540.495   1
   3  -1  19-103.015 465.391   4
   3   1  19-560.790 603.731   4
   3   1  20 13997.4 1965.22   4
   3   1  21 2718.85 930.265   4
   3   1  22 9923.65 1792.96   4
   3   1  23 4075.31 1266.65   4
  -3   2  23 11956.6 2091.77   4
  -3   2  22 928.279 640.051   4
  -3   2  21 2828.23 1024.04   4
  -3   2  20-652.364 788.247   4
  -3  -2  19-276.348 542.619   4
  -3   2  19-754.510 605.265   4
  -3  -2  18 6252.84 1262.96   4
  -3   2  18 7665.56 1412.24   4
  -3  -2  17 951.250 664.003   4
  -3   2  17 951.932 609.204   4
  -3  -2  16 1239.68 539.485   4
  -3   2  16 544.304 449.748   4
  -3  -2  15 8004.53 1215.42   4
  -3   2  15 11258.8 1505.72   4
  -3   2  14 1542.64 516.821   4
  -3  -2  14 2018.08 703.111   4
  -3  -2  13 61009.8 3279.66   4
  -3   2  13 57386.8 3211.85   4
  -3  -2  12 16316.9 1594.60   4
  -3   2  12 16433.3 1599.06   4
  -3  -2  11 39051.1 2352.61   4
  -3   2  11 35289.8 2256.65   4
  -3  -2  10-92.6031 254.007   4
  -3   2  10 114.716 342.892   4
  -3  -2   9 37473.3 2098.06   4
  -3   2   9 35781.5 2063.21   4
  -3   2   8 54479.0 2453.70   4
  -3  -2   8 55968.3 2475.65   4
  -3  -2   8 50890.4 1917.15   6
  -3   2   7 7835.77 848.056   4
  -3  -2   7 7321.34 614.390   6
  -3   2   6 99367.0 3233.02   4
   3  -2  -6 105636. 2999.70   5
   3   2  -6 111394. 3529.99   2
  -3  -2   6 100302. 2700.56   6
   3   2  -5 18637.0 1264.05   2
  -3   2   5 16999.1 1089.33   4
   3  -2  -5 18862.9 1030.05   5
   3   2  -5 18938.3 1252.71   5
  -3   2   5 19714.0 895.441   1
   3   2  -4 190906. 4123.27   6
   3  -2  -4 194963. 4817.18   2
   3  -2  -4 189749. 4403.28   5
   3   2  -4 193019. 4882.19   5
   3   2  -4 188493. 4908.90   2
  -3   2   4 189548. 4304.84   1
  -3   2   4 184850. 4513.11   4
   3   2  -3 25022.0 1004.54   6
   3   2  -3 25151.6 1380.01   5
   3  -2  -3 27983.0 1206.22   5
   3  -2  -3 25293.5 1297.07   2
  -3   2   3 25930.7 1136.79   4
  -3   2   3 24356.9 1185.16   5
   3   2  -3 26003.8 1407.24   2
  -3   2   3 26188.3 1210.82   1
   3   2  -3 25885.7 1173.81   4
   3  -2  -2 158962. 3759.48   5
   3   2  -2 154422. 4109.48   5
  -3   2   2 154246. 3765.52   3
   3   2  -2 153373. 4142.20   2
  -3   2   2 159718. 3995.11   1
   3  -2  -2 151053. 3901.21   2
  -3   2   2 153376. 3820.31   5
   3   2  -2 155997. 3562.77   4
  -3   2   1 1219.97 240.781   3
   3   2  -1 439.078 256.579   5
  -3   2   1 857.638 280.631   1
  -3  -2   1 1707.68 353.983   1
   3  -2  -1 1310.75 276.556   2
   3   2  -1 1162.15 292.506   2
  -3   2   0 151022. 3258.14   3
  -3  -2   0 150836. 4172.20   1
  -3   2   0 156765. 4192.40   1
   3  -2   0 158355. 3844.63   2
   3   2   0 156495. 4160.20   2
   3   2   0 157304. 4150.02   5
   3   2   1 1583.36 366.186   5
  -3  -2  -1 2046.89 431.678   1
  -3   2  -1 2248.20 444.639   1
   3  -2   1 2477.10 394.759   2
  -3   2  -2 128379. 2920.62   4
  -3   2  -2 134114. 3968.26   1
  -3  -2  -2 130547. 3869.69   1
  -3   2  -3 7371.08 546.074   4
  -3  -2  -3 7903.66 515.320   3
  -3   2  -3 7559.05 846.427   1
  -3  -2  -3 8359.56 844.642   1
  -3   2  -4 112884. 3787.49   1
  -3   2  -4 108993. 2996.26   4
   3   2   4 113781. 2994.38   4
  -3  -2  -4 109997. 3650.88   1
  -3  -2  -4 116460. 2797.56   3
   3   2   5 9551.56 656.156   3
  -3  -2  -5 10531.4 698.819   3
  -3   2  -5 10219.9 1058.17   1
   3   2   5 8834.21 742.244   4
  -3  -2  -5 9821.56 962.666   1
  -3   2  -6 139439. 4595.56   1
   3   2   6 144504. 3941.83   4
  -3  -2  -6 139488. 4407.90   1
  -3  -2  -7 64898.3 2837.82   1
   3   2   7 65125.6 2522.10   4
  -3   2  -7 70182.0 3056.51   1
  -3   2  -8 87918.4 3674.88   1
   3   2   8 88693.8 3205.52   4
  -3  -2  -8 97400.8 3601.39   1
  -3  -2  -9 146700. 4892.61   1
  -3   2  -9 158700. 5220.17   1
   3   2   9 146189. 4623.60   4
  -3   2 -10 28504.1 2050.84   1
   3   2  10 28567.0 1869.52   4
  -3  -2 -10 26289.9 1881.01   1
   3  -2  11 167908. 5317.78   4
   3   2  11 157287. 5264.04   4
  -3  -2 -11 161346. 5369.97   1
  -3   2 -11 167007. 5670.24   1
  -3   2 -12 10504.2 1306.22   1
  -3  -2 -12 7238.94 1036.55   1
   3  -2  12 9244.44 1186.63   4
   3   2  12 8958.11 1140.77   4
   3  -2  13 21560.7 1842.02   4
   3   2  13 23435.0 1943.50   4
  -3   2 -13 25263.6 2092.21   1
  -3  -2 -13 23962.7 1907.06   1
  -3  -2 -14-324.841 470.753   1
  -3   2 -14 337.998 431.319   1
   3  -2  14 89.5545 387.571   4
   3   2  14-559.243 478.072   4
  -3  -2 -15 3956.24 845.500   1
  -3   2 -15 3455.36 904.606   1
   3   2  15 3934.67 873.340   4
   3   2  16 2834.37 837.917   4
  -3  -2 -16 1011.27 435.191   1
  -3   2 -16 2034.84 692.386   1
   3   2  17 4590.34 1044.67   4
  -3  -2 -17 4100.61 910.881   1
  -3   2 -17 6389.57 1175.61   1
   3   2  18 974.509 631.984   4
  -3  -2 -18 483.166 407.740   1
  -3   2 -18 627.121 402.663   1
   3   2  19 7898.82 1466.25   4
  -3   2 -19 8527.86 1405.24   1
   3   2  20 5767.46 1257.49   4
   3   2  21 2117.94 860.559   4
   3   2  22 1709.27 802.347   4
   3   2  23 12029.0 2004.54   4
  -3   3  23 2031.07 929.098   4
  -3   3  22-291.570 761.959   4
  -3   3  21 10234.1 1808.06   4
  -3   3  20 14971.6 2087.75   4
  -3   3  19 5367.99 1290.59   4
  -3   3  18 9784.04 1601.08   4
  -3   3  17 15978.9 1964.04   4
  -3   3  16 2942.99 860.982   4
  -3   3  15 390.627 459.189   4
  -3   3  14 17958.0 1827.42   4
  -3   3  13 988.947 450.875   4
  -3   3  12 12295.0 1419.00   4
  -3   3  11 72265.4 3361.31   4
  -3   3  10 222.218 277.314   4
  -3  -3   9 147245. 4145.42   6
  -3   3   9 155955. 4883.23   4
  -3   3   8 21511.3 1509.61   4
  -3  -3   8 21082.0 1222.20   6
  -3   3   7 299631. 7298.33   4
  -3  -3   7 300241. 6592.01   6
  -3   3   6 29034.5 1584.44   4
  -3  -3   6 28419.5 1282.81   6
   3  -3  -6 28280.9 1284.58   5
  -3   3   6 28371.5 1030.27   1
   3   3  -6 28710.6 1666.45   2
   3  -3  -5 609902. 11677.6   5
   3   3  -5 637205. 12661.6   5
  -3   3   5 610447. 12276.2   4
  -3   3   5 612090. 11485.9   1
   3   3  -5 594983. 12546.0   2
   3   3  -4 1773.76 301.808   6
   3  -3  -4 2332.29 333.962   5
   3   3  -4 1573.17 383.947   5
   3   3  -4 2318.83 479.964   2
  -3   3   4 2197.89 346.729   1
  -3   3   4 1713.09 178.554   6
   3  -3  -3 139168. 3322.14   5
   3  -3  -3 137321. 3648.96   2
   3   3  -3 134280. 3906.16   5
   3   3  -3 131246. 3344.38   6
  -3   3   3 140799. 3593.75   1
   3   3  -3 137528. 3920.63   2
  -3   3   3 140256. 3398.59   5
  -3   3   2 1140.51 289.846   1
   3   3  -2 704.127 314.508   2
   3  -3  -2 977.805 156.900   6
  -3   3   2 623.593 195.066   5
  -3   3   2 667.340 220.456   3
   3  -3  -2 524.172 228.953   2
   3   3  -2 790.324 277.888   5
  -3   3   1 20483.6 977.724   3
   3   3  -1 20096.6 1232.20   5
  -3   3   1 19183.3 1016.62   5
   3  -3  -1 19546.2 1033.13   2
  -3   3   1 21301.9 1235.01   1
   3   3  -1 20075.2 1228.84   2
   3  -3  -1 19926.7 838.286   6
   3  -3  -1 18473.2 922.109   3
  -3   3   0 15386.3 743.423   3
   3   3   0 16502.8 1098.32   5
  -3   3   0 16601.5 1145.03   1
   3   3   0 16736.8 1127.80   2
   3  -3   0 16016.5 911.858   2
   3  -3   0 16729.5 779.446   3
  -3  -3  -1 202186. 5224.47   1
   3   3   1 202022. 5153.23   5
   3  -3   1 199330. 4117.43   3
   3  -3   1 209516. 4691.81   2
  -3   3  -1 216059. 5428.94   1
  -3  -3  -2 20268.7 1320.10   1
   3  -3   2 21504.5 754.497   3
  -3   3  -2 21309.8 1403.13   1
  -3  -3  -3 201784. 5326.67   1
  -3   3  -3 188984. 5415.33   1
  -3  -3  -3 200414. 4419.90   3
  -3  -3  -4 35639.8 1412.42   3
  -3   3  -4 36786.7 2043.77   1
  -3  -3  -4 36992.0 1925.89   1
  -3  -3  -5 225702. 5155.90   3
   3   3   5 230108. 5389.91   4
  -3   3  -5 228747. 6288.23   1
  -3  -3  -5 225079. 6021.35   1
  -3   3  -6 74618.5 3228.92   1
   3   3   6 79735.1 2743.60   4
  -3  -3  -6 81911.0 2578.37   3
  -3  -3  -6 78585.2 3101.35   1
  -3   3  -7 257763. 7099.83   1
  -3  -3  -7 258999. 6066.41   3
   3   3   7 260393. 6397.96   4
  -3  -3  -7 256525. 6816.11   1
  -3   3  -8 8695.75 1101.27   1
   3   3   8 8763.20 936.198   4
  -3  -3  -8 9557.95 1066.59   1
   3   3   9 54801.7 2541.63   4
  -3   3  -9 51335.3 2801.01   1
  -3  -3  -9 45796.4 2488.24   1
  -3  -3 -10 9264.64 1091.25   1
   3   3  10 9952.60 1106.11   4
  -3   3 -10 9896.32 1221.22   1
  -3   3 -11 17691.4 1747.87   1
   3   3  11 18149.1 1566.80   4
  -3  -3 -11 18457.5 1605.09   1
  -3   3 -12 2812.92 722.529   1
  -3  -3 -12 2167.75 577.066   1
   3   3  12 916.100 375.950   4
  -3   3 -13 11901.7 1483.60   1
   3   3  13 10188.3 1284.64   4
  -3  -3 -13 11478.2 1297.19   1
   3   3  14 38427.7 2654.38   4
  -3   3 -14 39652.2 2768.70   1
  -3  -3 -14 35551.9 2423.57   1
  -3   3 -15 10158.5 1423.60   1
   3   3  15 10181.4 1429.07   4
  -3  -3 -15 10598.6 1340.65   1
  -3  -3 -16 39796.0 2677.25   1
   3   3  16 36722.7 2800.99   4
  -3   3 -16 38146.8 2862.14   1
  -3  -3 -17 1444.58 608.786   1
  -3   3 -17 1315.13 626.035   1
   3   3  17 1529.93 632.402   4
  -3   3 -18 227.542 418.755   1
   3   3  18 418.301 449.654   4
  -3   3 -19 13470.0 1794.65   1
   3   3  19 8296.70 1492.96   4
   3   3  20 5943.82 1308.25   4
   3   3  21-326.882 542.603   4
   3   3  22 927.673 631.274   4
   3   3  23 2002.35 861.453   4
  -3   4  23 672.769 711.477   4
  -3   4  22 706.853 607.932   4
  -3   4  21-14.6420 615.919   4
  -3   4  20 2928.44 1071.24   4
  -3   4  19 11217.6 1828.48   4
  -3   4  18 30265.9 2808.21   4
  -3   4  17 13628.6 1813.86   4
  -3   4  16 11496.5 1629.36   4
  -3   4  15 526.025 509.082   4
  -3   4  14 31997.9 2488.49   4
  -3   4  13-201.971 463.666   4
  -3   4  12 142253. 5281.11   4
  -3  -4  11 7514.36 882.774   6
  -3   4  11 7915.58 1108.23   4
  -3   4  10 71050.4 3213.99   4
  -3  -4  10 64807.1 2648.61   6
  -3  -4   9 2077.87 454.778   6
  -3   4   9 2658.35 553.148   4
  -3   4   8 224192. 6139.68   4
  -3  -4   8 214817. 5434.44   6
   3  -4  -7 16043.6 920.229   5
  -3   4   7 14604.2 1202.82   4
   3   4  -7 16474.0 1311.60   2
  -3  -4   7 15509.4 1045.00   6
  -3   4   7 14237.9 629.505   1
   3   4  -6 6914.79 831.758   5
   3  -4  -6 7141.33 568.692   5
  -3  -4   6 6831.08 663.712   6
  -3   4   6 8032.37 826.826   4
  -3   4   6 7442.03 525.562   1
   3   4  -6 8377.04 883.692   2
   3   4  -5 20641.9 1380.06   5
  -3   4   5 19022.6 969.224   1
   3   4  -5 20533.2 1356.98   2
   3  -4  -5 18001.3 879.365   5
  -3   4   4 130604. 2991.87   6
   3   4  -4 135076. 4017.65   5
   3   4  -4 136352. 3999.90   2
  -3   4   4 134271. 3483.33   1
   3  -4  -4 134134. 3133.08   5
  -3   4   3 20405.8 949.771   5
   3   4  -3 21981.7 1362.41   5
  -3   4   3 22042.7 1202.44   1
   3  -4  -3 22219.9 948.644   5
   3   4  -3 22998.9 1387.28   2
   3  -4  -3 21557.0 1161.17   2
   3  -4  -3 21797.5 1229.51   3
   3   4  -2 702176. 14017.9   5
  -3   4   2 702002. 13096.7   5
   3   4  -2 712256. 14047.0   2
   3  -4  -2 711545. 13380.2   2
   3  -4  -2 691660. 13521.6   3
   3  -4  -1 29194.6 1136.83   6
   3   4  -1 25777.0 1455.64   2
   3  -4  -1 25156.0 1158.30   2
  -3   4   1 25690.0 1153.61   5
   3   4  -1 27378.5 1498.04   5
   3  -4  -1 28986.2 1252.41   3
  -3   4   1 26166.1 1214.99   3
   3  -4   0 342310. 6836.60   6
   3   4   0 328850. 7505.01   2
   3  -4   0 332313. 6790.35   2
  -3   4   0 321735. 6838.31   2
   3   4   0 328988. 7491.39   5
   3  -4   0 327143. 6689.98   3
   3  -4   1 186.677 127.442   3
   3   4   1-37.7689 249.635   5
  -3   4  -1 450.273 178.721   2
   3  -4   2 266302. 5369.55   3
  -3   4  -2 263095. 5790.80   2
  -3  -4  -3 98752.6 2832.86   3
  -3  -4  -3 107305. 3518.50   1
  -3  -4  -4 278581. 6147.36   3
  -3  -4  -4 274533. 6908.72   1
  -3  -4  -5 328.913 230.240   3
  -3  -4  -5 6.93737 260.089   1
  -3  -4  -6 63539.9 2769.92   1
  -3  -4  -6 65174.1 2350.37   3
   3   4   7 41875.1 2024.56   4
  -3  -4  -7 40509.3 2183.98   1
  -3  -4  -7 42576.1 1929.37   3
   3   4   8 33275.2 1878.92   4
  -3  -4  -8 30942.9 1694.15   3
  -3  -4  -8 31984.5 1970.55   1
  -3  -4  -9 1386.71 388.098   1
   3   4   9 1810.45 403.485   4
  -3   4 -10 121029. 4790.55   1
   3   4  10 121687. 4332.82   4
  -3  -4 -10 115336. 4306.83   1
  -3   4 -11 20664.8 1885.12   1
   3   4  11 19506.3 1659.41   4
  -3  -4 -11 17717.5 1567.56   1
  -3   4 -12 8638.83 1225.79   1
  -3  -4 -12 6555.93 1005.34   1
   3   4  12 8020.11 1121.57   4
  -3  -4 -13 2806.56 671.303   1
   3   4  13 3597.23 773.447   4
  -3   4 -13 2877.64 826.773   1
  -3   4 -14 40696.5 2890.70   1
   3   4  14 39836.4 2740.94   4
  -3  -4 -14 38840.5 2549.41   1
  -3   4 -15 27800.6 2444.21   1
   3   4  15 26178.8 2290.83   4
  -3  -4 -15 23971.9 2033.72   1
  -3   4 -16 16071.3 1890.80   1
   3   4  16 13650.7 1751.51   4
  -3  -4 -16 16732.5 1710.20   1
   3   4  17 1494.14 579.612   4
  -3   4 -17 1968.99 646.249   1
  -3  -4 -17 1236.23 494.017   1
  -3   4 -18 3556.47 1019.03   1
   3   4  18 3484.95 869.454   4
   3   4  19 1499.05 874.259   4
  -3   4 -19 826.142 550.195   1
   3   4  20 1673.44 713.785   4
   3   4  21 316.601 513.883   4
   3   4  22-1393.42 803.462   4
  -3   5  22 7.95819 493.143   4
  -3   5  21 1413.08 798.155   4
  -3   5  20-352.435 763.497   4
  -3   5  19-808.908 795.583   4
  -3   5  18 1101.13 633.116   4
  -3   5  17 9659.56 1576.69   4
  -3   5  16 2048.84 761.455   4
  -3   5  15 113238. 5193.54   4
  -3   5  14 8307.23 1325.19   4
  -3  -5  13 61078.4 2940.93   6
  -3   5  13 70906.8 3690.00   4
  -3  -5  12 2096.57 497.486   6
  -3   5  12 1797.48 599.035   4
  -3  -5  11 96458.7 3537.39   6
  -3   5  11 90717.4 4018.07   4
  -3  -5  10 13775.9 1189.02   6
  -3   5  10 14182.8 1417.06   4
  -3   5   9 80774.6 3396.64   4
  -3  -5   9 73205.5 2853.99   6
   3   5  -8 7418.56 923.467   2
  -3  -5   8 6659.64 765.832   6
  -3   5   8 7524.07 924.132   4
  -3   5   8 6593.30 363.480   1
   3  -5  -7 34298.5 1317.13   5
  -3   5   7 31139.9 1150.52   1
   3   5  -7 35394.8 1952.68   2
  -3  -5   7 32992.1 1658.27   6
   3   5  -6 794.970 394.289   2
   3  -5  -6 793.140 203.219   5
   3   5  -6 624.185 262.216   5
  -3   5   6 787.137 219.066   1
   3  -5  -5 10255.1 586.088   5
   3   5  -5 10526.5 1040.98   5
   3   5  -5 9176.11 932.353   2
   3  -5  -5 9716.05 943.425   3
   3  -5  -4 49088.7 1443.66   5
  -3   5   4 47408.4 1616.41   6
   3   5  -4 56775.3 2377.04   5
   3   5  -4 49913.9 2212.85   2
   3  -5  -4 49603.9 2143.67   3
   3   5  -3 665195. 13626.4   5
  -3   5   3 670626. 12241.3   5
   3  -5  -3 688436. 12886.3   2
   3  -5  -3 683543. 13308.8   3
   3   5  -3 682754. 13570.9   2
   3  -5  -2-0.83107 137.208   2
   3  -5  -2 262.234 274.378   3
   3   5  -2 707.445 323.150   5
  -3   5   2 363.144 166.002   5
   3   5  -2-369.859 375.250   2
   3   5  -1 714385. 14778.0   5
  -3   5   1 727690. 13800.7   5
   3   5  -1 757979. 14839.4   2
   3  -5  -1 751604. 13850.3   2
   3  -5  -1 763750. 13978.1   6
   3  -5  -1 735616. 14176.8   3
   3  -5   0 14857.1 893.919   3
   3  -5   0 15978.5 955.558   6
   3  -5   0 14133.8 782.890   2
   3   5   0 14230.6 1111.38   5
   3   5   0 13410.7 1090.67   2
   3  -5   1 741549. 14263.1   6
   3   5   1 766267. 14868.9   5
  -3   5  -1 729135. 13781.0   2
   3  -5   1 738148. 13885.4   3
  -3   5  -2 844.555 208.713   2
   3   5   2 743.493 254.733   5
   3  -5   2 849.476 193.783   3
  -3  -5  -3 450589. 8995.77   3
  -3   5  -3 411684. 8550.37   2
  -3  -5  -4 83692.7 2721.70   3
  -3  -5  -5 127492. 3701.42   3
  -3  -5  -6 344.493 227.624   3
  -3  -5  -6 437.128 281.134   1
  -3  -5  -7 9874.63 1072.89   1
  -3  -5  -7 11775.9 1027.07   3
  -3  -5  -8 3547.18 598.097   3
  -3  -5  -8 3688.43 673.955   1
   3   5   8 4343.70 685.368   4
   3   5   9 23043.4 1691.24   4
  -3  -5  -9 24539.5 1624.12   3
  -3  -5  -9 23833.8 1731.57   1
  -3  -5 -10 5447.45 864.424   1
   3   5  10 5523.21 899.643   4
   3   5  11 58995.0 3021.82   4
  -3  -5 -11 58159.4 2943.82   1
  -3  -5 -12 3464.65 721.767   1
   3   5  12 3758.25 799.859   4
   3   5  13 85961.6 4079.06   4
  -3  -5 -13 83600.8 3793.20   1
  -3   5 -14 14329.9 1687.46   1
  -3  -5 -14 10285.9 1303.02   1
   3   5  14 11275.7 1445.24   4
  -3   5 -15 48107.4 3291.04   1
   3   5  15 48872.4 3168.36   4
  -3  -5 -15 43350.6 2756.58   1
  -3   5 -16 2829.58 839.168   1
  -3  -5 -16 3077.12 802.122   1
   3   5  16 2659.14 831.721   4
  -3   5 -17 9940.74 1589.55   1
   3   5  17 11204.8 1641.78   4
  -3  -5 -17 7012.99 1165.00   1
  -3   5 -18 7582.42 1379.07   1
   3   5  18 9282.54 1549.79   4
  -3   5 -19-85.7087 524.846   1
   3   5  19-398.148 643.877   4
   3   5  20 1663.07 832.817   4
  -3   5 -20 2344.79 863.067   1
   3   5  21 1753.52 914.365   4
   3   5  22 432.606 542.197   4
  -3   6  22 2861.45 1119.61   4
  -3   6  21 411.645 733.798   4
  -3   6  20 5706.91 1362.11   4
  -3   6  19 9243.77 1655.13   4
  -3  -6  18 86.7538 441.966   6
  -3   6  18-519.041 823.263   4
  -3  -6  17 5391.29 987.045   6
  -3   6  17 4549.61 1105.52   4
  -3  -6  16 2578.43 724.201   6
  -3   6  16 3863.05 992.129   4
  -3   6  15 303.181 389.870   4
  -3  -6  15 205.955 274.848   6
  -3   6  14 12404.6 1590.74   4
  -3  -6  14 11892.8 1337.65   6
  -3  -6  13 810.286 370.143   6
  -3   6  13-335.145 517.110   4
  -3   6  12 3847.19 896.020   4
  -3  -6  12 3712.03 720.021   6
  -3  -6  11 389.549 282.787   6
  -3   6  11-9.19255 332.830   4
  -3  -6  10 50265.2 2471.48   6
  -3   6  10 58837.5 2995.93   4
  -3  -6   9 3939.19 669.169   6
   3   6  -9 3150.36 645.615   2
  -3   6   9 4385.23 765.905   4
   3  -6  -8 62362.7 1908.69   5
  -3  -6   8 62994.5 2588.06   6
  -3   6   8 58295.1 1728.30   1
   3   6  -8 67683.5 2911.43   2
   3  -6  -7 386.629 155.471   5
  -3  -6   7-449.527 241.782   6
   3  -6  -6 94999.4 2299.80   5
   3   6  -6 102740. 3652.21   5
   3   6  -6 101848. 3539.54   2
   3  -6  -6 101993. 3609.96   3
   3   6  -5-358.693 288.367   5
   3  -6  -5 505.956 116.417   5
   3  -6  -5-387.476 292.831   3
   3   6  -5 211.909 258.168   2
   3   6  -4 41684.3 2107.45   5
   3   6  -4 41988.1 2041.85   2
   3  -6  -4 42128.8 2019.33   3
   3   6  -3 126317. 4028.17   5
  -3   6   3 129460. 2826.83   5
   3   6  -3 129398. 3972.53   2
   3  -6  -3 127549. 3829.96   3
   3   6  -2 35839.5 1874.94   5
  -3   6   2 36697.5 1225.86   5
   3   6  -2 37583.6 1884.15   2
   3  -6  -2 35587.0 1393.15   2
   3  -6  -2 35839.8 1708.23   3
   3  -6  -1 2835.71 336.666   2
   3  -6  -1 3292.36 444.140   6
   3   6  -1 3724.69 608.019   5
  -3   6   1 2954.28 350.566   5
   3   6  -1 2190.83 430.681   2
   3  -6  -1 2861.02 461.536   3
   3  -6   0 128921. 3570.08   3
   3   6   0 134690. 4068.79   2
   3  -6   0 134409. 3117.60   2
   3   6   0 137308. 4111.08   5
   3  -6   0 135036. 3659.78   6
   3  -6   1 74732.2 2522.06   6
   3  -6   1 67857.4 2252.73   3
  -3   6  -1 65519.5 1922.49   2
   3   6   1 70966.1 2731.39   5
   3  -6   2 51374.8 1889.30   3
  -3   6  -2 52816.8 1665.91   2
   3  -6   2 56835.6 2229.41   6
   3   6   2 55527.2 2384.44   5
  -3  -6  -3 44164.3 1916.67   3
  -3   6  -3 39833.0 1462.17   2
  -3  -6  -4 117042. 3498.96   3
  -3   6  -4 105037. 2932.61   2
  -3  -6  -5 97407.5 3242.42   3
  -3  -6  -6 120184. 3782.65   3
  -3  -6  -7 20361.8 1415.68   3
  -3  -6  -8 49788.0 2376.98   3
  -3  -6  -9 2605.11 549.341   3
   3   6   9 4346.02 735.417   4
   3   6  10 62980.9 3083.11   4
  -3  -6 -10 65445.9 2988.43   3
   3   6  11 17388.3 1634.32   4
  -3  -6 -12 6263.09 975.142   1
   3   6  12 6901.58 1089.72   4
  -3  -6 -13 37.4115 357.175   1
   3   6  13-165.383 508.213   4
  -3  -6 -14 537.733 330.519   1
   3   6  14 1252.22 569.049   4
   3   6  15 10297.2 1488.40   4
  -3   6 -15 7476.62 1307.23   1
  -3   6 -16 7350.78 1337.91   1
   3   6  16 9077.71 1430.63   4
  -3   6 -17 15413.7 1988.10   1
   3   6  17 16759.0 2004.85   4
  -3   6 -18-198.784 483.254   1
   3   6  18 516.300 484.033   4
  -3   6 -19 2180.17 841.552   1
   3   6  19 1312.95 652.450   4
   3   6  20-627.441 649.294   4
  -3   6 -20-46.8432 432.834   1
   3   6  21 1072.63 645.528   4
   3   6  22 3472.08 1102.43   4
  -3  -7  22 6004.10 1285.95   6
  -3   7  22 5569.77 1547.49   4
  -3  -7  21 1516.96 717.326   6
  -3   7  21 2696.15 1012.84   4
  -3   7  20 3001.78 1159.06   4
  -3  -7  20 3763.80 1010.37   6
  -3  -7  19 8109.14 1396.39   6
  -3   7  19 8644.87 1623.59   4
  -3  -7  18 1876.51 683.718   6
  -3   7  18 3442.30 1010.62   4
  -3   7  17 396.273 467.905   4
  -3  -7  17-184.858 452.812   6
  -3   7  16 1978.40 767.965   4
  -3  -7  16 1964.09 604.146   6
  -3  -7  15 349.492 303.476   6
  -3   7  15-228.674 437.795   4
  -3  -7  14 5256.29 903.409   6
  -3   7  14 4834.22 1104.52   4
  -3   7  13 3415.86 870.737   4
  -3  -7  13 1701.90 555.033   6
  -3  -7  12 112781. 4320.92   6
  -3   7  12 127009. 5090.78   4
   3   7 -11 2528.01 637.888   2
  -3  -7  11 2161.23 568.423   6
  -3   7  11 1602.59 494.820   4
  -3  -7  10 26753.3 1807.13   6
  -3   7  10 28424.7 2085.81   4
   3   7 -10 28777.0 2012.94   2
  -3  -7   9 48356.2 2392.87   6
   3   7  -9 47949.3 2535.25   2
   3  -7  -8 7392.02 506.194   5
   3   7  -8 7467.65 963.288   2
  -3  -7   8 7920.91 903.327   6
   3  -7  -7 48500.3 1344.89   5
   3   7  -7 52134.8 2487.72   2
   3  -7  -7 52976.4 2632.30   3
   3   7  -6 14067.7 1241.49   2
   3  -7  -6 13704.2 1238.84   3
   3   7  -6 13320.8 1252.19   5
   3  -7  -5 228182. 6109.83   3
   3   7  -5 219315. 6173.40   5
   3   7  -5 227985. 6036.97   2
   3   7  -4 14094.2 1234.03   5
   3   7  -4 16091.9 1271.23   2
   3  -7  -4 16677.1 1267.93   3
   3   7  -3 5364.79 740.759   5
   3   7  -3 5793.49 776.019   2
   3  -7  -3 6002.75 753.758   3
  -3   7   2 5793.02 403.741   5
   3   7  -2 5575.50 766.684   5
   3  -7  -2 6170.71 722.115   3
   3   7  -2 6535.45 799.336   2
   3  -7  -2 5444.28 489.606   2
   3  -7  -1 323.970 181.979   3
   3   7  -1 375.449 314.023   5
   3  -7  -1 793.288 210.250   2
   3   7  -1 357.327 320.409   2
   3  -7   0 1037.72 275.521   3
   3   7   0 1375.52 457.672   5
   3  -7   0 1143.55 190.699   2
   3  -7   0 1286.29 318.400   6
   3  -7   1 1036.10 302.783   6
   3   7   1 1050.44 424.206   5
   3  -7   1 964.107 291.963   3
   3  -7   2 13601.0 967.032   3
  -3   7  -2 12638.4 659.561   2
   3  -7   2 15831.0 1174.04   6
   3   7   2 15184.8 1230.42   5
   3  -7   3 85222.3 3057.81   6
  -3  -7  -3 91663.9 3090.14   3
  -3  -7  -4 5447.26 721.844   3
  -3   7  -4 4753.71 455.420   2
  -3  -7  -5 105745. 3554.22   3
  -3  -7  -6 1372.01 454.436   3
  -3  -7  -7 68674.5 2868.31   3
  -3  -7  -8 126972. 4288.90   3
  -3  -7  -9 123326. 4346.87   3
   3   7  10 54747.2 2899.05   4
  -3  -7 -10 54141.7 2803.50   3
   3   7  11 19244.2 1755.24   4
  -3  -7 -11 21977.4 1778.98   3
   3   7  12 3594.76 757.543   4
   3   7  13 2662.17 738.327   4
   3   7  14 27406.4 2340.01   4
   3   7  15-663.808 499.859   4
   3   7  16 1375.14 597.099   4
  -3   7 -16-1550.16 773.679   1
  -3   7 -17 108.783 767.564   1
   3   7  17 573.622 464.675   4
  -3   7 -18 652.479 581.593   1
   3   7  18 318.656 540.382   4
  -3   7 -19 1614.81 808.653   1
   3   7  19 1770.71 855.464   4
  -3   7 -20 6166.77 1387.61   1
   3   7  20 4202.33 1209.56   4
   3   7  21 6425.91 1536.37   4
   3   7  22 1470.12 908.432   4
  -3  -8  22 602.952 547.580   6
  -3   8  21 6950.40 1576.04   4
  -3  -8  21 5302.64 1202.43   6
  -3  -8  20 775.080 548.203   6
  -3   8  20-287.361 601.732   4
  -3  -8  19 15265.1 1856.14   6
  -3   8  19 18337.7 2382.75   4
  -3  -8  18-82.2950 349.626   6
  -3   8  18 31.3274 612.897   4
  -3  -8  17 205.145 340.165   6
  -3   8  17 944.360 696.418   4
  -3  -8  16 2431.27 668.230   6
  -3   8  16 1182.25 536.172   4
  -3   8  15 19481.1 2138.36   4
  -3  -8  15 16482.2 1717.06   6
  -3   8  14 25066.8 2371.09   4
  -3  -8  14 21776.9 1907.20   6
  -3  -8  13 34215.5 2345.16   6
  -3   8  13 39749.1 2871.20   4
   3   8 -12 9969.09 1269.22   2
  -3   8  12 9712.95 1347.04   4
  -3  -8  12 9159.39 1186.19   6
  -3  -8  11 17873.2 1569.64   6
   3   8 -11 18972.6 1692.40   2
  -3  -8  10 5676.13 876.001   6
   3   8 -10 4145.26 787.262   2
   3  -8  -9 23321.8 942.130   5
   3   8  -9 23528.6 1754.29   2
  -3  -8   9 27522.5 1826.31   6
  -3  -8   8-436.367 326.752   6
   3  -8  -8-331.478 487.236   3
   3  -8  -8 71.2782 55.1573   5
   3   8  -8 21.6978 277.689   2
   3   8  -7 15690.8 1445.08   5
   3   8  -7 14507.8 1306.08   2
   3   8  -6 10985.8 1187.03   5
   3   8  -6 12160.7 1153.23   2
   3  -8  -6 14697.9 1367.52   3
   3   8  -5 9651.89 1100.39   5
   3   8  -5 8737.25 969.535   2
   3  -8  -5 9494.50 1031.19   3
   3   8  -4 84419.7 3344.82   5
   3   8  -4 85452.3 3198.52   2
   3  -8  -4 78544.8 3121.24   3
   3   8  -3 3371.31 623.900   2
   3   8  -3 3301.09 612.246   5
   3  -8  -3 3547.85 602.459   3
   3  -8  -2 114451. 3666.77   3
   3   8  -2 118772. 3914.33   5
  -3   8   2 104428. 2407.72   5
   3   8  -2 112761. 3753.09   2
   3  -8  -2 109462. 2749.17   2
   3  -8  -1 2.70373 92.2201   2
   3   8  -1-61.9502 253.050   5
   3   8  -1 309.262 290.023   2
   3  -8  -1 113.746 197.785   3
   3  -8   0 88459.7 3018.38   6
   3  -8   0 88011.8 3020.07   3
   3   8   0 90308.2 3343.38   5
   3  -8   1 493.163 287.048   6
   3   8   1 937.996 363.538   5
   3  -8   1 1566.23 402.425   3
   3  -8   2 137936. 4159.70   6
   3  -8   2 125778. 3777.23   3
   3   8   2 129002. 4207.26   5
  -3  -8  -3 23230.5 1520.23   3
   3  -8   3 21070.9 1471.73   6
  -3   8  -3 18267.9 752.216   2
   3   8   3 23013.7 1553.09   5
   3  -8   4 7270.26 888.924   6
  -3  -8  -4 7052.94 859.663   3
  -3   8  -4 6206.17 469.537   2
  -3  -8  -5 903.170 407.581   3
  -3   8  -5 1293.62 265.077   2
  -3  -8  -6 452.445 346.702   3
  -3  -8  -7 18227.0 1459.96   3
  -3  -8  -8 21746.1 1654.21   3
  -3  -8  -9 57199.7 2871.76   3
  -3  -8 -10 799.791 347.449   3
   3   8  11 61120.5 3287.68   4
  -3  -8 -11 62881.7 3222.39   3
  -3  -8 -12 6044.51 985.238   3
   3   8  12 4543.68 944.994   4
   3   8  13 16849.5 1818.32   4
   3   8  14 2302.65 765.876   4
   3   8  15 4778.35 1032.77   4
   3   8  16 5071.55 1122.57   4
   3   8  17 740.852 598.087   4
   3   8  18 279.514 474.717   4
  -3   8 -18 538.992 565.816   1
  -3   8 -19 1950.47 879.028   1
   3   8  19 2468.80 790.450   4
  -3   8 -20 1025.87 710.847   1
   3   8  20 1206.35 703.949   4
   3   8  21 10178.2 1902.48   4
  -3  -9  22 2417.00 847.093   6
  -3   9  21 6979.55 1617.92   4
  -3  -9  21 4719.54 1170.93   6
  -3  -9  20 11747.8 1711.76   6
  -3   9  20 15853.4 2320.94   4
  -3  -9  19 325.314 442.199   6
  -3   9  19 243.736 630.519   4
  -3  -9  18 36833.2 2928.53   6
  -3   9  18 46278.3 3688.70   4
  -3  -9  17 808.867 486.078   6
  -3   9  17 861.370 805.206   4
  -3  -9  16 32622.4 2564.48   6
  -3   9  16 37359.3 3112.59   4
  -3  -9  15-807.756 480.666   6
  -3   9  15 738.164 516.918   4
  -3  -9  14 14158.7 1609.25   6
   3   9 -14 12729.0 1544.62   2
  -3   9  14 14293.0 1770.63   4
  -3  -9  13 11162.0 1381.33   6
  -3   9  13 14817.8 1790.42   4
   3   9 -13 11023.9 1393.56   2
   3   9 -12 3227.07 761.479   2
  -3  -9  12 3576.56 762.267   6
  -3   9  12 4356.47 982.988   4
  -3  -9  11 3954.12 785.473   6
   3   9 -11 3578.18 798.424   2
  -3   9  11 3973.83 867.949   4
  -3  -9  10 9045.08 1145.79   6
   3   9 -10 10695.4 1233.85   2
   3   9  -9 34969.4 2209.83   2
  -3  -9   9 36351.8 2213.94   6
   3  -9  -9 38249.3 2492.99   3
   3   9  -8 31267.8 2008.43   2
   3  -9  -8 28977.2 2107.03   3
   3   9  -7-16.0175 378.271   5
   3   9  -7-98.7960 318.616   2
   3  -9  -7 301.021 460.180   3
   3   9  -6 108990. 4191.50   5
   3   9  -6 116437. 4050.55   2
   3  -9  -6 111789. 4190.19   3
   3   9  -5 734.716 302.229   2
   3   9  -5 190.371 272.964   5
   3  -9  -5 695.058 370.910   3
   3   9  -4 2178.71 551.959   5
   3  -9  -4 2835.33 609.130   3
   3   9  -4 2011.60 415.207   2
   3   9  -3 32319.0 2004.29   5
   3   9  -3 27883.6 1759.46   2
   3  -9  -3 29750.4 1818.49   3
   3  -9  -2 4771.46 760.709   3
   3   9  -2 5009.82 780.680   5
   3   9  -2 4868.85 757.532   2
  -3   9   2 5043.71 321.972   5
   3  -9  -2 4828.34 419.188   2
   3  -9  -1 57678.2 2484.30   3
   3   9  -1 58527.9 2642.48   5
   3   9  -1 53329.0 2489.33   2
   3  -9  -1 51052.8 1438.40   2
   3   9   0-5.67527 227.994   5
   3  -9   0-20.6599 255.583   3
   3  -9   1 17673.0 1320.96   6
   3   9   1 16236.7 1361.16   5
   3  -9   1 15989.4 1223.56   3
   3  -9   2 31645.7 1863.23   6
   3  -9   2 30784.0 1711.96   3
   3   9   2 33573.0 1961.90   5
  -3  -9  -3 7511.22 938.850   3
   3   9   3 8874.42 1015.71   5
   3  -9   3 7542.60 931.181   6
   3  -9   4 78365.4 3143.71   6
  -3  -9  -4 77186.0 3060.78   3
   3  -9   5 16338.6 1432.09   6
  -3   9  -5 11895.4 687.348   2
  -3  -9  -5 15599.2 1366.35   3
  -3  -9  -6 93842.7 3651.55   3
   3  -9   6 88046.0 3690.60   6
  -3  -9  -7 17695.4 1512.83   3
  -3  -9  -8 67253.3 3151.67   3
  -3  -9  -9 2340.50 666.800   3
  -3  -9 -10 2768.25 694.342   3
  -3  -9 -11 16356.0 1638.24   3
  -3  -9 -12 1793.42 594.454   3
   3   9  12 3797.41 872.866   4
  -3  -9 -13 226.330 361.079   3
   3   9  13-388.357 552.301   4
   3   9  14 32676.2 2679.69   4
   3   9  15 5276.25 1124.16   4
   3   9  16 22575.3 2350.98   4
   3   9  17 2763.00 925.710   4
   3   9  18 15976.9 2131.29   4
  -3   9 -19 970.625 696.681   1
   3   9  19 1345.71 686.086   4
  -3   9 -20 10756.1 1875.17   1
   3   9  20 13157.3 2050.07   4
  -3   9 -21 2150.32 1007.67   1
   3   9  21 1127.22 657.908   4
  -3 -10  22 574.888 592.342   6
  -3 -10  21 5889.67 1310.32   6
  -3  10  21 4946.07 1485.86   4
  -3 -10  20 253.136 388.474   6
  -3  10  20 225.999 601.853   4
  -3  10  19 22061.1 2659.77   4
  -3 -10  19 16793.3 2055.39   6
  -3 -10  18 817.569 545.162   6
  -3  10  18 362.250 730.075   4
  -3  10  17 42757.3 3531.53   4
   3  10 -17 43851.6 3194.65   2
  -3 -10  17 41680.2 3059.71   6
  -3 -10  16 1887.00 703.186   6
   3  10 -16 2383.91 801.411   2
  -3  10  16 990.330 721.095   4
   3  10 -15 12793.5 1632.92   2
  -3  10  15 15456.3 1972.86   4
  -3 -10  15 13540.9 1643.65   6
  -3 -10  14 31840.5 2432.63   6
   3  10 -14 30021.6 2388.77   2
  -3  10  14 30188.7 2687.73   4
  -3 -10  13 2312.43 662.242   6
   3  10 -13 2541.99 690.060   2
  -3  10  13 2731.28 841.946   4
   3  10 -12 2376.18 652.740   2
  -3 -10  12 2153.78 594.865   6
  -3  10  12 2650.52 725.792   4
  -3 -10  11-96.5203 402.584   6
   3  10 -11 777.664 425.644   2
   3  10 -10 1669.54 533.142   2
   3 -10 -10 1886.18 492.501   3
  -3 -10  10 1091.22 404.078   6
   3 -10  -9 2190.80 654.957   3
   3  10  -9 3039.31 670.081   2
   3 -10  -8 99.6837 374.498   3
   3  10  -8 422.374 410.899   2
   3  10  -8 55.5733 353.899   5
   3  10  -7 42095.6 2340.79   2
   3  10  -7 40788.0 2510.17   5
   3 -10  -7 36780.6 2397.82   3
   3  10  -6 27228.5 1992.71   5
   3  10  -6 26209.2 1798.17   2
   3 -10  -6 28144.9 2019.04   3
   3  10  -5 19448.5 1648.03   5
   3  10  -5 21069.6 1578.56   2
   3 -10  -5 18567.2 1578.06   3
   3  10  -4 70.3103 365.474   5
   3 -10  -4 786.901 417.672   3
   3  10  -4 301.691 275.197   2
   3 -10  -3 13544.7 1271.29   3
   3  10  -3 14139.5 1321.91   5
   3  10  -3 11165.3 1105.70   2
   3 -10  -2 149294. 4686.58   3
   3  10  -2 148917. 4655.54   2
   3  10  -2 151570. 4837.16   5
   3 -10  -2 137363. 3196.79   2
   3 -10  -1 12563.1 1178.96   3
   3  10  -1 11175.5 1166.99   5
   3 -10  -1 11383.1 489.915   2
   3 -10   0 101263. 3616.03   3
   3  10   0 102740. 3828.71   5
   3 -10   1 8831.62 964.223   3
   3  10   1 8443.61 1004.70   5
   3 -10   1 8423.56 948.148   6
   3  10   2 642.751 330.923   5
   3 -10   2 1150.60 407.552   3
   3 -10   2 880.899 357.028   6
  -3 -10  -3 37708.3 2213.97   3
   3 -10   3 37400.4 2175.41   6
   3  10   3 37122.6 2144.15   5
   3 -10   4 61249.3 2937.83   6
  -3 -10  -4 63143.3 2939.34   3
  -3 -10  -5 28091.2 1893.49   3
   3 -10   5 26669.8 1894.96   6
   3 -10   6 6795.57 1000.58   6
  -3  10  -6 4901.52 439.088   2
  -3 -10  -7 27009.6 1974.00   3
   3 -10   7 22811.5 1892.27   6
   3 -10   8 654.976 380.704   6
  -3 -10  -8 1098.76 546.147   3
  -3 -10  -9 23111.8 1908.78   3
  -3 -10 -10 27444.0 2138.51   3
  -3 -10 -11 11361.5 1417.21   3
  -3 -10 -12-466.159 443.233   3
   3  10  12 148.052 338.247   4
   3  10  13 25941.2 2348.30   4
  -3 -10 -13 23618.3 2151.13   3
   3  10  14 8405.70 1405.09   4
   3  10  15 47820.6 3430.90   4
   3  10  16 25961.9 2603.38   4
   3  10  17 29434.4 2848.34   4
   3  10  18 138.985 538.788   4
   3  10  19 20378.4 2499.61   4
  -3  10 -20-435.425 703.390   1
   3  10  20 20.8443 405.562   4
  -3  10 -21 8330.63 1804.50   1
   3  11 -22 5237.52 1358.87   2
  -3 -11  22 4789.41 1231.12   6
   3  11 -21 311.150 428.793   2
  -3 -11  21 281.039 429.717   6
  -3 -11  20 1535.51 737.116   6
   3  11 -20 686.704 542.969   2
  -3  11  20 996.694 760.494   4
  -3 -11  19 166.252 363.110   6
   3  11 -19 780.139 658.137   2
  -3  11  19-281.180 567.339   4
  -3 -11  18 1992.22 753.512   6
   3  11 -18 2709.11 886.408   2
  -3  11  18 289.902 547.050   4
  -3 -11  17 4308.06 1035.54   6
   3  11 -17 3699.29 1037.90   2
  -3  11  17 4543.11 1205.87   4
   3  11 -16 2348.59 764.343   2
  -3  11  16 2217.59 790.771   4
  -3 -11  16 1527.01 672.268   6
  -3 -11  15 26865.7 2356.49   6
   3  11 -15 30987.8 2516.82   2
  -3 -11  14 16695.2 1841.71   6
  -3  11  14 19496.7 2208.65   4
   3  11 -14 18392.9 1883.84   2
  -3 -11  13 15511.8 1706.78   6
  -3  11  13 15242.3 1896.28   4
   3  11 -13 14034.8 1578.56   2
  -3 -11  12 5638.69 1031.28   6
   3  11 -12 7295.86 1104.25   2
   3  11 -11 12777.9 1447.24   2
  -3 -11  11 17923.9 1718.05   6
   3 -11 -11 15318.6 1786.86   3
   3  11 -10 15255.4 1509.03   2
   3 -11 -10 19798.4 1949.66   3
   3  11  -9 20507.0 1721.38   2
   3 -11  -9 21824.7 2009.12   3
   3  11  -8 7781.04 1046.13   2
   3  11  -8 9038.48 1218.19   5
   3 -11  -8 8075.31 1207.45   3
   3  11  -7 1543.24 487.156   2
   3 -11  -7 1397.01 517.456   3
   3  11  -7 461.517 316.702   5
   3  11  -6 9484.51 1214.68   5
   3 -11  -6 8340.56 1141.09   3
   3  11  -6 9425.62 1084.26   2
   3  11  -5 33823.5 2068.57   2
   3  11  -5 33326.1 2241.50   5
   3 -11  -5 32792.2 2191.90   3
   3  11  -4 6390.88 971.962   5
   3 -11  -4 5619.76 936.249   3
   3  11  -4 6426.27 902.182   2
   3 -11  -3 56715.0 2806.98   3
   3  11  -3 55503.1 2810.59   5
   3  11  -3 48279.2 2499.30   2
   3 -11  -2 11135.0 1191.55   3
   3  11  -2 11180.8 1206.26   5
   3 -11  -2 9809.76 537.175   2
   3  11  -2 11248.7 1151.44   2
   3 -11  -1 77918.8 3251.87   3
   3  11  -1 75084.6 3272.60   5
   3 -11   0 573.099 389.715   3
   3  11   0 2540.94 592.906   5
   3 -11   1 87418.2 3423.55   3
   3  11   1 90781.9 3610.42   5
   3 -11   2 12187.0 1194.54   3
   3  11   2 13240.9 1299.67   5
   3 -11   2 14902.5 1370.15   6
   3 -11   3 36348.1 2239.43   6
  -3 -11  -3 33963.5 2186.20   3
   3  11   3 37895.0 2227.21   5
   3 -11   4 1129.53 467.590   6
  -3 -11  -4 984.846 565.461   3
  -3 -11  -5 3946.36 763.189   3
   3 -11   5 4478.51 797.743   6
  -3 -11  -6 33990.8 2258.15   3
   3 -11   6 32238.4 2254.80   6
  -3 -11  -7 26194.8 2037.88   3
   3 -11   7 27755.0 2129.58   6
  -3 -11  -8 9137.80 1231.51   3
   3 -11   8 9124.15 1290.71   6
   3 -11   9 4259.82 890.204   6
  -3 -11  -9 5130.06 999.361   3
   3 -11  10 23726.1 2182.96   6
  -3 -11 -10 26952.2 2173.39   3
  -3 -11 -11 6744.03 1173.78   3
   3 -11  11 7281.51 1232.36   6
  -3 -11 -12 54258.5 3348.61   3
  -3 -11 -13 5768.19 1110.63   3
   3  11  13 5443.04 1075.63   4
   3  11  14 8747.46 1462.36   4
  -3 -11 -14 7473.88 1276.36   3
   3  11  15 4324.06 1083.67   4
   3  11  16 15812.5 2081.13   4
   3  11  17 4801.45 1188.85   4
   3  11  18 6871.16 1468.98   4
   3  11  19-441.301 538.043   4
   3  11  20 3782.76 1176.74   4
  -3  11 -21 185.054 558.775   1
  -3 -12  22 5464.52 1308.72   6
   3  12 -21 3988.57 1099.96   2
  -3 -12  21 3859.71 1106.59   6
   3  12 -20 6072.92 1299.67   2
  -3 -12  20 4343.46 1147.40   6
   3  12 -19-326.067 489.319   2
  -3  12  19-740.030 658.956   4
  -3 -12  19 488.667 424.110   6
  -3 -12  18 7186.44 1345.54   6
   3  12 -18 8070.82 1411.17   2
  -3  12  18 7452.26 1533.12   4
  -3 -12  17 7696.86 1392.39   6
   3  12 -17 8907.00 1455.12   2
  -3  12  17 11094.4 1840.16   4
  -3 -12  16-2.64470 494.496   6
   3  12 -16 1165.84 655.629   2
  -3  12  16 850.843 539.069   4
  -3 -12  15 7295.20 1298.04   6
   3  12 -15 8060.83 1317.56   2
  -3  12  15 6567.09 1401.91   4
  -3 -12  14 1137.59 602.640   6
   3  12 -14 1328.13 608.995   2
  -3  12  14 868.235 654.620   4
  -3 -12  13 24484.0 2186.59   6
   3  12 -13 21338.4 1985.73   2
  -3 -12  12 12491.2 1573.60   6
   3 -12 -12 12395.0 1659.45   3
   3  12 -12 13320.9 1520.80   2
   3  12 -11 52671.2 3022.53   2
   3 -12 -11 62592.7 3722.80   3
   3  12 -10 22298.3 1861.28   2
   3 -12 -10 24352.3 2241.22   3
   3  12  -9 17758.2 1619.28   2
   3  12  -9 17771.4 1824.16   5
   3 -12  -9 16783.3 1794.04   3
   3  12  -8 154261. 5249.47   2
   3  12  -8 156138. 5812.24   5
   3 -12  -8 156846. 5879.66   3
   3  12  -7 671.330 453.449   2
   3 -12  -7 582.911 542.528   3
   3  12  -7 324.460 445.681   5
   3  12  -6 150631. 5064.54   2
   3  12  -6 159618. 5624.06   5
   3 -12  -6 157035. 5592.05   3
   3  12  -5 11597.7 1374.70   5
   3  12  -5 9356.21 1105.46   2
   3 -12  -5 9828.02 1264.71   3
   3  12  -4 88575.8 3868.22   5
   3  12  -4 97700.3 3752.54   2
   3 -12  -4 89995.6 3918.78   3
   3  12  -3 706.827 491.371   5
   3 -12  -3 343.287 363.510   3
   3  12  -3 425.903 303.963   2
   3 -12  -2 81245.2 3537.49   3
   3  12  -2 83162.7 3597.48   5
   3 -12  -1 6842.76 993.982   3
   3  12  -1 6866.23 1001.15   5
   3  12   0 10544.8 1178.32   5
   3 -12   0 7621.47 996.284   3
   3  12   1 1338.22 501.245   5
   3 -12   1 1238.08 515.702   3
   3 -12   2 60940.4 2928.57   3
   3  12   2 67348.8 3106.17   5
   3 -12   2 65815.8 3106.99   6
   3 -12   3 1457.39 525.427   6
   3  12   3 1292.24 500.268   5
  -3 -12  -3 1116.96 501.487   3
   3 -12   4 145693. 5161.83   6
  -3 -12  -4 148834. 5261.20   3
  -3 -12  -5 7450.10 1150.43   3
   3 -12   5 10223.7 1328.71   6
  -3 -12  -6 73870.8 3627.12   3
   3 -12   6 73698.1 3693.36   6
  -3 -12  -7 24415.3 2031.43   3
   3 -12   7 23125.1 2001.26   6
  -3 -12  -8 88294.0 4118.30   3
   3 -12   8 90241.8 4250.21   6
   3 -12   9 16930.8 1824.04   6
  -3 -12  -9 14917.9 1663.30   3
   3 -12  10 41689.9 2962.32   6
  -3 -12 -10 43424.2 2900.97   3
   3 -12  11 14855.5 1780.32   6
  -3 -12 -11 17706.4 1905.58   3
   3 -12  12 344.129 439.529   6
  -3 -12 -12-212.660 431.419   3
  -3 -12 -13 5490.22 1171.73   3
   3 -12  13 5547.08 1163.46   6
   3  12  13 3221.63 912.075   4
  -3 -12 -14-399.050 707.821   3
   3 -12  14 177.012 452.195   6
   3  12  14-932.912 617.875   4
  -3 -12 -15 1196.50 567.534   3
   3 -12  15 1878.50 771.507   6
   3  12  15 1141.90 565.494   4
   3 -12  16 12.9448 466.233   6
   3  12  16-104.777 429.169   4
   3  12  17-640.868 636.405   4
   3  12  18 2070.38 860.093   4
   3  12  19 2710.85 1112.59   4
  -3 -13  21 2981.95 980.249   6
  -3 -13  20 7662.65 1492.87   6
  -3 -13  19 3101.08 973.107   6
   3  13 -19 3190.80 951.854   2
  -3  13  19 5891.87 1565.60   4
  -3 -13  18 4194.44 1144.97   6
   3  13 -18 4569.25 1043.03   2
  -3  13  18 4936.18 1376.00   4
  -3 -13  17 3769.69 1044.51   6
   3  13 -17 3431.74 937.879   2
  -3  13  17 3004.40 1041.87   4
  -3 -13  16 6232.44 1275.35   6
   3  13 -16 6377.80 1180.16   2
  -3  13  16 4543.44 1253.56   4
   3  13 -15 2256.48 726.833   2
  -3  13  15 1835.57 797.867   4
  -3 -13  15 1115.55 519.609   6
  -3 -13  14 1229.72 607.211   6
   3  13 -14 881.500 547.862   2
  -3  13  14 638.122 587.520   4
  -3 -13  13 9272.19 1403.05   6
   3  13 -13 8795.72 1290.06   2
   3  13 -12 1013.55 492.198   2
   3 -13 -12 1698.40 690.495   3
   3 -13 -11 21106.2 2195.17   3
   3  13 -11 16425.5 1673.83   2
   3  13 -10 639.167 394.621   2
   3 -13 -10 1209.35 702.596   3
   3  13 -10 314.746 510.846   5
   3  13  -9 19789.1 1970.71   5
   3  13  -9 17569.0 1647.69   2
   3 -13  -9 16491.1 1850.00   3
   3  13  -8 4770.75 854.975   2
   3 -13  -8 4132.35 988.545   3
   3  13  -8 3337.27 827.332   5
   3  13  -7 92018.7 4263.37   5
   3  13  -7 86764.0 3729.28   2
   3 -13  -7 87358.4 4194.67   3
   3  13  -6 1291.21 623.341   5
   3 -13  -6 3037.52 765.393   3
   3  13  -6 1577.64 477.266   2
   3  13  -5 141881. 5296.99   5
   3  13  -5 143361. 4893.14   2
   3 -13  -5 137663. 5248.68   3
   3 -13  -4 34357.7 2395.69   3
   3  13  -4 35210.4 2424.36   5
   3  13  -4 36094.9 2192.87   2
   3 -13  -3 66581.0 3330.34   3
   3  13  -3 62099.6 3199.36   5
   3 -13  -2 34425.6 2310.96   3
   3  13  -2 35984.1 2340.79   5
   3 -13  -1 56163.2 2969.85   3
   3  13  -1 60224.6 3048.82   5
   3  13   0 281.966 353.952   5
   3 -13   0 318.985 397.751   3
   3 -13   1 105808. 4153.42   3
   3  13   1 104747. 4181.18   5
   3  13   2 1394.36 508.041   5
   3 -13   2 709.722 460.084   3
   3 -13   3 95730.5 4111.45   6
   3 -13   3 93462.9 3874.81   3
  -3 -13  -3 95702.7 4180.43   3
   3  13   3 99772.8 4005.72   5
   3 -13   4 5826.62 984.525   6
  -3 -13  -4 5169.51 969.674   3
  -3 -13  -5 77083.5 3776.46   3
   3 -13   5 74837.6 3698.80   6
   3 -13   6 2932.00 763.554   6
  -3 -13  -6 2363.64 695.695   3
  -3 -13  -7 50901.3 3080.71   3
   3 -13   7 44517.6 2934.32   6
  -3 -13  -8 16591.6 1759.97   3
   3 -13   8 15376.1 1744.47   6
   3 -13   9 20677.5 2093.53   6
  -3 -13  -9 25431.5 2212.80   3
  -3 -13 -10 507.849 504.858   3
   3 -13  10 678.750 576.972   6
  -3 -13 -11 6132.13 1242.95   3
   3 -13  11 7071.72 1265.39   6
  -3 -13 -12 126.048 361.186   3
   3 -13  12 1037.78 515.487   6
   3 -13  13 10836.0 1640.61   6
  -3 -13 -13 11615.8 1684.78   3
  -3 -13 -14-216.564 507.675   3
   3 -13  14-572.376 659.669   6
   3  13  14-624.242 551.998   4
   3 -13  15 1215.96 671.151   6
  -3 -13 -15 195.943 488.143   3
   3  13  15-88.0215 639.687   4
   3 -13  16 4951.30 1237.64   6
   3  13  16 5761.01 1301.38   4
   3 -13  17-421.459 535.060   6
   3  13  17-625.621 817.782   4
   3  13  18 2927.43 1026.52   4
  -3 -14  20-1205.76 715.032   6
  -3 -14  19-88.0399 470.804   6
  -3 -14  18 833.885 620.706   6
  -3  14  18 2385.42 1007.67   4
  -3 -14  17 1108.41 646.127   6
  -3  14  17 358.840 638.736   4
  -3 -14  16 15578.8 2017.49   6
  -3  14  16 14949.1 2202.60   4
  -3 -14  15 542.157 582.708   6
   3  14 -15-62.0781 335.260   2
  -3  14  15-423.710 636.352   4
   3  14 -14 21597.9 2053.74   2
  -3 -14  14 21795.3 2238.21   6
   3 -14 -13-3017.54 983.889   3
   3  14 -13 144.707 340.886   2
   3 -14 -12 34230.9 2926.32   3
   3  14 -12 34163.9 2497.54   2
   3 -14 -11-284.940 557.311   3
   3  14 -11 775.778 475.236   2
   3  14 -11 437.917 503.116   5
   3  14 -10 21713.1 2190.04   5
   3  14 -10 19638.3 1788.32   2
   3 -14 -10 22254.4 2280.14   3
   3 -14  -9 892.027 716.648   3
   3  14  -9 200.263 399.233   5
   3  14  -9 1354.66 533.915   2
   3 -14  -8 777.546 468.439   3
   3  14  -8 395.114 428.144   5
   3  14  -8 535.473 445.409   2
   3 -14  -7 995.619 573.058   3
   3  14  -7 1511.68 637.007   5
   3  14  -7 862.996 401.690   2
   3  14  -6 27232.9 2245.92   5
   3  14  -6 28492.9 2019.10   2
   3 -14  -6 25859.3 2194.46   3
   3  14  -5 1688.02 562.985   2
   3  14  -5 1388.54 553.559   5
   3 -14  -5 1952.88 603.721   3
   3 -14  -4 49151.8 2971.39   3
   3  14  -4 43656.2 2765.50   5
   3  14  -4 46188.3 2575.83   2
   3  14  -3 4162.75 849.501   5
   3 -14  -3 3738.69 916.614   3
   3 -14  -2 46546.0 2842.18   3
   3  14  -2 46024.4 2743.96   5
   3 -14  -1 796.204 567.874   3
   3  14  -1 1597.10 647.423   5
   3  14   0 257689. 7528.51   5
   3 -14   0 252689. 7510.36   3
   3  14   1 179.996 442.473   5
   3 -14   1-207.325 455.973   3
   3  14   2 125270. 4729.43   5
   3 -14   2 127454. 4833.24   3
  -3 -14  -2 132073. 5177.23   3
   3  14   3 12936.2 1368.24   5
   3 -14   3 15355.2 1550.20   3
   3 -14   4 14800.6 1608.79   6
  -3 -14  -4 17918.5 1795.54   3
   3 -14   5 8987.26 1258.35   6
  -3 -14  -5 7911.81 1233.66   3
  -3 -14  -6 42711.3 2870.89   3
   3 -14   6 34694.7 2580.38   6
   3 -14   7 961.595 507.142   6
  -3 -14  -7 1085.08 551.292   3
   3 -14   8 9937.23 1440.11   6
  -3 -14  -8 10211.7 1455.54   3
   3 -14   9 493.827 469.169   6
  -3 -14  -9-348.085 537.112   3
   3 -14  10 979.150 524.814   6
  -3 -14 -10 31.4556 469.968   3
   3 -14  11 6755.19 1334.33   6
  -3 -14 -11 7241.83 1347.37   3
   3 -14  12 31208.5 2795.87   6
  -3 -14 -12 31619.0 2767.75   3
   3 -14  13 2068.90 821.352   6
  -3 -14 -13 1908.74 796.838   3
   3  14  14 31984.4 2973.60   4
   3 -14  14 33356.4 3035.19   6
  -3 -14 -14 31611.7 2906.49   3
  -3 -14 -15 546.970 514.692   3
   3 -14  15 277.269 573.450   6
   3  14  15-631.599 556.703   4
  -3 -14 -16 871.641 544.865   3
   3  14  16 1679.96 734.339   4
   3 -14  16 2263.66 906.959   6
   3  14  17-746.561 657.997   4
   3  14  18 484.534 554.180   4
  -3 -15  19 1357.25 736.636   6
  -3 -15  18 5422.81 1326.94   6
  -3 -15  17 2722.77 1002.93   6
  -3  15  17 2719.56 1165.23   4
  -3 -15  16 3600.68 1076.18   6
  -3  15  16 7973.02 1662.00   4
  -3  15  15 2927.12 1082.90   4
   3 -15 -13 16071.4 2095.24   3
   3  15 -12 3582.50 898.928   2
   3  15 -12 2819.10 937.557   5
   3 -15 -12 2264.63 831.268   3
   3  15 -11 9221.77 1276.93   2
   3 -15 -11 12372.8 1801.36   3
   3  15 -11 9624.01 1537.01   5
   3  15 -10 1397.80 591.954   5
   3 -15 -10 399.669 558.908   3
   3  15 -10 1128.77 516.903   2
   3  15  -9 11842.5 1623.43   5
   3  15  -9 9869.39 1273.36   2
   3 -15  -9 11130.3 1590.97   3
   3 -15  -8 1616.32 730.137   3
   3  15  -8 2257.50 807.353   5
   3  15  -8 1536.96 525.123   2
   3  15  -7 26347.1 2317.61   5
   3  15  -7 27435.1 2043.19   2
   3 -15  -7 26627.2 2386.23   3
   3 -15  -6 350.845 386.211   3
   3  15  -6 66.5549 338.543   5
   3  15  -6 480.480 338.670   2
   3  15  -5 7154.79 1197.20   5
   3 -15  -5 5912.37 1099.95   3
   3  15  -5 5890.97 950.562   2
   3 -15  -4 11061.0 1465.89   3
   3  15  -4 11824.9 1463.95   5
   3 -15  -3 50592.7 3142.44   3
   3  15  -3 53715.9 3116.33   5
   3 -15  -2 4598.07 997.891   3
   3  15  -2 3530.69 846.653   5
   3 -15  -1 50286.3 3056.26   3
   3  15  -1 55073.7 3062.74   5
   3  15   0 3011.78 779.451   5
   3 -15   0 2571.72 692.224   3
   3 -15   1 47988.6 2904.02   3
   3  15   1 51107.6 2913.61   5
  -3 -15  -2 17053.7 1844.17   3
   3 -15   2 17049.0 1693.84   3
   3  15   2 16399.9 1603.78   5
   3 -15   3 44781.5 2798.11   3
  -3 -15  -3 46731.0 3049.07   3
   3  15   3 49509.3 2836.62   5
  -3 -15  -4 15128.9 1748.92   3
   3 -15   5 35854.2 2646.80   6
  -3 -15  -5 37435.4 2749.45   3
  -3 -15  -6 7106.80 1238.76   3
   3 -15   6 6789.29 1155.07   6
  -3 -15  -7 26506.4 2382.05   3
   3 -15   7 23292.1 2217.96   6
   3 -15   8 694.822 492.753   6
  -3 -15  -8 876.503 626.701   3
   3 -15   9 2003.63 734.684   6
  -3 -15  -9 1725.06 699.168   3
   3 -15  10 9427.55 1522.12   6
  -3 -15 -10 10696.3 1570.95   3
  -3 -15 -11 13782.9 1843.69   3
   3 -15  11 10719.0 1665.53   6
  -3 -15 -12 2620.55 899.293   3
   3 -15  12 2697.99 921.957   6
   3 -15  13 6823.84 1410.49   6
  -3 -15 -13 4205.52 1207.59   3
   3 -15  14 3138.57 976.696   6
  -3 -15 -14 3759.99 1080.51   3
   3 -15  15 8238.57 1636.57   6
  -3 -15 -15 10037.1 1727.69   3
   3  15  15 10167.2 1768.99   4
  -3 -15 -16 1416.78 826.118   3
   3 -15  16 3028.62 1071.25   6
   3  15  16 3033.45 1029.24   4
   3  15  17-82.9884 456.543   4
  -3  16  16 2575.51 1055.14   4
  -3  16  15 3723.59 1194.66   4
   3 -16 -14-624.898 709.166   3
   3  16 -14-913.946 659.303   5
   3 -16 -13 989.376 709.641   3
   3  16 -13 2745.10 876.046   5
   3  16 -12-516.401 607.956   5
   3 -16 -12-411.092 781.049   3
   3 -16 -11 5968.92 1295.62   3
   3  16 -11 2850.94 890.790   5
   3  16 -10 26606.5 2586.63   5
   3 -16 -10 30233.8 2792.62   3
   3  16  -9 5574.06 1193.50   5
   3 -16  -9 5632.86 1258.39   3
   3  16  -8 25085.4 2016.53   2
   3  16  -8 25453.6 2384.55   5
   3 -16  -8 24903.3 2456.36   3
   3 -16  -7 475.742 522.615   3
   3  16  -7 242.523 397.100   5
   3  16  -7 612.308 378.798   2
   3  16  -6 50428.1 2835.71   2
   3  16  -6 49895.7 3237.42   5
   3 -16  -6 49921.9 3334.47   3
   3 -16  -5 4154.23 1030.21   3
   3  16  -5 5533.61 1087.32   5
   3 -16  -4 42203.9 2972.87   3
   3  16  -4 39368.4 2752.39   5
   3 -16  -3 3359.69 888.759   3
   3  16  -3 4451.07 935.959   5
   3  16  -2 13206.4 1536.41   5
   3 -16  -2 9698.42 1393.85   3
   3 -16  -1 10246.5 1392.94   3
   3  16  -1 6744.61 1055.31   5
   3  16   0 8267.40 1202.30   5
   3 -16   0 6141.88 1112.08   3
   3 -16   1 460.375 327.112   3
   3  16   1 1000.53 525.964   5
   3 -16   2 8935.34 1324.02   3
  -3 -16  -2 11426.2 1532.61   3
   3  16   2 11506.9 1395.02   5
   3 -16   3 1353.11 523.123   3
   3  16   3 532.059 410.078   5
  -3 -16  -3 24.0997 543.525   3
  -3 -16  -4 15249.5 1826.67   3
   3 -16   4 17595.8 1785.75   3
  -3 -16  -5 9831.47 1462.18   3
  -3 -16  -6 39198.5 2997.76   3
   3 -16   6 40535.4 2955.25   6
  -3 -16  -7 16009.4 1934.36   3
   3 -16   7 17651.0 1961.86   6
  -3 -16  -8 26332.8 2493.71   3
   3 -16   8 28663.9 2568.51   6
   3 -16   9 1114.55 577.632   6
  -3 -16  -9 239.986 526.647   3
   3 -16  10 2754.63 859.175   6
  -3 -16 -10 3806.85 1053.24   3
  -3 -16 -11 2967.61 921.351   3
   3 -16  11 3304.45 940.107   6
  -3 -16 -12 851.114 476.991   3
   3 -16  12 787.659 572.494   6
  -3 -16 -13 4000.21 1119.56   3
   3 -16  13 4139.06 1192.06   6
   3 -16  14 3051.71 1032.39   6
  -3 -16 -14 2070.08 863.198   3
   3  16  15 2689.34 971.763   4
  -3 -16 -15 1117.73 647.665   3
  -3 -16 -16 801.969 629.821   3
   3  16  16-101.804 491.031   4
   3  17 -15 856.500 707.953   5
   3  17 -14 2894.68 1087.65   5
   3 -17 -14 4090.21 1116.47   3
   3 -17 -13 3971.27 1130.58   3
   3  17 -13 7033.65 1438.72   5
   3 -17 -12 11669.1 1927.07   3
   3  17 -12 9330.90 1623.01   5
   3  17 -11-186.183 521.340   5
   3 -17 -11 160.517 514.925   3
   3  17 -10 22984.2 2426.71   5
   3 -17 -10 26599.1 2702.34   3
   3  17  -9 1959.52 812.201   5
   3 -17  -9 51.3399 501.771   3
   3 -17  -8 12923.4 1838.93   3
   3  17  -8 11584.1 1633.32   5
   3 -17  -7 9573.23 1548.71   3
   3  17  -7 8836.91 1424.36   5
   3  17  -6-118.441 393.669   5
   3 -17  -6 1149.70 725.303   3
   3 -17  -5 2566.85 780.942   3
   3  17  -5 3404.96 859.138   5
   3 -17  -4 173.589 431.612   3
   3  17  -4-68.6392 381.848   5
   3  17  -3 5990.07 1079.01   5
   3 -17  -3 5102.19 1082.39   3
   3  17  -2 4121.57 956.073   5
   3 -17  -2 2522.35 811.183   3
   3 -17  -1 16849.6 1857.29   3
   3  17  -1 16050.9 1725.70   5
   3  17   0 359.545 386.754   5
   3 -17   0 210.623 409.078   3
   3  17   1 658.688 455.315   5
   3 -17   1-140.923 468.572   3
  -3 -17  -1-303.498 709.541   3
   3  17   2 17908.2 1769.01   5
  -3 -17  -2 17272.4 2001.58   3
   3 -17   2 14590.2 1720.08   3
   3 -17   3 8281.12 1309.56   3
  -3 -17  -3 10886.4 1590.54   3
   3 -17   4 3880.66 899.482   3
  -3 -17  -4 4580.27 1058.27   3
  -3 -17  -5 5194.17 1200.28   3
  -3 -17  -6 1126.73 677.454   3
   3 -17   7 1385.49 696.912   6
  -3 -17  -7 1140.10 692.462   3
  -3 -17  -8 17199.2 2104.86   3
   3 -17   8 14915.0 1917.89   6
   3 -17   9 10942.8 1673.91   6
  -3 -17  -9 9833.13 1631.50   3
   3 -17  10 28060.6 2750.92   6
  -3 -17 -10 29256.9 2788.36   3
   3 -17  11 1204.33 720.310   6
  -3 -17 -11 2982.83 978.559   3
  -3 -17 -12 17676.6 2288.39   3
   3 -17  12 13330.1 1974.97   6
  -3 -17 -13 250.211 687.674   3
   3 -17  13 523.525 591.934   6
  -3 -17 -14 2462.37 953.611   3
  -3 -17 -15-692.324 669.594   3
   3  18 -14 1702.69 809.404   5
   3  18 -13 4566.31 1297.55   5
   3 -18 -13 3187.10 1036.93   3
   3 -18 -12-268.940 589.337   3
   3  18 -12 202.417 517.296   5
   3 -18 -11 4142.46 1268.17   3
   3  18 -11 3286.91 945.255   5
   3 -18 -10-238.449 536.391   3
   3  18 -10-222.828 690.167   5
   3 -18  -9 724.293 685.545   3
   3  18  -9 878.271 523.251   5
   3 -18  -8 514.540 590.351   3
   3  18  -8 33.9361 425.754   5
   3 -18  -7 10517.1 1651.40   3
   3  18  -7 9738.37 1529.69   5
   3 -18  -6 8650.43 1519.12   3
   3  18  -6 7391.96 1315.90   5
   3  18  -5 3299.41 943.466   5
   3 -18  -5 2461.24 922.728   3
   3 -18  -4 1331.27 621.177   3
   3  18  -4 1817.76 617.876   5
   3 -18  -3 570.393 460.950   3
   3  18  -3-86.5639 354.942   5
   3 -18  -2 4646.70 1033.98   3
   3  18  -2 6074.16 1131.55   5
   3  18  -1 1818.67 702.506   5
   3 -18  -1 2492.68 803.986   3
   3 -18   0 4943.14 1141.31   3
   3  18   0 5135.36 1028.55   5
  -3 -18  -1 1871.45 730.675   3
   3  18   1 2519.73 676.532   5
   3 -18   2 3387.89 937.717   3
  -3 -18  -2 3700.08 1029.31   3
   3  18   2 3638.65 812.349   5
  -3 -18  -3 8534.48 1487.09   3
   3 -18   3 8131.39 1332.13   3
   3 -18   4-242.867 485.124   3
  -3 -18  -4-264.498 656.107   3
   3 -18   5 1401.07 628.285   3
  -3 -18  -5 2654.19 810.462   3
  -3 -18  -6 2219.50 809.814   3
  -3 -18  -7 18489.2 2219.98   3
  -3 -18  -8 2431.97 859.131   3
   3 -18   9 24484.7 2580.40   6
  -3 -18  -9 28478.6 2803.94   3
   3 -18  10-444.704 605.650   6
  -3 -18 -10-332.835 659.824   3
   3 -18  11 3569.15 1022.40   6
  -3 -18 -11 4843.88 1242.05   3
  -3 -18 -12 583.588 590.285   3
   3 -18  12 821.736 485.605   6
  -3 -18 -13 10683.7 1857.70   3
  -3 -18 -14 1840.39 922.908   3
   3  19 -13 1590.36 838.677   5
   3  19 -12-1002.65 709.870   5
   3 -19 -12-488.388 658.101   3
   3  19 -11 642.491 581.839   5
   3 -19 -11 1254.60 854.760   3
   3  19 -10 217.230 551.044   5
   3 -19 -10 717.630 656.093   3
   3 -19  -9 82.1743 553.857   3
   3  19  -9-51.0162 500.988   5
   3  19  -8 9097.27 1545.61   5
   3 -19  -8 8526.86 1587.70   3
   3  19  -7 313.476 561.346   5
   3 -19  -7 379.398 509.712   3
   3 -19  -6 4279.02 1157.78   3
   3  19  -6 6600.04 1273.44   5
   3 -19  -5 5337.90 1261.17   3
   3  19  -5 6056.33 1209.24   5
   3 -19  -4 14378.1 1909.98   3
   3  19  -4 12608.0 1676.02   5
   3 -19  -3 2055.11 791.767   3
   3  19  -3 1613.19 658.522   5
   3 -19  -2 6668.57 1305.78   3
   3  19  -2 7088.40 1234.89   5
   3  19  -1 1617.19 642.870   5
   3 -19  -1 984.311 445.087   3
  -3 -19   0 1734.60 694.787   3
   3 -19   0 1969.96 821.873   3
   3  19   0 2114.56 718.168   5
   3 -19   1 2246.09 739.363   3
  -3 -19  -1 3894.43 1068.06   3
   3 -19   2 10003.4 1544.24   3
  -3 -19  -2 12829.5 1862.62   3
   3 -19   3 552.718 461.385   3
  -3 -19  -3 2185.23 887.110   3
  -3 -19  -4 26370.0 2644.62   3
   3 -19   4 21000.0 2203.35   3
  -3 -19  -5 857.214 822.200   3
   3 -19   5 254.293 444.257   3
  -3 -19  -6 13654.2 1978.83   3
   3 -19   6 12551.8 1725.44   3
  -3 -19  -7 5675.60 1391.48   3
  -3 -19  -8 1700.48 818.528   3
  -3 -19  -9-878.208 647.227   3
  -3 -19 -10 3232.78 1046.63   3
   3 -19  10 2930.58 910.483   6
  -3 -19 -11 721.413 712.168   3
   3 -19  11 733.455 537.068   6
  -3 -19 -12 3193.00 1142.36   3
   3  20 -12 8891.98 1689.27   5
   3  20 -11 10215.9 1792.86   5
   3 -20 -10 1416.64 889.184   3
   3  20 -10 944.200 733.819   5
   3  20  -9 1002.81 683.828   5
   3 -20  -9 2906.02 1079.95   3
   3  20  -8 111.895 495.587   5
   3 -20  -8-900.073 650.206   3
   3  20  -7 6274.62 1296.25   5
   3 -20  -7 6104.36 1379.36   3
   3 -20  -6 1031.11 737.241   3
   3  20  -6 1118.32 606.694   5
   3 -20  -5 168.347 484.256   3
   3  20  -5 886.486 621.752   5
   3 -20  -4 10244.0 1715.73   3
   3  20  -4 10905.6 1606.59   5
   3 -20  -3 311.226 532.300   3
   3  20  -3-132.125 424.765   5
   3 -20  -2 28710.3 2778.99   3
   3  20  -2 24028.5 2312.36   5
   3 -20  -1 2741.28 930.020   3
   3 -20   0 23571.6 2473.76   3
  -3 -20   0 23810.4 2595.07   3
  -3 -20  -1 51.4571 545.503   3
   3 -20   1 440.265 539.422   3
  -3 -20  -2 15965.0 2121.44   3
   3 -20   2 13171.2 1840.84   3
  -3 -20  -3 1644.36 842.424   3
   3 -20   3 1476.84 739.221   3
  -3 -20  -4 7284.18 1500.94   3
   3 -20   4 4330.59 1100.73   3
   3 -20   5 593.974 437.740   3
  -3 -20  -5 54.1811 520.683   3
   3 -20   6 808.058 584.353   3
  -3 -20  -6 245.812 511.957   3
  -3 -20  -7 472.776 478.803   3
  -3 -20  -8 421.756 697.480   3
  -3 -20  -9 14563.9 2194.97   3
  -3 -20 -10-891.334 698.233   3
   3  21 -11 733.533 636.673   5
   3  21 -10 2602.91 976.306   5
   3  21  -9 4896.31 1239.97   5
   3  21  -8 6727.37 1395.94   5
   3  21  -7 11721.7 1771.73   5
   3 -21  -7 11382.7 1944.17   3
   3 -21  -6-83.0469 547.786   3
   3  21  -6-155.805 394.022   5
   3 -21  -5 7184.70 1533.15   3
   3  21  -5 5696.82 1242.85   5
   3 -21  -4-116.240 397.619   3
   3 -21  -3 2652.27 951.103   3
   3 -21  -2 110.879 483.330   3
   3 -21  -1 6096.96 1357.69   3
  -3 -21   1 8526.90 1618.55   3
   3 -21   0 101.382 551.689   3
  -3 -21   0 292.574 569.011   3
  -3 -21  -1 3469.12 1002.39   3
   3 -21   1 1529.26 754.373   3
  -3 -21  -2-73.1812 535.075   3
   3 -21   2-76.0457 555.532   3
  -3 -21  -3 18183.9 2342.84   3
   3 -21   3 13476.0 1894.50   3
  -3 -21  -4 305.172 526.105   3
   3 -21   4 775.331 636.165   3
   3 -21   5 12703.3 1845.06   3
  -3 -21  -5 13942.7 2101.80   3
  -3 -21  -6 189.658 564.736   3
   3 -21   6 712.914 623.564   3
  -3 -21  -7 6976.22 1604.15   3
   3 -21   7 3271.10 1024.80   3
   3  22 -10 8023.72 1618.11   5
   3  22  -9-17.7757 407.728   5
   3 -22  -4 15122.8 2154.46   3
   3 -22  -3 1596.36 842.574   3
   3 -22  -2 5951.63 1421.30   3
   3 -22  -1 2065.85 943.642   3
   3 -22   0 3501.24 1082.26   3
   3 -22   1-52.1737 589.345   3
   3 -22   2 15411.6 2115.05   3
   3 -22   3 799.992 617.584   3
   3 -22   4 7519.98 1472.56   3
   3 -22   5 710.880 533.798   3
   3 -22   6 23792.0 2608.26   3
   3 -22   7-147.254 507.664   3
   3 -22   8 15225.8 2124.35   3
  -4   0  23-537.803 987.783   4
  -4   0  22 1581.42 929.860   4
  -4   0  21-1874.01 905.323   4
  -4   0  20-206.627 655.574   4
  -4   0  19 332.480 605.197   4
  -4   0  18 6563.86 1300.17   4
  -4   0  17 961.130 558.516   4
  -4   0  16 21334.8 2122.83   4
  -4   0  15 462.592 491.524   4
  -4   0  14 44605.2 2916.03   4
  -4   0  13-210.989 403.908   4
  -4   0  12 106446. 4357.36   4
  -4   0  11 85.1227 328.816   4
  -4   0  10 10992.2 1193.67   4
   4   0 -10 7518.04 598.001   1
  -4   0   9-96.4131 138.151   6
   4   0  -9-220.724 300.085   5
  -4   0   9-179.280 316.945   4
  -4   0   8 11019.9 618.067   6
   4   0  -8 11050.3 1032.93   5
  -4   0   8 11602.5 1087.11   4
   4   0  -7-336.084 343.816   2
  -4   0   7-308.014 316.491   4
   4   0  -7-287.928 224.781   5
   4   0  -6 4472.19 649.271   5
  -4   0   6 6601.51 708.363   4
   4   0  -6 6199.27 816.020   2
   4   0  -5-4.20580 208.657   5
   4   0  -5-191.382 303.457   2
  -4   0   5 142.636 215.251   4
  -4   0   4 198751. 4675.95   4
   4   0  -4 197792. 4686.13   4
   4   0  -4 215026. 5556.47   2
   4   0  -4 213171. 5313.65   5
  -4   0   4 214006. 5167.88   1
   4   0  -3 147.706 280.214   2
   4   0  -3-259.685 306.047   5
  -4   0   3-4.95297 120.362   4
  -4   0   3 95.8464 185.629   1
   4   0  -2 338430. 7799.27   5
   4   0  -2 356116. 7943.23   2
  -4   0   2 351677. 7920.83   1
   4   0  -1 27.7109 224.740   5
  -4   0   1 26.3276 208.059   1
   4   0  -1-87.9437 294.982   2
   4   0   0 354446. 8037.56   2
  -4   0   0 360562. 8257.70   1
  -4   0  -1 32.2051 206.359   1
   4   0   1-47.3582 248.844   2
  -4   0  -2 242372. 6378.38   1
  -4   0  -3-228.546 251.379   1
  -4   0  -4 5354.12 797.673   1
   4   0   4 5164.43 452.278   4
  -4   0  -5-170.086 334.889   1
   4   0   5-62.6337 165.144   4
   4   0   6 36566.1 1161.37   3
   4   0   6 43189.5 1736.71   4
  -4   0  -6 41888.5 2351.42   1
   4   0   7-87.2799 147.764   3
   4   0   7-459.125 244.493   4
  -4   0  -7 182.891 289.131   1
   4   0   8 2671.90 367.120   3
   4   0   8 3263.29 532.736   4
  -4   0  -8 2944.45 698.772   1
   4   0   9-13.1903 262.060   4
  -4   0  -9-33.7419 272.296   1
   4   0  10 17115.0 1400.16   4
  -4   0 -10 18826.2 1745.08   1
  -4   0 -11-173.263 352.781   1
   4   0  11-204.096 316.334   4
  -4   0 -12 8962.51 1294.61   1
   4   0  12 9091.74 1136.56   4
  -4   0 -13-832.159 519.381   1
   4   0  13 253.176 401.526   4
   4   0  14 124893. 4980.84   4
  -4   0 -14 133418. 5449.65   1
  -4   0 -15-340.499 547.597   1
   4   0  15 766.966 459.118   4
  -4   0 -16 4413.18 994.947   1
   4   0  16 5817.39 1110.42   4
  -4   0 -17-133.182 427.780   1
   4   0  17 209.955 430.187   4
  -4   0 -18 469.503 494.236   1
   4   0  18-94.0228 408.390   4
  -4   0 -19 608.868 678.219   1
   4   0  19 330.981 431.155   4
   4   0  20 451.311 597.314   4
  -4   1  23 1361.71 813.000   4
  -4   1  22 3424.23 1168.56   4
  -4  -1  21-529.053 852.370   4
  -4   1  21-530.595 704.366   4
  -4  -1  20 693.830 554.402   4
  -4   1  20 1083.08 571.955   4
  -4  -1  19 600.569 734.437   4
  -4   1  19-2793.63 961.137   4
  -4  -1  18 6597.57 1302.50   4
  -4   1  18 6615.92 1322.37   4
  -4  -1  17 15923.0 1965.97   4
  -4   1  17 15035.5 1872.57   4
  -4  -1  16 20335.5 2072.14   4
  -4   1  16 18459.6 2000.94   4
  -4  -1  15 14606.1 1729.88   4
  -4   1  15 13654.5 1656.55   4
  -4  -1  14 1667.70 674.443   4
  -4   1  14 608.159 387.564   4
  -4  -1  13 10215.2 1334.12   4
  -4   1  13 8036.56 1238.73   4
  -4   1  12 2330.67 681.666   4
  -4  -1  12 3170.82 700.656   4
  -4  -1  11 114957. 4384.52   4
  -4   1  11 116681. 4426.18   4
   4  -1 -10 942.458 195.517   1
  -4  -1  10 2025.79 584.954   4
  -4   1  10 1382.59 592.415   4
  -4  -1  10 1756.82 331.558   6
  -4  -1   9 17124.4 941.404   6
   4  -1  -9 18830.2 1334.54   5
  -4   1   9 15015.2 1335.44   4
  -4  -1   9 17483.5 1417.58   4
   4  -1  -9 13509.8 793.071   1
   4   1  -9 16747.5 1360.96   5
   4   1  -8 6935.58 932.485   2
  -4  -1   8 7009.38 853.541   4
   4  -1  -8 5985.39 750.894   5
   4  -1  -8 4199.71 463.528   1
  -4  -1   8 5700.37 483.567   6
   4   1  -8 6057.93 803.102   5
  -4   1   8 5497.31 768.832   4
   4   1  -7 142266. 4304.64   5
  -4  -1   7 130986. 4066.43   4
   4   1  -7 142717. 4529.33   2
  -4   1   7 135728. 4150.05   4
   4  -1  -7 141337. 4109.70   5
   4  -1  -6 1617.40 449.001   2
   4  -1  -6 1999.34 421.166   5
   4   1  -6 1837.25 468.524   5
  -4  -1   6 2675.05 479.473   4
  -4   1   6 1906.73 415.203   4
   4   1  -6 1861.14 464.828   2
  -4   1   5 449397. 9259.91   1
   4   1  -5 453545. 9850.32   5
   4  -1  -5 469294. 9619.27   5
  -4   1   5 429262. 9252.78   4
   4   1  -5 460428. 10078.5   2
   4  -1  -5 445918. 9959.56   2
   4   1  -4 71972.3 1825.08   6
   4  -1  -4 82233.6 2723.29   5
   4   1  -4 83247.1 2874.99   5
  -4   1   4 74690.6 2320.07   4
   4   1  -4 71840.7 2340.39   4
   4   1  -4 79298.7 2946.92   2
   4  -1  -4 80691.7 2877.02   2
  -4   1   4 81571.8 2666.56   1
   4   1  -3 173464. 4655.88   5
  -4   1   3 163432. 3770.82   4
  -4  -1   3 170977. 4553.50   1
   4   1  -3 173978. 4756.05   2
   4  -1  -3 166370. 4573.39   2
   4   1  -3 155282. 3773.55   4
   4  -1  -3 172667. 4464.05   5
  -4   1   3 171531. 4484.29   1
  -4  -1   2 68897.0 2580.92   1
   4  -1  -2 67751.2 2412.56   5
  -4   1   2 61751.4 1660.88   4
   4   1  -2 60339.3 1694.01   4
   4   1  -2 68967.5 2605.93   2
   4  -1  -2 63227.8 2453.14   2
   4   1  -2 65625.0 2530.64   5
  -4   1   2 65776.9 2476.72   1
   4   1  -1 83243.3 2914.23   5
   4   1  -1 85966.5 2974.94   2
   4  -1  -1 81499.3 2812.75   2
   4  -1  -1 81045.9 2760.98   5
  -4   1   1 79834.7 2904.11   1
  -4  -1   1 79691.0 2949.40   1
   4   1   0 7444.05 790.018   5
   4  -1   0 7768.30 788.608   2
  -4   1   0 7197.02 831.386   1
   4   1   0 6755.14 751.047   2
  -4   1   0 7002.51 455.041   3
  -4  -1   0 6307.61 770.191   1
   4   1   1 171783. 4779.39   2
   4  -1   1 172790. 4638.60   2
  -4  -1  -1 169739. 4944.62   1
  -4   1  -1 175168. 4985.52   1
  -4  -1  -2 12823.8 546.323   3
  -4   1  -2 13125.6 1163.54   1
  -4  -1  -2 12842.7 1155.47   1
   4   1   3 36434.3 1182.22   4
  -4   1  -3 35625.2 1150.53   4
  -4   1  -3 40037.8 2140.73   1
  -4  -1  -3 40120.8 2123.64   1
  -4  -1  -3 37925.4 1037.28   3
  -4  -1  -4 6012.03 821.593   1
  -4   1  -4 4605.41 441.066   4
   4   1   4 5595.62 481.529   4
  -4   1  -4 5762.23 836.246   1
   4   1   5 115112. 3070.76   4
  -4   1  -5 122757. 4239.94   1
  -4  -1  -5 116504. 4123.79   1
   4  -1   6 8873.89 452.495   3
   4   1   6 9179.73 776.904   4
  -4   1  -6 10077.7 1158.27   1
  -4  -1  -6 11393.3 1220.44   1
   4   1   7 86608.4 2461.76   3
   4   1   7 103314. 3171.97   4
  -4   1  -7 99142.6 3976.80   1
  -4  -1  -7 108552. 4012.78   1
   4  -1   7 86065.2 2288.43   3
  -4  -1  -8 650.555 377.664   1
   4  -1   8 264.703 255.021   4
   4   1   8 175.668 239.862   4
   4  -1   8-29.7458 180.475   3
  -4   1  -8 300.541 325.529   1
   4  -1   9 10680.6 1062.12   4
   4   1   9 10598.0 1045.69   4
  -4   1  -9 10186.3 1274.31   1
  -4  -1  -9 10795.5 1289.60   1
  -4  -1 -10-383.434 352.001   1
   4   1  10 55.9119 264.983   4
  -4   1 -10 412.264 373.159   1
   4  -1  11 14188.3 1353.02   4
   4   1  11 14091.8 1355.76   4
  -4   1 -11 14312.8 1602.36   1
  -4  -1 -11 15676.1 1611.21   1
  -4  -1 -12 108.156 403.936   1
   4  -1  12-99.9441 314.339   4
   4   1  12-20.4193 406.978   4
  -4   1 -12 1144.06 569.525   1
   4  -1  13 27128.2 2085.49   4
   4   1  13 25987.2 2026.23   4
  -4   1 -13 27302.1 2301.46   1
  -4  -1 -13 24148.3 2123.71   1
   4  -1  14 85.6595 398.775   4
   4   1  14 213.249 354.881   4
  -4  -1 -14 255.503 483.265   1
  -4   1 -14 328.192 408.916   1
  -4  -1 -15 9991.20 1432.40   1
   4  -1  15 10214.4 1405.00   4
   4   1  15 7951.89 1238.03   4
  -4   1 -15 9179.39 1418.51   1
   4  -1  16 13617.1 1663.61   4
   4   1  16 14495.5 1688.69   4
  -4   1 -16 16802.0 1921.56   1
  -4  -1 -16 12171.0 1649.01   1
  -4   1 -17 3688.09 1026.82   1
  -4  -1 -17 3270.25 947.219   1
   4   1  17 3217.86 864.820   4
  -4  -1 -18 11194.9 1632.20   1
   4   1  18 11794.7 1652.07   4
  -4   1 -18 12599.1 1736.71   1
  -4   1 -19 1431.13 651.068   1
   4   1  19 2691.21 888.016   4
  -4  -1 -19 1667.03 732.476   1
   4   1  20 3927.35 1123.40   4
   4   1  21 1174.92 650.910   4
   4   1  22 392.627 514.592   4
   4   1  23 1666.57 893.171   4
  -4   2  23 6368.22 1620.83   4
  -4   2  22 4429.68 1339.32   4
  -4   2  21 5137.55 1342.26   4
  -4   2  20 9490.94 1637.42   4
  -4   2  19 468.399 618.079   4
  -4   2  18 6069.80 1272.08   4
  -4  -2  17 6115.75 1243.59   4
  -4   2  17 4641.29 1125.35   4
  -4  -2  16 1946.05 784.164   4
  -4   2  16 1808.88 730.588   4
  -4   2  15 36537.9 2747.86   4
  -4  -2  15 35115.8 2680.18   4
  -4  -2  14 563.802 475.988   4
  -4   2  14 104.927 508.459   4
  -4  -2  13-49.8067 328.424   4
  -4   2  13-480.198 415.606   4
  -4  -2  12 23939.4 1474.66   6
  -4  -2  12 22339.4 1886.39   4
  -4   2  12 24568.4 1970.93   4
  -4  -2  11 18440.2 1235.12   6
  -4  -2  11 20011.3 1688.22   4
  -4   2  11 21713.1 1785.68   4
  -4  -2  10 81342.9 2700.71   6
  -4   2  10 84416.2 3532.57   4
  -4  -2   9 92694.5 2811.16   6
   4  -2  -9 102825. 3391.62   5
  -4   2   9 94720.3 3628.87   4
   4   2  -9 99882.8 3695.70   5
  -4  -2   8 228362. 5142.58   6
   4   2  -8 235548. 6338.62   5
   4  -2  -8 236966. 5868.34   5
  -4   2   8 223829. 6168.28   4
   4   2  -8 240185. 6569.47   2
   4  -2  -7 1357.41 347.194   5
   4   2  -7 2272.38 549.897   5
  -4   2   7 1205.12 345.431   4
   4   2  -7 2244.69 556.577   2
  -4   2   6 177761. 4264.45   1
   4  -2  -6 170103. 4569.34   5
  -4   2   6 171041. 4714.79   4
   4   2  -6 173693. 5117.72   2
   4   2  -6 181686. 5072.13   5
   4  -2  -6 184433. 5114.29   2
   4  -2  -5 4849.68 603.002   5
   4   2  -5 5676.40 779.161   5
  -4   2   5 4879.13 605.379   4
   4  -2  -5 4812.22 686.417   2
   4   2  -5 5397.02 778.536   2
  -4   2   5 4762.45 553.650   1
   4   2  -4 229251. 4898.03   6
   4   2  -4 229340. 5983.51   5
   4  -2  -4 239589. 5596.38   5
  -4   2   4 224861. 5292.67   4
   4   2  -4 239472. 6140.08   2
   4  -2  -4 239396. 5902.05   2
  -4   2   4 239695. 5585.19   1
   4   2  -3 10545.0 988.164   5
   4  -2  -3 11020.7 869.492   5
   4   2  -3 11276.3 750.551   4
  -4   2   3 12975.6 786.290   4
   4   2  -3 11368.4 1021.41   2
   4  -2  -3 13153.8 1017.78   2
  -4   2   3 13145.3 979.176   1
   4  -2  -2 103802. 3080.69   5
   4   2  -2 101703. 3373.89   5
   4   2  -2 93772.0 2474.29   4
   4   2  -2 105647. 3425.18   2
  -4   2   2 94552.5 2426.96   4
   4  -2  -2 98905.0 3142.16   2
  -4   2   2 102356. 3246.97   1
  -4   2   2 94483.3 2799.58   3
  -4  -2   1 7153.78 808.845   1
   4   2  -1 7159.96 804.364   5
   4   2  -1 6585.91 439.213   4
   4  -2  -1 7091.97 735.020   2
  -4   2   1 6188.99 396.319   4
  -4   2   1 6747.34 765.849   1
   4   2  -1 5654.83 703.698   2
  -4   2   1 6488.81 524.308   3
  -4   2   0 25379.8 948.249   3
  -4  -2   0 26645.7 1626.58   1
   4   2   0 26061.3 1557.01   5
   4   2   0 26034.5 1558.66   2
   4  -2   0 25822.0 1419.15   2
  -4   2   0 26942.3 1610.95   1
  -4   2  -1 837.630 309.737   1
   4   2   1 831.129 373.333   2
  -4   2  -1 1261.94 156.253   4
  -4  -2  -1 1507.28 399.011   1
   4  -2   1 1265.62 349.310   2
   4   2   2 10292.8 537.666   4
  -4   2  -2 9241.37 501.055   4
  -4   2  -2 10095.9 1050.09   1
  -4  -2  -2 9979.92 1022.65   1
  -4  -2  -3 9116.47 552.643   3
  -4   2  -3 8268.82 546.862   4
  -4   2  -3 8177.32 981.151   1
   4   2   3 8469.01 563.798   4
  -4  -2  -3 9028.43 987.299   1
   4   2   4 130716. 3217.48   4
  -4   2  -4 137531. 4506.59   1
  -4  -2  -4 124848. 4290.39   1
  -4  -2  -4 131179. 2988.00   3
  -4  -2  -5 1744.51 277.798   3
  -4   2  -5 2806.30 637.125   1
   4   2   5 1186.03 283.235   4
  -4  -2  -5 2009.35 536.418   1
  -4   2  -6 161080. 5142.23   1
   4   2   6 157436. 3983.47   4
  -4  -2  -6 162802. 5018.94   1
   4  -2   7 775.974 174.407   3
  -4   2  -7 2688.72 675.109   1
  -4  -2  -7 1903.59 491.462   1
   4   2   7 1548.25 414.015   4
   4   2   8 146351. 4207.52   4
  -4   2  -8 151768. 5201.89   1
  -4  -2  -8 149198. 4984.84   1
  -4  -2  -9 2654.57 638.453   1
  -4   2  -9 3194.75 749.797   1
   4   2   9 2291.11 492.033   4
   4   2  10 48469.1 2495.11   4
  -4   2 -10 53666.9 3077.04   1
  -4  -2 -10 49876.9 2854.66   1
   4   2  11 51256.7 2693.23   4
  -4   2 -11 60135.9 3363.06   1
  -4  -2 -11 54009.9 3046.48   1
  -4  -2 -12 1289.62 499.330   1
  -4   2 -12 1432.08 505.378   1
   4   2  12 548.691 318.735   4
  -4  -2 -13 2617.50 706.377   1
  -4   2 -13 3203.76 857.464   1
   4   2  13 2987.62 746.610   4
  -4  -2 -14-173.987 377.301   1
   4   2  14-233.961 590.808   4
  -4   2 -14-491.517 569.970   1
  -4   2 -15 854.291 577.228   1
  -4  -2 -15 58.9879 461.152   1
   4   2  15-229.762 478.207   4
   4   2  16 2298.22 649.276   4
  -4  -2 -16 1997.05 686.257   1
  -4   2 -16 2189.83 814.077   1
   4   2  17 10059.7 1503.57   4
  -4  -2 -17 11526.8 1587.98   1
  -4   2 -17 11015.3 1624.09   1
   4   2  18 1642.83 688.871   4
  -4  -2 -18 1270.99 622.773   1
  -4   2 -18 1772.01 620.187   1
  -4   2 -19 2802.91 889.734   1
   4   2  19 1375.61 569.820   4
  -4   2 -20 4026.82 1096.49   1
   4   2  20 5787.68 1308.66   4
   4   2  21 1976.46 812.696   4
   4   2  22 1824.08 833.915   4
   4   2  23 4227.21 1211.70   4
  -4   3  23-246.460 706.667   4
  -4   3  22 6738.20 1465.10   4
  -4   3  21 1921.30 925.560   4
  -4   3  20 1670.96 805.055   4
  -4   3  19 1432.84 767.612   4
  -4   3  18-252.609 791.730   4
  -4   3  17-552.866 561.063   4
  -4   3  16 12999.8 1719.27   4
  -4   3  15 7214.74 1280.15   4
  -4  -3  14 11722.5 1173.30   6
  -4   3  14 11171.5 1499.64   4
  -4  -3  13 10311.3 1037.20   6
  -4   3  13 12310.2 1494.88   4
  -4  -3  12 104385. 3560.51   6
  -4   3  12 110245. 4491.51   4
  -4  -3  11 2619.06 506.469   6
  -4   3  11 2398.38 679.061   4
  -4  -3  10 122803. 3662.29   6
   4  -3 -10 124494. 3876.87   5
  -4   3  10 122481. 4459.16   4
  -4  -3   9 45518.9 1887.46   6
   4  -3  -9 48954.0 2129.46   5
   4   3  -9 45864.0 2449.65   5
  -4   3   9 47814.2 2478.91   4
   4   3  -9 46859.6 2584.70   2
   4  -3  -8 105227. 3294.48   5
  -4  -3   8 105487. 3046.18   6
   4   3  -8 102997. 3809.40   5
  -4   3   8 107920. 3785.17   4
   4   3  -8 104055. 3922.59   2
  -4   3   7 7119.20 571.548   1
   4   3  -7 7389.78 928.924   5
   4  -3  -7 7540.02 742.548   5
  -4   3   7 6260.09 788.135   4
   4   3  -7 6823.90 897.210   2
   4  -3  -6 47581.9 1924.86   5
   4   3  -6 52026.0 2411.30   5
  -4   3   6 48284.3 2148.72   4
   4   3  -6 50857.0 2446.84   2
   4  -3  -6 50298.5 2304.80   2
  -4   3   6 51851.8 1841.46   1
   4   3  -5 426.195 326.997   2
   4  -3  -5 202.053 223.494   2
   4   3  -5 362.223 286.251   5
  -4   3   5 39.2478 171.310   1
  -4   3   5 34.4117 195.200   4
   4  -3  -5 303.322 192.116   5
   4   3  -4 48626.1 1756.54   6
   4  -3  -4 50557.2 1935.25   5
  -4   3   4 51662.6 1965.18   4
   4   3  -4 49800.5 2356.94   2
   4  -3  -4 50415.3 2150.31   2
  -4   3   4 53605.9 2061.98   1
   4   3  -4 48894.6 2289.05   5
   4   3  -3 54208.7 2420.75   5
   4  -3  -3 56091.9 2066.11   5
   4   3  -3 58963.9 2508.28   2
  -4   3   3 55436.8 1915.25   4
  -4   3   3 60671.0 2326.64   1
   4  -3  -3 57724.8 2265.52   2
   4  -3  -2 52117.3 1441.35   6
   4   3  -2 48422.1 2261.43   5
   4  -3  -2 52074.2 2100.76   2
   4   3  -2 50406.8 2310.78   2
  -4   3   2 54957.1 2271.58   1
   4   3  -1 96065.7 3373.40   5
  -4   3   1 93500.7 2637.01   3
   4   3  -1 103851. 3474.88   2
   4  -3  -1 99770.9 3094.24   2
  -4   3   1 104116. 3446.83   1
   4   3   0 219.929 224.260   5
  -4  -3   0 378.735 291.879   1
  -4   3   0 252.523 105.195   3
  -4   3   0 583.273 246.855   1
   4   3   0 94.1961 266.866   2
   4  -3   0-41.6417 161.398   2
   4   3   1 17516.9 1318.96   5
  -4  -3  -1 17294.0 1349.66   1
   4  -3   1 17287.4 1121.29   2
  -4   3  -1 16665.8 1319.80   1
  -4  -3  -2 2684.21 576.263   1
  -4   3  -2 3087.29 604.723   1
  -4  -3  -3 223506. 6084.37   1
  -4  -3  -3 219911. 4741.45   3
  -4   3  -3 206529. 4706.19   4
  -4   3  -3 207323. 6124.09   1
  -4  -3  -4 3118.36 385.651   3
  -4   3  -4 2698.90 620.907   1
  -4  -3  -4 2535.00 566.056   1
  -4   3  -4 1952.05 335.041   4
   4   3   4 2233.55 343.273   4
  -4  -3  -5 4622.87 769.468   1
  -4   3  -5 5583.94 864.015   1
   4   3   5 4251.78 523.721   4
  -4  -3  -5 4875.48 507.832   3
  -4   3  -6 4173.86 778.447   1
  -4  -3  -6 2970.11 662.831   1
   4   3   6 2475.85 451.119   4
  -4  -3  -6 2870.48 412.504   3
  -4  -3  -7 5936.07 917.457   1
  -4   3  -7 6520.78 1006.99   1
   4   3   7 5094.76 671.447   4
  -4  -3  -7 5716.02 626.168   3
  -4   3  -8 39002.1 2532.48   1
   4   3   8 36886.3 1960.26   4
  -4  -3  -8 39154.1 2400.83   1
  -4   3  -9 15070.2 1590.98   1
   4   3   9 14469.9 1260.90   4
  -4  -3  -9 12137.2 1339.13   1
  -4   3 -10 46738.5 2903.69   1
   4   3  10 42805.9 2347.28   4
  -4  -3 -10 41614.6 2631.58   1
   4   3  11 31250.8 2085.85   4
  -4   3 -11 31992.8 2444.26   1
  -4  -3 -11 30836.0 2282.64   1
   4   3  12 68313.7 3309.00   4
  -4   3 -12 65252.7 3730.03   1
  -4  -3 -12 65828.1 3506.78   1
  -4   3 -13 31634.2 2562.32   1
   4   3  13 29554.9 2224.41   4
  -4  -3 -13 28556.1 2293.90   1
   4   3  14 42844.6 2808.75   4
  -4   3 -14 44128.6 3136.49   1
  -4  -3 -14 41138.1 2860.50   1
  -4   3 -15 531.591 597.210   1
   4   3  15-738.329 497.223   4
  -4  -3 -15 275.222 370.022   1
  -4  -3 -16 143.572 507.975   1
  -4   3 -16 874.477 628.597   1
   4   3  16 385.097 384.980   4
  -4  -3 -17 1162.58 595.807   1
   4   3  17 652.912 441.750   4
  -4   3 -17 1172.13 638.205   1
  -4  -3 -18 9445.45 1445.96   1
   4   3  18 6301.33 1267.71   4
  -4   3 -18 9344.21 1550.82   1
   4   3  19 41.6563 450.858   4
  -4   3 -19 1129.33 617.451   1
   4   3  20 1931.16 759.417   4
  -4   3 -20 2237.11 911.471   1
   4   3  21-101.163 467.797   4
   4   3  22 3104.61 998.271   4
  -4   4  22 1256.47 647.236   4
  -4   4  21 18820.9 2449.82   4
  -4   4  20-661.735 867.175   4
  -4   4  19 22050.4 2515.53   4
  -4  -4  18-355.725 345.704   6
  -4   4  18-905.164 593.729   4
  -4   4  17 6597.18 1358.74   4
  -4  -4  17 8441.36 1146.33   6
  -4  -4  16 9376.17 1178.38   6
  -4   4  16 10788.9 1635.58   4
  -4  -4  15 60185.6 2967.09   6
  -4   4  15 69144.5 3908.89   4
  -4   4  14 25684.9 2236.51   4
  -4  -4  14 24795.2 1761.82   6
  -4   4  13 22782.7 2049.99   4
  -4  -4  13 19198.8 1468.25   6
  -4  -4  12 978.318 378.618   6
  -4   4  12 1469.79 593.478   4
  -4  -4  11 14317.7 1161.60   6
  -4   4  11 14804.5 1520.65   4
  -4  -4  10 1832.48 450.042   6
   4   4 -10 1179.91 511.371   2
   4  -4 -10 1620.95 402.624   5
  -4   4  10 1905.96 596.213   4
   4  -4  -9 22893.5 1353.08   5
  -4   4   9 25715.5 1811.36   4
  -4  -4   9 24105.3 1394.59   6
   4   4  -9 25100.2 1864.38   2
   4   4  -9 23112.9 1740.86   5
  -4   4   8 661.252 179.675   1
   4   4  -8 1020.48 417.527   2
  -4   4   8 1589.32 476.139   4
   4  -4  -8 1185.68 308.194   5
   4   4  -7 3896.53 649.896   5
   4   4  -7 3143.74 641.454   2
   4  -4  -7 3127.02 460.673   5
  -4   4   7 2946.73 368.536   1
  -4   4   7 2349.79 519.432   4
  -4   4   6 108.667 155.884   1
  -4   4   6 154.986 69.9527   6
   4   4  -6 340.509 330.609   5
   4   4  -6 390.983 280.775   2
   4  -4  -6 276.336 170.008   5
  -4   4   6-113.674 219.356   4
   4   4  -5 92650.2 3454.68   5
   4  -4  -5 94819.0 2783.27   5
  -4   4   5 96660.2 3154.97   4
   4   4  -5 93237.3 3468.20   2
  -4   4   5 94291.2 2927.77   1
   4  -4  -5 96445.1 3256.55   2
   4  -4  -4 24493.6 1230.48   5
   4   4  -4 23723.7 1606.39   5
  -4   4   4 28316.5 1483.49   1
   4   4  -4 25418.9 1626.85   2
   4  -4  -4 24493.5 1449.69   2
   4   4  -3 45611.0 2258.09   5
  -4   4   3 50643.6 2160.20   1
   4   4  -3 50783.2 2365.53   2
   4  -4  -3 50080.3 2055.83   2
   4   4  -2 60632.0 2642.27   5
  -4   4   2 65920.3 2609.01   1
   4   4  -2 64138.7 2685.01   2
   4  -4  -2 66111.4 2353.24   2
   4  -4  -2 61278.8 1763.90   6
   4  -4  -1 2581.30 335.293   6
   4   4  -1 1606.11 431.452   5
  -4   4   1 2597.57 524.734   1
   4   4  -1 2573.13 528.155   2
   4  -4  -1 1663.06 345.009   2
   4   4   0 82322.5 3107.04   5
  -4   4   0 91007.7 3331.04   1
   4   4   0 88438.6 3224.69   2
   4  -4   0 82638.9 2693.01   2
   4  -4   0 80204.7 2327.47   3
   4   4   1 74770.5 2942.16   5
  -4   4  -1 72920.7 3055.42   1
   4  -4   1 71152.6 1984.60   3
  -4  -4  -2 106506. 3762.65   1
  -4   4  -2 107971. 3896.18   1
   4  -4   2 100036. 2409.56   3
   4  -4   3 39636.2 1205.64   3
  -4  -4  -3 45662.3 2341.79   1
  -4  -4  -3 43978.0 1688.98   3
  -4   4  -3 45321.2 2462.37   1
  -4  -4  -4 6643.34 634.628   3
   4  -4   4 6813.97 424.589   3
  -4  -4  -4 7654.45 956.175   1
  -4   4  -4 7927.55 1062.67   1
  -4  -4  -5 54683.2 2717.40   1
  -4   4  -5 51759.5 2804.33   1
  -4  -4  -5 55888.4 2051.48   3
  -4  -4  -6 18010.4 1546.46   1
  -4   4  -6 18737.0 1660.01   1
   4   4   6 18658.8 1227.18   4
  -4  -4  -6 18143.4 1133.43   3
  -4  -4  -7 2809.08 470.695   3
  -4   4  -7 2305.27 618.816   1
  -4  -4  -7 2383.33 587.127   1
   4   4   7 3088.11 554.652   4
   4   4   8 23595.7 1571.36   4
  -4   4  -8 22099.8 1947.68   1
  -4  -4  -8 20772.4 1351.88   3
  -4  -4  -8 25076.4 1916.58   1
  -4   4  -9 39524.9 2700.76   1
   4   4   9 41993.5 2258.23   4
  -4  -4  -9 42159.2 2582.28   1
  -4   4 -10 15769.4 1703.88   1
   4   4  10 14705.9 1359.04   4
  -4  -4 -10 13299.0 1459.09   1
  -4   4 -11 23923.6 2183.04   1
   4   4  11 24289.4 1849.76   4
  -4  -4 -11 27770.0 2157.43   1
  -4   4 -12 23564.3 2203.80   1
   4   4  12 23515.7 1887.96   4
  -4  -4 -12 20773.8 1926.21   1
  -4   4 -13 32597.4 2680.17   1
   4   4  13 33733.7 2384.44   4
  -4  -4 -13 34783.3 2542.21   1
  -4  -4 -14-170.084 459.938   1
   4   4  14-126.552 404.231   4
   4   4  15 43482.9 2988.35   4
  -4  -4 -15 41982.8 2964.41   1
  -4   4 -16 5722.97 1235.47   1
  -4  -4 -16 8481.25 1362.02   1
   4   4  16 7248.56 1282.63   4
  -4  -4 -17 42255.1 3076.09   1
   4   4  17 46309.3 3283.47   4
  -4   4 -17 50466.1 3632.34   1
  -4   4 -18 654.564 492.482   1
   4   4  18 961.283 538.339   4
  -4  -4 -18 2162.39 760.222   1
   4   4  19 16349.5 2070.27   4
  -4   4 -19 15032.7 2079.78   1
   4   4  20 767.480 585.777   4
  -4   4 -20 1419.45 783.537   1
   4   4  21 15980.1 2186.53   4
   4   4  22 20.0634 549.704   4
  -4   5  22 6172.65 1514.66   4
  -4   5  21-1096.25 796.383   4
  -4   5  20 13962.8 2095.41   4
  -4   5  19 405.842 527.941   4
  -4  -5  18 44997.9 2857.74   6
  -4   5  18 56994.4 3960.62   4
  -4  -5  17 5581.67 955.103   6
  -4   5  17 7919.87 1440.89   4
  -4  -5  16 34356.8 2316.86   6
  -4   5  16 37762.6 2994.75   4
  -4  -5  15 9119.90 1150.39   6
  -4   5  15 9576.97 1448.39   4
  -4   5  14 52002.7 3279.96   4
  -4  -5  14 49005.3 2613.25   6
  -4  -5  13 9467.54 1059.85   6
  -4   5  13 9294.32 1327.42   4
  -4   5  12 24465.0 2071.84   4
  -4  -5  12 25402.1 1703.67   6
   4   5 -11 9474.62 1209.20   2
  -4  -5  11 9229.36 971.037   6
  -4   5  11 8814.17 1190.09   4
   4  -5 -11 9655.66 912.824   5
   4  -5 -10 2697.04 464.725   5
   4   5 -10 1365.23 529.434   2
  -4   5  10 1507.07 541.766   4
  -4  -5  10 2382.62 479.963   6
  -4  -5   9 91.1450 208.490   6
   4   5  -9 201.649 377.737   5
   4   5  -9-504.393 342.525   2
  -4   5   9 39.5265 49.2394   1
   4  -5  -9 37.8894 183.095   5
  -4   5   9-246.479 373.022   4
   4  -5  -8 4575.81 544.748   5
   4   5  -8 4018.89 774.716   2
   4   5  -8 4092.76 743.038   5
  -4   5   8 3897.34 390.556   1
  -4   5   8 3421.75 666.652   4
   4   5  -7 3627.16 708.480   2
   4  -5  -7 4218.09 494.901   5
   4   5  -7 5323.10 807.056   5
  -4   5   7 4715.11 495.469   1
  -4   5   7 4412.15 704.942   4
   4  -5  -6 86226.4 2505.35   5
   4   5  -6 90162.6 3478.10   5
  -4   5   6 85504.5 2695.25   1
  -4   5   6 91246.5 3213.01   4
   4   5  -6 88770.8 3421.13   2
  -4   5   5 12623.5 968.390   1
   4   5  -5 13400.9 1244.65   2
   4   5  -5 11338.1 1150.40   5
   4  -5  -5 14139.7 1108.04   2
   4  -5  -5 12838.3 818.602   5
   4   5  -4 4708.49 750.311   5
   4  -5  -4 4797.78 642.634   2
   4   5  -4 2690.03 573.839   2
  -4   5   4 5256.22 642.421   1
   4   5  -3 36428.6 2030.86   5
  -4   5   3 36159.1 1859.65   1
   4   5  -3 37229.5 2029.10   2
   4  -5  -3 35297.7 1664.54   2
  -4   5   2 570.376 229.290   1
   4   5  -2 1024.25 414.043   5
   4  -5  -2 431.732 272.318   2
   4  -5  -2 720.193 251.325   3
   4   5  -2 824.357 393.588   2
   4  -5  -1 2766.29 391.808   6
  -4   5   1 3458.05 598.114   1
   4   5  -1 1645.10 459.620   5
   4  -5  -1 2171.37 394.348   3
   4   5  -1 2282.03 547.564   2
   4  -5  -1 2685.63 424.515   2
   4  -5   0 14716.9 944.112   6
   4   5   0 12885.2 1162.96   5
   4   5   0 13554.8 1213.22   2
  -4   5   0 12033.1 1153.09   1
   4  -5   0 13184.5 915.988   2
   4  -5   0 11951.8 814.817   3
   4   5   1 12995.3 1194.17   5
   4  -5   1 14437.7 825.303   3
   4  -5   2 92196.2 2455.22   3
  -4  -5  -3 3084.32 486.535   3
   4  -5   3 2043.37 293.774   3
  -4  -5  -4 121392. 3447.18   3
   4  -5   4 112907. 2809.73   3
  -4  -5  -5 3146.43 665.375   1
  -4  -5  -5 3548.86 513.648   3
  -4   5  -6 3003.23 635.975   1
  -4  -5  -6 5708.34 876.002   1
  -4  -5  -6 4658.36 610.074   3
  -4  -5  -7 7367.54 1048.25   1
  -4   5  -7 8407.23 1167.01   1
   4   5   7 7659.22 876.990   4
  -4  -5  -7 8801.04 873.290   3
  -4   5  -8 26263.4 2134.83   1
   4   5   8 28819.4 1804.21   4
  -4  -5  -8 27300.2 2024.31   1
  -4  -5  -8 28784.8 1685.92   3
  -4  -5  -9 26792.0 2025.26   1
  -4   5  -9 26862.4 2218.32   1
   4   5   9 27470.5 1833.07   4
  -4  -5  -9 25770.0 1662.19   3
  -4   5 -10 615.346 567.456   1
  -4  -5 -10 240.545 345.328   1
   4   5  10 940.609 376.777   4
  -4   5 -11 1734.86 576.889   1
  -4  -5 -11 945.879 452.029   1
   4   5  11 1170.27 501.558   4
  -4  -5 -12 171.049 355.568   1
  -4   5 -12-44.2972 447.070   1
   4   5  12 95.5586 336.577   4
  -4  -5 -13 41048.0 2773.93   1
  -4   5 -13 46719.1 3280.74   1
   4   5  13 43870.3 2784.01   4
   4   5  14 26969.2 2257.59   4
  -4  -5 -14 26382.2 2266.93   1
  -4  -5 -15 2389.46 803.014   1
   4   5  15 1572.30 646.580   4
  -4   5 -15 3506.23 969.970   1
   4   5  16 31265.8 2622.13   4
  -4   5 -16 30562.2 2811.03   1
  -4  -5 -16 34160.6 2670.39   1
  -4   5 -17 634.862 669.097   1
  -4  -5 -17 375.826 490.149   1
   4   5  17 674.074 626.628   4
   4   5  18 29007.2 2717.32   4
  -4   5 -18 33343.8 3074.87   1
  -4   5 -19 1041.35 664.675   1
   4   5  19 264.626 434.704   4
   4   5  20 17675.1 2219.96   4
  -4   5 -20 16803.7 2274.78   1
   4   5  21-667.845 792.797   4
   4   5  22 4804.95 1261.13   4
  -4   6  22-584.345 666.104   4
  -4   6  21 6860.16 1582.80   4
  -4   6  20-23.8916 643.449   4
  -4   6  19 10155.5 1792.34   4
  -4  -6  18 3615.83 837.300   6
  -4   6  18 2378.84 865.245   4
  -4   6  17 4986.45 1133.66   4
  -4  -6  17 4020.44 870.212   6
  -4   6  16 5191.25 1227.07   4
  -4  -6  16 4916.23 935.577   6
  -4   6  15 20217.5 2121.33   4
  -4  -6  15 17906.0 1638.51   6
  -4  -6  14 46514.9 2610.67   6
  -4   6  14 47554.7 3178.78   4
  -4  -6  13 74169.3 3301.11   6
  -4   6  13 82059.0 4113.28   4
   4   6 -13 76242.0 3890.94   2
  -4  -6  12 65947.6 2984.23   6
  -4   6  12 68370.1 3591.90   4
   4   6 -12 68418.0 3529.91   2
   4  -6 -11 23199.0 1355.89   5
  -4   6  11 23471.6 1986.27   4
   4   6 -11 25257.9 2013.30   2
  -4  -6  11 23598.7 1618.38   6
  -4  -6  10 513.546 351.509   6
   4   6 -10-156.532 437.843   2
   4  -6 -10 866.536 267.835   5
  -4   6  10 926.874 424.329   4
   4   6  -9 29497.3 2081.81   5
   4  -6  -9 26007.7 1295.73   5
  -4   6   9 31688.3 2086.82   4
   4   6  -9 31409.5 2113.53   2
  -4   6   9 27921.3 1031.94   1
   4  -6  -8 20831.1 1082.28   5
  -4   6   8 24352.9 1752.23   4
  -4   6   8 19988.6 1011.12   1
   4   6  -8 22791.6 1748.63   2
   4   6  -8 21647.6 1720.13   5
  -4   6   7 51058.9 1827.96   6
   4  -6  -7 52906.8 1802.09   5
   4   6  -7 60773.4 2935.49   5
  -4   6   7 59595.4 2062.37   1
   4   6  -7 59713.4 2844.65   2
   4   6  -6 3826.13 707.774   2
   4  -6  -6 3959.61 420.448   5
  -4   6   6 4417.06 557.541   1
   4   6  -6 2448.19 588.631   5
  -4   6   6 3613.34 420.841   6
   4   6  -5 507.924 380.798   2
   4   6  -5-107.256 306.577   5
  -4   6   5 52.8349 96.2072   6
  -4   6   5 115.220 146.493   1
   4  -6  -5 228.911 236.031   2
  -4   6   4 129944. 3980.45   1
   4   6  -4 127301. 4287.39   2
   4  -6  -4 123838. 3684.37   2
   4   6  -4 130743. 4386.44   5
   4  -6  -4 127484. 4015.66   3
   4   6  -3 4560.25 751.326   5
   4  -6  -3 3458.61 560.345   3
  -4   6   3 3743.79 437.356   5
   4  -6  -3 3773.76 527.498   2
   4   6  -3 1916.64 491.760   2
   4   6  -2 222424. 6129.42   5
   4  -6  -2 219141. 5242.54   2
   4   6  -2 227583. 6186.44   2
   4  -6  -2 220827. 5519.82   3
   4  -6  -1 1751.05 336.983   6
   4   6  -1 2132.13 540.904   5
   4  -6  -1 1599.59 358.276   3
   4   6  -1 2687.98 562.949   2
   4  -6  -1 1462.29 304.273   2
   4   6   0 154962. 4791.86   2
   4  -6   0 157531. 4094.02   6
   4   6   0 150626. 4734.07   5
   4  -6   0 149707. 3849.99   2
   4  -6   0 146220. 3911.73   3
   4   6   1 2735.42 598.070   5
   4  -6   1 1467.94 319.644   3
   4  -6   1 2033.39 391.885   6
   4  -6   2 55838.5 1925.18   3
   4   6   2 56245.3 2649.74   5
   4  -6   3 1038.70 256.633   3
  -4  -6  -3 359.392 225.962   3
  -4  -6  -4 37237.2 1791.28   3
   4  -6   4 31932.2 1366.14   3
  -4  -6  -5 237.440 211.258   3
  -4  -6  -6 11528.4 1030.74   3
  -4  -6  -7 16463.0 1267.00   3
  -4  -6  -8 211.395 230.068   3
   4   6   8-65.1092 362.576   4
  -4  -6  -9 18502.1 1706.34   1
   4   6   9 19941.7 1597.57   4
  -4  -6  -9 18240.6 1458.64   3
  -4  -6 -10 21244.5 1866.47   1
  -4   6 -10 23833.7 2184.17   1
   4   6  10 22944.8 1812.64   4
  -4  -6 -10 23333.7 1697.73   3
  -4  -6 -11 28223.3 2208.30   1
  -4   6 -11 30252.9 2521.88   1
   4   6  11 28864.1 2101.56   4
  -4  -6 -12 13697.4 1583.62   1
  -4   6 -12 15289.7 1843.07   1
   4   6  12 15686.1 1628.44   4
  -4  -6 -13 16946.8 1740.99   1
  -4   6 -13 18739.6 2139.76   1
   4   6  13 15421.0 1650.10   4
  -4   6 -14 30530.5 2739.73   1
   4   6  14 30633.6 2431.15   4
  -4  -6 -14 30117.8 2430.71   1
  -4  -6 -15 23962.5 2187.10   1
  -4   6 -15 23824.0 2480.28   1
   4   6  15 20848.7 2091.98   4
  -4   6 -16 3023.38 996.227   1
  -4  -6 -16 3143.72 837.415   1
   4   6  16 2500.31 761.675   4
  -4   6 -17 7737.39 1543.31   1
  -4  -6 -17 8428.15 1348.81   1
   4   6  17 6472.26 1256.53   4
   4   6  18-512.324 611.559   4
  -4   6 -18 1424.68 778.110   1
  -4   6 -19 4025.53 1123.93   1
   4   6  19 2524.87 891.105   4
  -4   6 -20 142.298 446.438   1
   4   6  20-28.7478 518.733   4
  -4   6 -21 10998.5 1980.51   1
   4   6  21 9082.07 1733.81   4
   4   6  22 38.0827 432.133   4
  -4   7  22 2994.16 1245.71   4
  -4   7  21 11122.1 1950.80   4
  -4   7  20 5867.35 1488.00   4
  -4  -7  19 1312.87 571.270   6
  -4   7  19 1836.24 745.303   4
  -4  -7  18 5974.38 1100.29   6
  -4   7  18 5045.45 1245.06   4
  -4  -7  17 329.749 355.798   6
  -4   7  17-152.831 485.509   4
  -4  -7  16 235.680 350.021   6
  -4   7  16-1782.74 775.631   4
  -4  -7  15 959.492 438.458   6
   4   7 -15 1660.51 691.770   2
  -4   7  15-320.498 435.614   4
  -4  -7  14 771.225 472.456   6
   4   7 -14 352.235 437.677   2
  -4   7  14 531.617 460.991   4
  -4  -7  13 1094.08 505.099   6
  -4   7  13 3019.57 800.037   4
   4   7 -13 2001.45 685.398   2
  -4   7  12 22940.8 2086.52   4
   4   7 -12 20668.1 1893.35   2
  -4  -7  12 22624.5 1722.14   6
  -4  -7  11 20949.4 1600.25   6
  -4   7  11 20695.7 1901.30   4
   4   7 -11 19585.9 1793.20   2
  -4  -7  10 21028.1 1564.75   6
  -4   7  10 24053.3 1952.64   4
   4   7 -10 21829.4 1835.22   2
   4  -7  -9 39045.8 1501.14   5
   4   7  -9 39081.9 2479.94   5
  -4   7   9 44696.0 2575.69   4
  -4   7   9 38007.7 1408.18   1
   4   7  -9 41625.4 2490.94   2
   4   7  -8 46744.9 2668.93   5
  -4   7   8 46123.2 1757.96   1
   4   7  -8 45867.0 2563.52   2
   4  -7  -8 42517.4 1504.51   5
   4  -7  -7 39036.7 1340.66   5
   4   7  -7 37939.1 2353.63   5
  -4   7   7 40408.3 1780.55   1
   4   7  -7 42846.4 2419.33   2
   4   7  -6 258.107 368.301   2
   4   7  -6 1112.94 465.523   5
   4   7  -5 67410.1 3060.00   5
   4   7  -5 62414.4 2908.64   2
   4  -7  -5 62726.2 2470.26   2
   4  -7  -5 62822.0 2780.07   3
   4   7  -4 10012.7 1141.01   5
   4   7  -4 7647.57 1002.33   2
   4  -7  -4 9560.26 839.706   2
   4  -7  -4 8592.29 930.741   3
   4   7  -3 11341.9 1160.45   5
  -4   7   3 9124.10 623.724   5
   4   7  -3 8974.79 1024.25   2
   4  -7  -3 8451.12 744.254   2
   4  -7  -3 8763.04 906.103   3
  -4   7   2 58659.1 1956.68   5
   4   7  -2 64409.1 2876.20   2
   4   7  -2 61825.3 2835.68   5
   4  -7  -2 63362.6 2159.94   2
   4  -7  -2 60319.0 2442.03   3
   4  -7  -1 26374.4 1390.98   6
   4   7  -1 30029.1 1881.09   2
   4  -7  -1 27765.6 1290.73   2
   4   7  -1 27111.4 1801.18   5
   4  -7  -1 28143.8 1519.95   3
   4  -7   0 6175.08 690.348   6
   4   7   0 6011.46 874.461   5
   4  -7   0 5502.41 542.283   2
   4  -7   0 6497.99 694.992   3
   4  -7   1 36423.3 1648.68   3
   4  -7   1 36099.4 1796.97   6
   4   7   1 33374.4 2030.44   5
   4  -7   2 34846.8 1577.04   3
   4  -7   2 35672.7 1861.91   6
   4   7   2 37842.2 2155.69   5
   4  -7   3 7924.02 703.898   3
  -4  -7  -3 8061.37 866.833   3
  -4  -7  -4 6764.98 814.515   3
  -4  -7  -5 68487.7 2761.69   3
  -4  -7  -6 1502.17 449.546   3
  -4  -7  -7 90726.0 3392.26   3
  -4  -7  -8 25243.7 1714.00   3
   4   7   9 12384.5 1311.70   4
  -4  -7  -9 11786.7 1223.65   3
   4   7  10 22700.9 1824.70   4
  -4  -7 -10 23599.1 1779.96   3
   4   7  11 26628.1 2077.26   4
  -4  -7 -11 25894.5 1943.72   3
   4   7  12 13637.1 1546.24   4
  -4   7 -13 176.626 434.547   1
   4   7  13 12.8878 491.175   4
  -4   7 -14 21707.7 2343.77   1
   4   7  14 18950.1 1973.83   4
  -4   7 -15 5251.86 1180.20   1
   4   7  15 4245.33 999.983   4
  -4   7 -16 6001.90 1309.82   1
   4   7  16 3999.09 1010.13   4
  -4   7 -17 3372.83 1038.46   1
   4   7  17 963.259 624.373   4
  -4   7 -18 5.36176 571.490   1
   4   7  18-578.875 676.364   4
  -4   7 -19 660.023 706.189   1
   4   7  19 507.970 472.487   4
  -4   7 -20 3200.69 1211.62   1
   4   7  20 3188.85 1026.60   4
  -4   7 -21-172.110 580.716   1
   4   7  21 546.848 586.303   4
  -4   8  21 524.444 525.139   4
  -4   8  20 10659.5 1859.31   4
  -4  -8  19 2327.34 782.673   6
  -4   8  19 3016.36 1018.70   4
  -4   8  18 2202.79 906.107   4
  -4  -8  18 1919.58 694.927   6
  -4   8  17 12786.3 1850.13   4
  -4  -8  17 11491.5 1480.88   6
   4   8 -17 9757.43 1593.05   2
  -4  -8  16-327.297 384.179   6
   4   8 -16-103.168 465.701   2
  -4   8  16 265.695 489.734   4
  -4  -8  15-245.645 345.497   6
   4   8 -15 151.105 490.766   2
  -4   8  15-329.657 599.209   4
   4   8 -14 650.352 386.655   2
  -4  -8  14 392.283 308.570   6
  -4   8  14-99.6064 594.891   4
   4   8 -13 2911.73 827.846   2
  -4   8  13 1667.50 529.309   4
  -4  -8  13 3554.20 744.865   6
  -4  -8  12 2270.77 622.771   6
   4   8 -12 4463.39 922.836   2
  -4   8  12 2749.85 754.601   4
  -4  -8  11 6351.11 912.769   6
   4   8 -11 6620.54 1074.89   2
  -4   8  11 4944.61 957.939   4
   4   8 -10 48688.0 2956.92   5
  -4   8  10 51922.1 2987.07   4
   4   8 -10 51006.9 2901.62   2
   4   8  -9 1471.13 604.717   2
  -4   8   9 1520.12 315.757   1
   4   8  -9 1808.40 661.642   5
   4   8  -8 237399. 7055.60   5
  -4   8   8 216732. 5415.11   1
   4   8  -8 227738. 6726.30   2
   4   8  -7 737.133 476.636   2
   4  -8  -7 1008.29 526.508   3
   4   8  -7 1429.32 587.163   5
   4   8  -6 101491. 3916.81   2
   4   8  -6 92443.5 3879.40   5
   4  -8  -6 94828.2 3795.08   3
   4   8  -5 34685.3 2179.78   5
   4   8  -5 31869.6 2039.81   2
   4  -8  -5 34653.3 1736.23   2
   4  -8  -5 34695.7 2082.75   3
   4   8  -4 69128.3 3175.95   5
   4   8  -4 71125.4 3132.26   2
   4  -8  -4 67030.5 2429.83   2
   4  -8  -4 69741.6 2948.33   3
   4  -8  -3 2603.30 410.334   2
   4  -8  -3 2963.53 587.802   3
   4   8  -3 2498.15 689.576   5
  -4   8   3 2796.91 313.540   5
   4   8  -3 2449.88 599.381   2
   4   8  -2 209369. 6006.23   5
   4   8  -2 212950. 5969.82   2
   4  -8  -2 199740. 4663.15   2
   4  -8  -2 198158. 5376.14   3
   4  -8  -1 2429.08 497.539   3
   4   8  -1 2651.43 602.008   5
   4   8  -1 1934.26 584.383   2
   4  -8  -1 1961.81 325.498   2
   4  -8   0 3638.60 547.447   3
   4   8   0 3750.72 713.224   5
   4  -8   0 4224.77 609.262   6
   4  -8   1 3875.52 609.243   6
   4  -8   1 3582.21 530.609   3
   4   8   1 4088.95 745.943   5
   4  -8   2 20750.5 1441.19   6
   4   8   2 20301.8 1591.79   5
  -4   8  -2 16045.7 915.789   2
   4  -8   2 18763.5 1201.61   3
   4  -8   3 80498.8 3100.48   6
   4  -8   3 70241.8 2511.81   3
  -4  -8  -3 75454.1 2966.44   3
  -4   8  -3 63574.9 2111.58   2
  -4  -8  -4 199447. 5545.23   3
   4  -8   4 191383. 5679.00   6
  -4  -8  -5 446.809 332.340   3
  -4  -8  -6 132497. 4389.64   3
  -4  -8  -7 23328.5 1678.08   3
  -4  -8  -8 66151.7 3018.07   3
  -4  -8  -9 1864.24 537.831   3
   4   8  10 37567.0 2444.38   4
  -4  -8 -10 33867.2 2240.89   3
  -4  -8 -11 1418.77 531.840   3
   4   8  11 1258.31 542.332   4
  -4  -8 -12-1397.83 523.037   3
   4   8  12-160.536 488.211   4
   4   8  13 3172.03 808.334   4
  -4   8 -14-278.181 669.509   1
   4   8  14-420.991 637.207   4
  -4   8 -15 853.517 593.963   1
   4   8  15 553.479 464.533   4
  -4   8 -16 2934.06 978.975   1
   4   8  16 3514.48 979.997   4
  -4   8 -17 5760.07 1400.69   1
   4   8  17 2998.99 931.937   4
  -4   8 -18 35.4669 526.402   1
   4   8  18 775.814 592.817   4
  -4   8 -19 10788.1 1919.75   1
   4   8  19 10395.7 1752.10   4
  -4   8 -20 5573.35 1458.50   1
   4   8  20 799.323 762.659   4
  -4   8 -21 119.189 533.825   1
   4   8  21 218.506 548.089   4
   4   9 -22-28.4033 611.402   2
   4   9 -21-498.945 574.291   2
  -4   9  21-660.528 727.681   4
   4   9 -20-475.946 427.535   2
  -4   9  20-1007.70 691.892   4
  -4  -9  19 258.592 369.623   6
   4   9 -19-552.673 582.439   2
  -4   9  19-556.511 584.036   4
  -4  -9  18-617.387 487.097   6
  -4   9  18-872.906 639.985   4
   4   9 -18-185.670 653.069   2
   4   9 -17 7947.32 1440.77   2
  -4  -9  17 8209.83 1296.92   6
  -4   9  17 10320.6 1705.60   4
  -4  -9  16 2238.98 659.056   6
   4   9 -16 2826.65 807.569   2
  -4   9  16 2359.16 929.347   4
  -4  -9  15 58995.0 3304.87   6
  -4   9  15 55731.0 3794.30   4
   4   9 -15 53975.7 3496.46   2
  -4  -9  14 4318.64 898.522   6
   4   9 -14 4906.14 1092.13   2
  -4   9  14 3562.30 988.465   4
  -4  -9  13 29871.6 2192.11   6
  -4   9  13 33116.9 2713.62   4
   4   9 -13 28168.3 2339.76   2
   4   9 -12 2864.75 775.238   2
  -4  -9  12 2757.24 642.601   6
  -4   9  12 2261.64 699.278   4
   4   9 -11 26820.7 2269.38   5
  -4   9  11 29583.2 2362.19   4
   4   9 -11 28931.2 2256.19   2
   4   9 -10 649.599 553.799   5
   4   9 -10 423.963 438.352   2
   4   9  -9 31712.2 2330.59   5
   4   9  -9 29497.1 2160.14   2
   4  -9  -8 188.412 428.882   3
   4   9  -8 1087.41 567.355   2
   4   9  -8 821.667 472.637   5
   4   9  -7 79915.2 3721.92   5
   4   9  -7 76960.7 3479.16   2
   4  -9  -7 76629.7 3547.25   3
   4   9  -6 2447.16 608.813   2
   4   9  -6 2080.41 651.577   5
   4  -9  -6 2923.10 703.059   3
   4   9  -5 93710.0 3924.48   5
   4   9  -5 92841.7 3759.93   2
   4  -9  -5 89092.6 3034.53   2
   4  -9  -5 96232.1 3778.96   3
   4   9  -4 43203.5 2493.07   5
   4   9  -4 40225.0 2336.62   2
   4  -9  -4 38971.3 1729.99   2
   4  -9  -4 40930.1 2256.58   3
   4   9  -3 167930. 5321.11   5
   4   9  -3 171878. 5279.37   2
   4  -9  -3 160576. 3979.08   2
   4  -9  -3 166028. 4924.53   3
  -4   9   2 24716.4 1070.09   5
   4   9  -2 28357.9 1959.85   5
   4   9  -2 28691.4 1946.89   2
   4  -9  -2 27063.1 1236.47   2
   4  -9  -2 31045.8 1827.92   3
   4   9  -1 221759. 6352.23   5
   4   9  -1 220099. 6247.09   2
   4  -9  -1 204966. 4556.30   2
   4  -9  -1 213731. 5651.98   3
   4  -9   0 13148.7 1133.27   3
   4  -9   0 13965.2 1144.86   6
   4   9   0 13086.8 1323.08   5
   4  -9   1 224025. 5858.13   3
   4   9   1 227448. 6591.12   5
   4  -9   1 231282. 6096.45   6
   4  -9   2 7791.70 833.346   3
   4   9   2 7841.83 1024.41   5
   4  -9   2 7214.99 901.101   6
   4  -9   3 113166. 3488.30   3
   4  -9   3 114914. 3989.33   6
  -4  -9  -3 116150. 3964.45   3
   4  -9   4 27162.4 1851.56   6
  -4  -9  -4 25013.2 1736.83   3
   4  -9   4 29330.8 1595.38   3
  -4  -9  -5 20755.4 1586.31   3
   4  -9   5 19112.7 1610.30   6
  -4  -9  -6 42505.1 2382.17   3
  -4  -9  -7 3463.11 721.745   3
  -4  -9  -8 2061.40 548.266   3
  -4  -9  -9 16972.9 1586.77   3
  -4  -9 -10 12881.3 1416.55   3
   4   9  11 49393.6 3013.15   4
  -4  -9 -11 51642.9 2978.58   3
  -4  -9 -12 9262.48 1290.17   3
   4   9  12 11187.1 1456.86   4
   4   9  13 20651.5 2062.99   4
  -4  -9 -13 24927.7 2131.13   3
   4   9  14-12.6268 431.903   4
   4   9  15 19037.7 2116.13   4
  -4   9 -16 2722.27 887.814   1
   4   9  16 1950.78 710.492   4
  -4   9 -17 2317.65 994.051   1
   4   9  17 1781.10 810.405   4
   4   9  18 4935.38 1245.16   4
  -4   9 -18 5584.04 1499.48   1
  -4   9 -19-50.8047 482.054   1
   4   9  19-319.185 471.671   4
  -4   9 -20 1309.25 854.490   1
   4   9  20 721.392 621.256   4
  -4   9 -21-1095.31 796.131   1
   4   9  21-1194.87 773.054   4
   4  10 -21 262.751 406.596   2
   4  10 -20-115.680 496.970   2
  -4  10  20 331.838 549.072   4
  -4 -10  19 4234.93 1074.45   6
   4  10 -19 5183.10 1166.93   2
  -4  10  19 6093.35 1422.40   4
  -4 -10  18 1627.78 623.373   6
   4  10 -18 2015.18 870.522   2
  -4  10  18 2676.44 929.126   4
  -4 -10  17 1768.16 669.197   6
   4  10 -17 1877.29 790.664   2
  -4  10  17 2316.44 877.454   4
  -4 -10  16 13713.1 1654.63   6
   4  10 -16 13726.1 1796.68   2
  -4  10  16 15122.6 2064.00   4
  -4 -10  15 6610.13 1133.24   6
   4  10 -15 6275.62 1240.68   2
  -4  10  15 5278.53 1216.36   4
  -4  10  14 43849.0 3292.08   4
   4  10 -14 39166.7 2880.99   2
  -4 -10  14 39243.9 2675.06   6
  -4 -10  13 4278.07 925.285   6
   4  10 -13 3349.12 874.014   2
  -4  10  13 4936.02 1088.60   4
  -4  10  12 25153.7 2318.88   4
   4  10 -12 25164.9 2175.93   2
   4  10 -11 2793.68 751.958   2
   4  10 -11 2062.44 743.853   5
  -4  10  11 1648.11 615.938   4
   4  10 -10 9346.20 1388.02   5
   4  10 -10 10269.7 1336.45   2
   4 -10  -9 2702.56 676.381   3
   4  10  -9 3569.29 815.070   2
   4  10  -9 3132.60 822.318   5
   4  10  -8 20790.0 1922.91   5
   4  10  -8 21620.7 1844.01   2
   4 -10  -8 22441.9 1935.78   3
   4  10  -7 6567.75 1019.73   2
   4 -10  -7 6047.44 1019.98   3
   4  10  -7 5590.04 1031.83   5
   4  10  -6 81752.7 3800.77   5
   4  10  -6 85138.3 3711.65   2
   4 -10  -6 89184.6 3820.93   3
   4  10  -5 2522.98 679.117   5
   4 -10  -5 3772.11 760.092   3
   4 -10  -5 2325.67 459.672   2
   4  10  -5 2317.17 600.880   2
   4  10  -4 51519.1 2856.50   5
   4  10  -4 51055.8 2733.72   2
   4 -10  -4 48485.9 1941.69   2
   4 -10  -4 52365.9 2700.75   3
   4  10  -3 24885.8 1916.37   5
   4  10  -3 23599.9 1808.60   2
   4 -10  -3 22836.3 1172.18   2
   4 -10  -3 24636.3 1734.05   3
   4  10  -2 88233.6 3714.13   5
   4  10  -2 88131.5 3618.52   2
   4 -10  -2 81952.4 2322.14   2
   4 -10  -2 85938.9 3336.44   3
   4  10  -1-4.83023 383.677   5
  -4  10   1 137.729 125.726   5
   4 -10  -1-50.1073 286.523   3
   4 -10  -1-81.0122 105.393   2
   4 -10   0 177533. 5197.32   3
   4  10   0 181172. 5774.30   5
   4 -10   1 14597.4 1274.14   6
   4 -10   1 14953.4 1236.53   3
   4  10   1 12967.8 1349.03   5
   4 -10   2 140813. 4686.81   6
   4 -10   2 143798. 4400.16   3
   4  10   2 147248. 5070.40   5
  -4 -10  -3 26564.8 1849.72   3
   4 -10   3 22941.3 1741.71   6
   4 -10   3 21420.1 1474.83   3
   4 -10   4 19965.7 1646.57   6
   4 -10   4 19351.0 1390.67   3
  -4 -10  -4 20696.5 1630.34   3
  -4 -10  -5 10233.1 1191.48   3
   4 -10   5 8306.41 1130.34   6
   4 -10   6 10903.6 1295.45   6
  -4 -10  -6 11714.9 1279.84   3
   4 -10   7 875.986 392.688   6
  -4 -10  -7 1257.67 471.805   3
  -4 -10  -8 23666.9 1879.02   3
  -4 -10  -9 1675.12 607.570   3
  -4 -10 -10 27545.7 2148.10   3
  -4 -10 -11-118.356 384.780   3
   4  10  12 30319.2 2471.48   4
  -4 -10 -12 29439.1 2367.29   3
  -4 -10 -13 10714.0 1442.93   3
   4  10  13 9370.25 1450.52   4
   4  10  14 29731.7 2612.38   4
   4  10  15 2532.57 828.052   4
   4  10  16 9614.13 1604.04   4
  -4  10 -17 5704.19 1377.57   1
   4  10  17 4302.59 1161.36   4
  -4  10 -18 921.865 678.874   1
   4  10  18 1651.30 799.319   4
  -4  10 -19 2628.77 1073.53   1
   4  10  19 2085.12 963.038   4
  -4  10 -20 587.722 721.837   1
   4  10  20-281.474 747.775   4
   4  11 -21 818.896 601.658   2
   4  11 -20 2038.95 829.652   2
  -4  11  20 3107.28 1016.02   4
  -4 -11  19 2556.37 878.355   6
   4  11 -19 3646.44 1085.64   2
  -4  11  19 3867.57 1212.19   4
   4  11 -18 8787.18 1507.54   2
  -4  11  18 10892.2 1881.46   4
  -4 -11  18 10168.4 1541.96   6
   4  11 -17 1758.26 718.243   2
  -4 -11  17 2479.64 794.042   6
  -4  11  17 3906.83 1163.80   4
  -4 -11  16 4177.04 985.711   6
   4  11 -16 4154.01 1041.23   2
  -4  11  16 3552.56 1080.22   4
  -4 -11  15-168.847 442.511   6
   4  11 -15 764.348 540.854   2
  -4  11  15 484.466 509.918   4
  -4 -11  14 2357.30 709.086   6
   4  11 -14 1663.61 606.405   2
  -4  11  14 1355.02 753.331   4
   4  11 -13 10119.0 1453.99   2
  -4  11  13 12559.1 1755.28   4
   4  11 -12 4130.31 912.609   2
   4  11 -12 4012.61 903.790   5
  -4  11  12 5572.92 1125.93   4
   4  11 -11 24193.7 2222.35   5
   4  11 -11 21934.6 2002.97   2
   4  11 -10 1066.96 587.059   2
   4  11 -10 1388.87 634.818   5
   4  11  -9 98681.4 4567.32   5
   4  11  -9 93441.7 4184.01   2
   4 -11  -9 99378.7 4528.74   3
   4  11  -8 15710.7 1721.20   5
   4  11  -8 15893.2 1596.79   2
   4 -11  -8 15528.1 1676.91   3
   4  11  -7 130759. 5164.92   5
   4  11  -7 128060. 4849.26   2
   4 -11  -7 133804. 5126.89   3
   4  11  -6 16614.4 1685.13   5
   4  11  -6 14488.0 1487.39   2
   4 -11  -6 18229.3 1698.77   3
   4  11  -5 77471.4 3688.41   5
   4  11  -5 80999.5 3571.35   2
   4 -11  -5 72272.5 2607.20   2
   4 -11  -5 72418.4 3434.72   3
   4 -11  -4 1500.04 608.737   3
   4 -11  -4 659.761 200.465   2
   4  11  -4 862.447 467.996   5
   4  11  -4-36.1873 417.222   2
   4  11  -3 55550.0 2997.84   5
   4  11  -3 56369.4 2931.28   2
   4 -11  -3 51255.2 2704.27   3
   4 -11  -2 3248.47 705.446   3
   4  11  -2 3300.50 712.658   5
   4  11  -2 4035.63 765.148   2
   4 -11  -1 26771.8 1819.02   3
   4  11  -1 20737.2 1786.50   5
   4 -11   0 10587.3 1132.70   3
   4  11   0 10733.5 1274.52   5
   4 -11   1 37747.7 2186.16   6
   4 -11   1 35373.8 2074.07   3
   4  11   1 38772.0 2419.55   5
   4 -11   2 25055.7 1808.01   6
   4 -11   2 26288.7 1737.37   3
   4  11   2 27571.5 2034.66   5
   4 -11   3 57850.9 2898.20   6
   4 -11   3 54275.4 2567.15   3
  -4 -11  -3 59436.7 3003.11   3
   4  11   3 59258.9 3095.61   5
   4 -11   4 3055.45 617.202   3
   4 -11   4 2943.70 644.581   6
  -4 -11  -4 2506.38 665.341   3
  -4 -11  -5 47263.7 2704.92   3
   4 -11   5 55277.5 2968.70   6
  -4 -11  -6 27.7961 348.550   3
   4 -11   6 718.639 510.119   6
  -4 -11  -7 102390. 4244.40   3
   4 -11   7 93209.7 4252.85   6
  -4 -11  -8 20910.0 1855.60   3
   4 -11   8 22395.4 2020.88   6
   4 -11   9 48573.1 3161.80   6
  -4 -11  -9 54421.6 3095.84   3
   4 -11  10-315.556 417.853   6
  -4 -11 -10 471.064 428.584   3
  -4 -11 -11 6988.43 1157.33   3
  -4 -11 -12 1558.54 706.545   3
   4  11  12 592.064 487.007   4
  -4 -11 -13 4914.43 1003.52   3
   4  11  13 2778.06 818.966   4
  -4 -11 -14 2202.35 687.265   3
   4  11  14 1741.89 708.249   4
   4  11  15 1137.58 648.630   4
   4  11  16 2750.26 874.541   4
   4  11  17-163.797 495.960   4
  -4  11 -18 6895.84 1627.81   1
   4  11  18 10169.8 1754.18   4
  -4  11 -19 2012.61 664.815   1
   4  11  19 3188.05 1045.84   4
   4  12 -21 587.778 582.059   2
   4  12 -20 545.593 525.274   2
  -4 -12  19-553.893 523.648   6
   4  12 -19 390.714 613.034   2
   4  12 -18 1536.30 689.203   2
  -4 -12  18 1648.61 725.842   6
  -4  12  18-366.907 612.432   4
  -4 -12  17 325.895 433.986   6
  -4  12  17 771.621 599.616   4
  -4 -12  16-457.947 422.795   6
   4  12 -16-206.745 385.673   2
   4  12 -15 4269.11 997.194   2
  -4  12  15 3906.83 1065.33   4
  -4 -12  15 2706.66 812.987   6
   4  12 -14 2161.98 778.154   2
  -4  12  14 2817.64 913.478   4
  -4  12  13 21139.6 2299.60   4
   4  12 -13 21273.6 2080.40   2
   4  12 -13 21116.7 2246.36   5
   4  12 -12 1981.20 708.623   2
   4  12 -12 2077.17 799.842   5
   4  12 -11 37660.4 2892.24   5
   4  12 -11 43085.7 2839.90   2
   4  12 -10 66979.1 3821.14   5
   4  12 -10 59471.2 3331.48   2
   4 -12 -10 60285.8 3635.32   3
   4  12  -9 58686.8 3275.64   2
   4  12  -9 58353.4 3510.47   5
   4 -12  -9 61827.4 3612.08   3
   4  12  -8 4383.14 875.963   2
   4 -12  -8 4850.48 1021.26   3
   4  12  -8 5980.71 1131.21   5
   4 -12  -7 988.190 601.280   3
   4  12  -7 1095.16 541.727   5
   4  12  -7 854.588 478.374   2
   4  12  -6 31330.4 2388.17   5
   4  12  -6 30104.3 2171.39   2
   4 -12  -6 29970.7 2262.07   3
   4 -12  -5 1376.36 532.457   3
   4  12  -5 1402.28 572.836   2
   4  12  -5 928.265 498.400   5
   4  12  -4 39858.9 2614.04   5
   4  12  -4 43862.1 2611.65   2
   4 -12  -4 40559.0 2527.47   3
   4 -12  -3 819.654 485.253   3
   4  12  -3 104.276 372.989   5
   4  12  -3 172.890 436.259   2
   4  12  -2 5249.03 935.159   5
   4 -12  -2 4530.65 844.902   3
   4 -12  -1 19697.3 1637.75   3
   4  12  -1 23135.5 1919.62   5
   4  12   0 53192.7 2973.53   5
   4 -12   0 55214.8 2771.31   3
   4  12   1 3723.78 797.534   5
   4 -12   1 4039.87 781.781   3
   4 -12   2 13920.1 1390.86   6
   4 -12   2 14153.5 1319.40   3
   4  12   2 14589.1 1505.62   5
   4 -12   3 437.916 358.054   6
   4  12   3 308.498 478.383   5
   4 -12   3-14.6859 278.762   3
  -4 -12  -3 8.89919 336.691   3
   4 -12   4 1652.04 548.235   6
  -4 -12  -4 2798.57 769.782   3
   4 -12   4 1694.85 464.980   3
   4 -12   5 98.6713 303.689   6
  -4 -12  -5 331.935 354.611   3
   4 -12   6 23531.5 2022.94   6
  -4 -12  -6 23262.2 1957.34   3
   4 -12   7 3935.52 902.554   6
  -4 -12  -7 4096.93 868.618   3
  -4 -12  -8 40176.7 2694.60   3
   4 -12   8 37754.6 2729.50   6
   4 -12   9 28462.1 2420.84   6
  -4 -12  -9 29372.9 2325.45   3
  -4 -12 -10 1112.52 588.745   3
   4 -12  10 1281.48 621.563   6
   4 -12  11 32548.4 2714.39   6
  -4 -12 -11 33024.1 2595.53   3
   4 -12  12 7080.83 1323.97   6
  -4 -12 -12 4793.87 1068.30   3
   4  12  13 23650.6 2359.87   4
   4 -12  13 19081.9 2199.74   6
  -4 -12 -13 25059.7 2370.39   3
  -4 -12 -14-1396.56 674.674   3
   4 -12  14-212.257 469.326   6
   4  12  14-521.967 525.887   4
   4  12  15 4929.85 1125.76   4
   4  12  16-412.731 499.031   4
   4  12  17 141.693 546.952   4
   4  12  18 1545.21 756.080   4
   4  12  19 1325.58 833.852   4
   4  13 -20 2479.10 937.199   2
  -4 -13  19-544.684 509.713   6
   4  13 -19-317.565 426.991   2
  -4 -13  18 3279.45 977.768   6
  -4  13  18 3888.55 1228.80   4
   4  13 -18 1726.61 830.646   2
  -4 -13  17-149.266 472.588   6
   4  13 -17 302.376 386.392   2
  -4  13  17-197.604 598.990   4
   4  13 -16 11936.6 1721.39   2
  -4  13  16 11363.0 1921.32   4
   4  13 -15 1430.22 681.427   2
  -4  13  15 3259.02 1025.94   4
   4  13 -14 6313.81 1360.03   5
   4  13 -14 4069.32 969.315   2
  -4  13  14 5745.47 1286.21   4
   4  13 -13 5055.39 1057.59   2
   4  13 -13 7604.00 1409.05   5
  -4  13  13 6828.44 1393.82   4
   4  13 -12 19354.6 2160.14   5
   4  13 -12 18708.7 1926.79   2
   4  13 -11 865.961 501.665   2
   4 -13 -11 791.366 585.054   3
   4  13 -11 132.648 415.176   5
   4  13 -10 60526.0 3730.20   5
   4  13 -10 53370.1 3188.79   2
   4 -13 -10 56362.3 3599.07   3
   4  13  -9 7562.11 1187.76   2
   4 -13  -9 7857.06 1324.52   3
   4  13  -9 7304.43 1276.57   5
   4  13  -8 1977.83 781.837   5
   4 -13  -8 2323.78 640.329   3
   4  13  -8 2247.15 675.165   2
   4 -13  -7 2265.20 704.762   3
   4  13  -7 1618.96 629.683   5
   4  13  -7 2502.34 661.867   2
   4 -13  -6 1145.97 576.296   3
   4  13  -6 2484.91 697.439   5
   4  13  -6 2173.54 627.794   2
   4 -13  -5 3863.21 869.740   3
   4  13  -5 3519.90 818.088   5
   4  13  -5 2307.40 676.289   2
   4 -13  -4 1793.25 637.857   3
   4  13  -4 734.750 521.503   5
   4  13  -4 1207.01 529.992   2
   4 -13  -3 3047.33 723.257   3
   4  13  -3 2284.88 671.079   5
   4 -13  -2 881.147 515.868   3
   4  13  -2 1738.01 677.670   5
   4 -13  -1 36175.4 2335.93   3
   4  13  -1 35947.7 2517.06   5
   4  13   0 6326.27 1083.14   5
   4 -13   0 7053.44 1019.28   3
   4 -13   1 9965.66 1199.54   3
   4  13   1 11964.3 1401.73   5
   4  13   2 201.685 321.138   5
   4 -13   2 507.101 405.894   3
  -4 -13  -3 10789.8 1370.44   3
   4 -13   3 10263.0 1187.27   3
   4 -13   3 8555.65 1167.42   6
   4  13   3 10250.9 1294.49   5
   4 -13   4 12921.3 1472.45   6
   4 -13   4 11171.5 1239.94   3
  -4 -13  -4 11899.9 1451.90   3
   4 -13   5 92.2502 296.383   6
  -4 -13  -5 131.506 430.204   3
  -4 -13  -6 35438.4 2535.54   3
   4 -13   6 33290.9 2499.47   6
   4 -13   7 9897.03 1407.99   6
  -4 -13  -7 10957.2 1454.44   3
  -4 -13  -8 7621.51 1224.06   3
   4 -13   8 8561.65 1354.66   6
   4 -13   9-362.443 521.837   6
  -4 -13  -9 373.237 567.244   3
   4 -13  10 15451.7 1871.56   6
  -4 -13 -10 14789.7 1736.92   3
  -4 -13 -11 377.548 476.303   3
   4 -13  11 359.555 463.988   6
   4 -13  12 31068.8 2800.30   6
  -4 -13 -12 32450.5 2718.88   3
  -4 -13 -13 5161.61 1178.68   3
   4 -13  13 4232.11 1113.61   6
   4  13  13 4724.64 1096.56   4
   4 -13  14 20559.4 2414.21   6
   4  13  14 24266.1 2515.70   4
  -4 -13 -14 20763.2 2276.63   3
  -4 -13 -15 876.249 549.825   3
   4 -13  15 330.448 468.364   6
   4  13  15 618.229 515.930   4
   4 -13  16 5668.48 1346.78   6
   4  13  16 9198.96 1675.64   4
   4  13  17 1056.18 569.352   4
   4  13  18 4966.18 1363.36   4
  -4 -14  19 7423.80 1508.97   6
  -4  14  18 1572.63 946.192   4
   4  14 -17 14810.0 1953.39   2
  -4  14  17 14372.0 2256.76   4
   4  14 -16 1039.68 592.887   2
   4  14 -16 1125.13 777.195   5
  -4  14  16-968.734 727.035   4
   4  14 -15 13065.8 1720.27   2
   4  14 -15 10957.5 1783.46   5
  -4  14  15 10820.9 1813.58   4
   4  14 -14 1382.11 623.961   2
   4  14 -14 1281.01 765.709   5
  -4  14  14 823.324 611.494   4
   4  14 -13 1176.25 676.667   5
   4  14 -13 2573.92 838.818   2
   4  14 -12-3.50258 317.543   2
   4  14 -12-985.864 623.275   5
   4  14 -11 828.124 383.967   2
   4 -14 -11 319.505 393.456   3
   4  14 -11 860.098 617.081   5
   4  14 -10 1936.64 675.992   2
   4 -14 -10 335.640 706.283   3
   4  14 -10 323.202 408.888   5
   4 -14  -9-1196.62 610.334   3
   4  14  -9-1354.32 649.972   5
   4  14  -9 330.583 365.434   2
   4 -14  -8 7384.36 1313.51   3
   4  14  -8 8002.42 1309.68   5
   4  14  -8 6812.05 1091.19   2
   4 -14  -7 3537.73 880.262   3
   4  14  -7 4252.03 951.922   5
   4  14  -7 2160.26 629.221   2
   4  14  -6 1438.60 639.729   5
   4  14  -6 1384.11 518.196   2
   4 -14  -6 1391.78 572.044   3
   4  14  -5 11649.0 1523.14   5
   4  14  -5 9939.47 1293.14   2
   4 -14  -5 10011.2 1377.98   3
   4 -14  -4-75.1610 445.808   3
   4  14  -4-568.307 481.717   5
   4  14  -4 411.605 283.135   2
   4  14  -3 25557.3 2154.48   5
   4 -14  -3 27164.6 2155.02   3
   4 -14  -2 1021.74 501.256   3
   4  14  -2 2163.72 746.745   5
   4 -14  -1 133.618 391.515   3
   4  14  -1 289.066 490.107   5
   4  14   0 652.704 369.015   5
   4 -14   0 356.154 344.837   3
   4 -14   1 17937.3 1676.43   3
   4  14   1 16491.6 1683.67   5
   4  14   2 205.051 437.943   5
   4 -14   2-224.453 447.119   3
  -4 -14  -2 494.973 360.860   3
   4 -14   3 4410.80 827.250   3
  -4 -14  -3 3627.32 856.928   3
   4 -14   4-85.4521 424.487   6
  -4 -14  -4 260.551 321.941   3
   4 -14   4-110.099 431.997   3
  -4 -14  -5 37583.3 2692.64   3
   4 -14   5 37752.6 2414.56   3
   4 -14   5 34735.5 2571.26   6
   4 -14   6 1103.65 450.537   6
  -4 -14  -6 779.981 511.370   3
   4 -14   7 3702.47 883.706   6
  -4 -14  -7 3853.61 951.595   3
  -4 -14  -8 8172.70 1336.35   3
   4 -14   8 7951.65 1346.95   6
   4 -14   9 95.7548 346.548   6
  -4 -14  -9 678.449 746.681   3
  -4 -14 -10 172.647 519.297   3
   4 -14  10-542.711 401.295   6
   4 -14  11-668.640 521.451   6
  -4 -14 -11 114.040 364.353   3
   4 -14  12 150.106 497.195   6
  -4 -14 -12 456.155 440.891   3
   4 -14  13 11229.0 1765.37   6
  -4 -14 -13 17258.2 2094.63   3
  -4 -14 -14 306.099 415.103   3
   4 -14  14-114.295 618.147   6
   4  14  14 1025.91 693.144   4
  -4 -14 -15 9513.01 1604.35   3
   4 -14  15 7064.16 1504.09   6
   4  14  15 7584.88 1489.06   4
   4  14  16-584.413 559.318   4
   4  14  17 16683.9 2362.90   4
  -4  15  17 4584.30 1361.58   4
   4  15 -16 5487.00 1385.88   5
  -4  15  16 5700.81 1460.77   4
   4  15 -15 5248.55 1331.23   5
  -4  15  15 5807.41 1360.36   4
   4  15 -14 16335.9 2184.64   5
   4  15 -14 15473.1 1862.09   2
  -4  15  14 16730.7 2256.82   4
   4  15 -13 12076.3 1615.18   2
   4  15 -13 13497.7 1994.70   5
   4  15 -12 9962.49 1415.56   2
   4 -15 -12 9316.83 1520.97   3
   4  15 -12 9602.50 1607.16   5
   4  15 -11 6905.71 1407.32   5
   4 -15 -11 6123.05 1255.36   3
   4  15 -11 4625.77 965.260   2
   4  15 -10 17460.2 2043.04   5
   4  15 -10 16051.8 1755.88   2
   4 -15 -10 18015.5 2104.97   3
   4 -15  -9 188.820 429.662   3
   4  15  -9 289.096 448.660   5
   4  15  -9-55.8572 322.362   2
   4 -15  -8 1460.55 737.049   3
   4  15  -8 900.853 637.425   5
   4  15  -8 1865.58 598.543   2
   4  15  -7 224.525 484.558   5
   4 -15  -7 1186.21 555.836   3
   4  15  -7 809.717 473.563   2
   4 -15  -6 119.356 393.126   3
   4  15  -6-187.984 477.706   5
   4  15  -6 894.573 453.590   2
   4 -15  -5 9938.17 1427.08   3
   4  15  -5 11696.3 1551.51   5
   4  15  -5 11718.2 1417.74   2
   4  15  -4 28993.8 2398.27   5
   4 -15  -4 26525.3 2276.63   3
   4 -15  -3-32.9673 422.504   3
   4  15  -3-342.791 483.156   5
   4 -15  -2 193.043 324.123   3
   4  15  -2 350.925 329.814   5
   4 -15  -1 32366.3 2398.48   3
   4  15  -1 30878.1 2446.52   5
   4  15   0 1137.81 631.048   5
   4 -15   0 2440.50 678.679   3
   4 -15   1 60363.2 3299.29   3
   4  15   1 70135.5 3653.37   5
   4  15   2 2920.96 801.811   5
   4 -15   2 1546.27 567.098   3
  -4 -15  -2 4040.96 998.396   3
  -4 -15  -3 2560.09 810.302   3
   4 -15   3 2143.42 683.097   3
   4 -15   4 16553.3 1795.96   6
  -4 -15  -4 19020.9 1958.45   3
   4 -15   4 16134.4 1629.86   3
   4 -15   5 1494.44 573.648   3
   4 -15   5 586.711 445.890   6
  -4 -15  -5 1025.38 520.327   3
   4 -15   6 18011.6 1934.44   6
  -4 -15  -6 25371.1 2304.39   3
  -4 -15  -7-31.2614 428.891   3
   4 -15   7-286.150 427.405   6
   4 -15   8 243.499 499.189   6
  -4 -15  -8 725.626 528.006   3
   4 -15   9-277.695 422.423   6
  -4 -15  -9 527.433 570.698   3
  -4 -15 -10 8998.38 1459.42   3
   4 -15  10 9434.39 1559.19   6
   4 -15  11 8515.33 1522.35   6
  -4 -15 -11 7957.78 1412.15   3
   4 -15  12 20828.0 2397.09   6
  -4 -15 -12 20751.6 2328.84   3
   4 -15  13 17227.8 2185.46   6
  -4 -15 -13 15939.9 2095.27   3
   4 -15  14 3434.98 1100.41   6
   4  15  14 3957.40 1113.22   4
  -4 -15 -14 5694.67 1262.42   3
  -4 -15 -15 1275.22 678.529   3
   4 -15  15 2591.95 1062.36   6
   4  15  15 1471.94 779.823   4
  -4 -15 -16 11504.7 1850.21   3
   4  15  16 11037.8 1878.03   4
  -4  16  16 2591.60 1107.75   4
   4  16 -15-157.960 410.506   5
  -4  16  15-960.340 721.094   4
   4  16 -14 158.746 458.399   5
   4  16 -13 10006.2 1694.87   5
   4 -16 -12 16886.7 2203.92   3
   4  16 -12 13568.1 1966.03   5
   4  16 -11 29130.2 2796.33   5
   4 -16 -11 29835.9 2862.41   3
   4 -16 -10 12349.3 1793.33   3
   4  16 -10 11579.8 1761.14   5
   4  16 -10 11495.4 1493.81   2
   4  16  -9 5459.64 1145.01   5
   4 -16  -9 7580.87 1460.13   3
   4  16  -9 6412.41 1145.39   2
   4 -16  -8 5451.52 1256.87   3
   4  16  -8 5647.85 1245.26   5
   4  16  -8 5616.73 1072.82   2
   4 -16  -7 3511.13 975.523   3
   4  16  -7 4090.92 894.735   2
   4  16  -6 12766.0 1696.54   5
   4  16  -6 17140.7 1748.21   2
   4 -16  -6 14925.1 1809.85   3
   4 -16  -5 2362.71 744.470   3
   4  16  -5 2719.52 851.276   5
   4  16  -4 20277.6 2054.23   5
   4 -16  -4 15766.5 1833.45   3
   4  16  -3 17047.5 1849.08   5
   4 -16  -3 17535.7 1885.08   3
   4 -16  -2 17041.3 1849.82   3
   4  16  -2 15927.7 1818.31   5
   4 -16  -1 2332.69 734.366   3
   4  16  -1 1909.39 671.250   5
   4 -16   0 24851.7 2160.47   3
   4  16   0 26650.6 2276.78   5
   4  16   1-622.078 451.206   5
   4 -16   1 72.9401 372.991   3
   4 -16   2 20515.3 1953.62   3
  -4 -16  -2 22559.4 2202.96   3
   4  16   2 20199.4 1969.27   5
   4 -16   3 511.021 394.259   3
  -4 -16  -3 686.423 513.844   3
  -4 -16  -4 8070.82 1341.68   3
   4 -16   4 7734.00 1183.24   3
   4 -16   5-765.007 498.291   6
  -4 -16  -5-101.426 423.322   3
   4 -16   5-53.3736 373.188   3
   4 -16   6 2755.24 822.628   6
  -4 -16  -6 2922.98 899.125   3
   4 -16   6 2042.09 708.924   3
  -4 -16  -7 17980.9 2076.84   3
   4 -16   7 17152.8 1966.43   6
   4 -16   8 7768.35 1393.50   6
  -4 -16  -8 8609.08 1513.35   3
   4 -16   9 20156.4 2241.70   6
  -4 -16  -9 16395.4 2016.37   3
   4 -16  10 7592.96 1412.00   6
  -4 -16 -10 5799.15 1294.27   3
   4 -16  11 16246.9 2123.77   6
  -4 -16 -11 19290.9 2227.38   3
   4 -16  12 5151.59 1271.70   6
  -4 -16 -12 5006.66 1216.21   3
  -4 -16 -13 7168.21 1461.76   3
   4 -16  13 8273.20 1618.57   6
  -4 -16 -14 2560.29 967.474   3
   4 -16  14 5630.72 1338.50   6
  -4 -16 -15 4785.61 1276.92   3
   4  16  15 4092.13 1247.97   4
  -4 -16 -16 285.187 674.996   3
  -4  17  15 2913.20 1234.02   4
   4  17 -14 3279.31 1115.88   5
   4 -17 -13-536.099 868.875   3
   4  17 -13-705.226 587.976   5
   4 -17 -12-1058.28 734.180   3
   4  17 -12-644.381 591.368   5
   4 -17 -11 6664.15 1440.07   3
   4  17 -11 6330.69 1419.71   5
   4 -17 -10 788.838 607.703   3
   4  17 -10 1732.52 769.091   5
   4  17  -9 41843.7 3307.40   5
   4 -17  -9 43841.7 3441.19   3
   4 -17  -8 8958.83 1523.90   3
   4  17  -8 7264.67 1407.21   5
   4  17  -7 55917.2 3736.23   5
   4 -17  -7 60159.0 3895.79   3
   4  17  -6 1176.44 756.757   5
   4 -17  -6-286.039 476.782   3
   4  17  -5 64070.0 3892.32   5
   4 -17  -5 68130.8 4037.95   3
   4 -17  -4-44.5300 401.928   3
   4  17  -4 97.7441 479.483   5
   4  17  -3 28836.5 2516.63   5
   4 -17  -3 27831.7 2444.82   3
   4 -17  -2 740.008 546.580   3
   4  17  -2 381.521 510.641   5
   4 -17  -1 1113.94 575.820   3
   4  17  -1 2491.33 783.856   5
   4  17   0 1083.74 577.501   5
   4 -17   0 1126.94 537.763   3
   4  17   1 3277.20 807.233   5
   4 -17   1 1474.83 664.763   3
  -4 -17  -1 2192.88 826.067   3
   4 -17   2 1642.89 615.397   3
   4  17   2 1966.10 622.191   5
  -4 -17  -2 1108.72 753.328   3
   4 -17   3 12535.8 1576.23   3
  -4 -17  -3 15532.8 1914.09   3
  -4 -17  -4 1833.35 703.980   3
   4 -17   4 2783.19 779.257   3
  -4 -17  -5 50925.8 3534.96   3
   4 -17   5 45985.8 3034.84   3
  -4 -17  -6 3396.55 1022.06   3
   4 -17   6 3539.80 904.627   3
  -4 -17  -7 35930.8 3010.94   3
   4 -17   7 30190.0 2717.15   6
   4 -17   8 7707.17 1429.93   6
  -4 -17  -8 8404.02 1513.30   3
   4 -17   9 22196.7 2418.99   6
  -4 -17  -9 24459.1 2548.89   3
   4 -17  10 7276.67 1397.00   6
  -4 -17 -10 8337.22 1527.70   3
   4 -17  11 1542.40 818.774   6
  -4 -17 -11 1813.09 900.611   3
   4 -17  12 480.368 555.301   6
  -4 -17 -12 2766.48 1001.94   3
  -4 -17 -13 15.7720 728.243   3
  -4 -17 -14 1562.44 860.208   3
  -4 -17 -15-780.627 688.815   3
   4  18 -13-335.242 581.914   5
   4 -18 -12 5803.71 1322.87   3
   4  18 -12 9228.24 1730.41   5
   4 -18 -11 10.7338 476.746   3
   4  18 -11 1094.77 655.260   5
   4 -18 -10 15951.1 2225.12   3
   4  18 -10 20389.0 2416.95   5
   4 -18  -9 1396.58 853.275   3
   4  18  -9 1083.19 767.721   5
   4  18  -8 18811.1 2249.65   5
   4 -18  -8 17659.3 2212.27   3
   4  18  -7 4858.13 1156.41   5
   4 -18  -7 3388.61 1013.24   3
   4  18  -6 31059.4 2748.25   5
   4 -18  -6 28712.4 2689.84   3
   4  18  -5 8428.42 1472.83   5
   4 -18  -5 4904.11 1135.29   3
   4  18  -4 25525.7 2453.55   5
   4 -18  -4 30371.0 2670.65   3
   4 -18  -3 3888.53 1048.43   3
   4  18  -3 3493.99 995.626   5
   4 -18  -2 30581.7 2643.41   3
   4  18  -2 33345.5 2742.57   5
   4  18  -1 1934.58 785.014   5
   4 -18  -1 1771.97 662.186   3
   4 -18   0 39802.9 2984.42   3
   4  18   0 38350.9 2891.43   5
   4  18   1 2190.92 697.770   5
   4 -18   1 1361.27 620.867   3
   4 -18   2 26200.4 2360.50   3
  -4 -18  -2 28905.5 2693.29   3
   4  18   2 30280.1 2518.18   5
   4 -18   3 17561.1 1941.27   3
  -4 -18  -3 23455.5 2421.65   3
  -4 -18  -4 30241.9 2755.61   3
   4 -18   4 25423.8 2344.16   3
  -4 -18  -5 937.709 719.946   3
   4 -18   5 892.754 474.589   3
   4 -18   6 33771.5 2678.43   3
  -4 -18  -6 41820.7 3324.06   3
  -4 -18  -7 586.274 684.945   3
   4 -18   8 10959.3 1732.71   6
  -4 -18  -8 14114.7 1983.42   3
   4 -18   9 809.974 552.258   6
  -4 -18  -9 1503.07 743.706   3
  -4 -18 -10 12794.1 1920.68   3
   4 -18  10 11398.3 1807.44   6
  -4 -18 -11 1738.12 965.059   3
   4 -18  11 1666.74 796.541   6
  -4 -18 -12 10269.2 1779.47   3
  -4 -18 -13 63.3926 473.484   3
  -4 -18 -14 3348.07 1151.62   3
   4  19 -12 84.0315 439.812   5
   4 -19 -11 2938.85 987.118   3
   4  19 -11 2845.67 1067.86   5
   4 -19 -10 523.032 603.884   3
   4  19 -10 117.108 519.787   5
   4 -19  -9 11598.0 1888.64   3
   4  19  -9 11450.1 1840.98   5
   4 -19  -8 308.740 577.838   3
   4  19  -8 359.069 421.177   5
   4  19  -7 11830.2 1784.72   5
   4 -19  -7 11586.2 1798.84   3
   4 -19  -6 1013.23 721.211   3
   4  19  -6 811.158 535.949   5
   4 -19  -5 6057.98 1328.01   3
   4  19  -5 8413.49 1453.06   5
   4  19  -4 2356.24 927.913   5
   4 -19  -4 1999.43 944.078   3
   4  19  -3 66104.1 4063.88   5
   4 -19  -3 67929.7 4179.63   3
   4  19  -2 599.010 555.880   5
   4 -19  -2 1798.11 786.829   3
   4 -19  -1 61719.3 3941.56   3
   4  19  -1 67372.1 3993.91   5
   4 -19   0-195.550 443.945   3
  -4 -19   0 1143.12 915.780   3
   4  19   0 515.565 600.814   5
   4 -19   1 38656.1 3044.78   3
  -4 -19  -1 42930.3 3405.67   3
   4  19   1 44381.4 3160.79   5
   4  19   2 1966.83 769.027   5
   4 -19   2 1860.69 749.954   3
  -4 -19  -2 2107.55 978.066   3
   4 -19   3 46351.2 3270.08   3
  -4 -19  -3 51075.5 3748.62   3
  -4 -19  -4 552.432 550.706   3
   4 -19   4 1145.41 574.190   3
  -4 -19  -5 12031.5 1826.76   3
   4 -19   5 8806.82 1412.76   3
  -4 -19  -6 2022.74 926.950   3
  -4 -19  -7 479.632 587.204   3
  -4 -19  -8-772.061 652.077   3
   4 -19   9 6268.10 1378.69   6
  -4 -19  -9 12782.5 1962.77   3
   4 -19  10 24.6429 411.299   6
  -4 -19 -10 323.544 522.716   3
  -4 -19 -11 7689.93 1632.84   3
  -4 -19 -12 321.582 629.132   3
   4  20 -11 1424.46 810.342   5
   4  20 -10 6245.83 1423.57   5
   4 -20  -9 557.492 521.040   3
   4  20  -9 507.098 602.494   5
   4 -20  -8 9098.09 1672.20   3
   4  20  -8 8409.19 1627.25   5
   4 -20  -7 444.608 631.831   3
   4  20  -7 809.356 855.210   5
   4 -20  -6 9229.59 1654.08   3
   4  20  -6 10481.9 1708.23   5
   4 -20  -5 2843.39 1012.37   3
   4  20  -5 1648.61 856.850   5
   4  20  -4 20156.1 2258.96   5
   4 -20  -4 19179.5 2316.60   3
   4 -20  -3 1310.98 727.369   3
   4  20  -3 815.684 547.442   5
   4 -20  -2 15364.2 2016.81   3
   4  20  -2 17454.7 2053.97   5
   4 -20  -1-20.9393 466.252   3
   4  20  -1 168.691 371.677   5
   4  20   0 14050.0 1822.68   5
   4 -20   0 12016.8 1802.87   3
  -4 -20   0 15660.7 2153.71   3
   4 -20   1 353.911 480.494   3
  -4 -20  -1 1601.23 809.564   3
   4 -20   2 8979.49 1500.74   3
  -4 -20  -2 8989.91 1621.78   3
   4 -20   3 4925.84 1157.73   3
  -4 -20  -3 6560.16 1462.29   3
   4 -20   4 9241.04 1525.98   3
  -4 -20  -4 10691.0 1778.74   3
  -4 -20  -5 1294.26 804.436   3
   4 -20   5 1924.59 811.064   3
  -4 -20  -6 10568.7 1811.03   3
  -4 -20  -7-28.9422 643.771   3
  -4 -20  -8 9577.59 1812.75   3
  -4 -20  -9-440.349 663.953   3
   4  21  -9 6792.86 1547.10   5
   4  21  -8 45.2569 510.018   5
   4 -21  -7 14708.3 2196.06   3
   4  21  -7 12590.1 1929.85   5
   4 -21  -6 1106.50 773.149   3
   4  21  -6-214.528 529.298   5
   4 -21  -5 1520.97 795.766   3
   4  21  -5 2849.49 925.698   5
   4  21  -4 1664.02 763.509   5
   4 -21  -4 943.231 678.570   3
   4 -21  -3 7446.34 1500.04   3
   4  21  -3 6482.88 1372.15   5
   4 -21  -2 1058.81 717.751   3
  -4 -21   1 3187.93 1167.68   3
   4 -21  -1 5731.60 1285.22   3
   4 -21   0-399.688 529.979   3
  -4 -21   0 538.381 632.556   3
  -4 -21  -1 413.951 758.311   3
   4 -21   1 591.618 407.792   3
  -4 -21  -2-219.692 574.115   3
   4 -21   2 643.299 623.401   3
   4 -21   3 6045.30 1310.20   3
  -4 -21  -3 7484.99 1585.18   3
  -4 -21  -4 1522.19 853.115   3
   4 -21   4-83.5278 463.739   3
  -4 -21  -5 16970.7 2348.96   3
   4  22  -8-469.346 458.423   5
   4  22  -7 165.825 428.927   5
   4 -22  -3 4469.80 1190.02   3
   4 -22  -2 2018.03 855.846   3
   4 -22  -1-63.4178 477.553   3
   4 -22   0 2481.53 858.585   3
   4 -22   1-105.473 575.285   3
   4 -22   2 2451.31 905.329   3
   4 -22   3 640.089 563.653   3
  -5   0  22 292.479 670.252   4
  -5   0  21 8956.00 1686.39   4
  -5   0  20 742.319 709.073   4
  -5   0  19 20948.4 2392.49   4
  -5   0  18 51.6712 430.465   4
  -5   0  17 43826.5 3259.38   4
  -5   0  16-608.763 737.933   4
  -5   0  15 25398.6 2279.99   4
  -5   0  14 647.284 395.007   4
   5   0 -13 6881.01 999.468   5
  -5   0  13 5367.66 1020.41   4
  -5   0  12-31.5943 113.711   6
   5   0 -12 47.2841 342.118   5
  -5   0  12 10.7822 444.070   4
  -5   0  11 283.549 152.663   6
   5   0 -11-6.83252 268.988   5
  -5   0  11-225.130 446.738   4
  -5   0  10 90.0701 102.361   6
   5   0 -10-120.629 277.911   5
  -5   0  10-80.7711 352.917   4
   5   0  -9 16295.8 1395.29   5
  -5   0   9 18533.5 1481.10   4
   5   0  -9 19483.6 1693.16   2
   5   0  -8 266.873 370.547   2
   5   0  -8 1.90716 268.030   5
  -5   0   8-341.783 269.061   4
   5   0  -7 18974.7 1433.36   5
  -5   0   7 17018.0 1240.62   4
   5   0  -7 16186.0 1421.99   2
   5   0  -6-43.0061 208.268   5
  -5   0   6 299.449 265.294   4
  -5   0   5 63967.6 2254.03   4
   5   0  -5 65360.8 2742.52   5
   5   0  -5 65644.8 2873.19   2
   5   0  -4 51.0180 223.878   2
   5   0  -4 183.424 207.066   5
  -5   0   4-85.6588 199.306   1
  -5   0   3 70164.5 2838.52   1
   5   0  -3 66926.1 2747.90   5
   5   0  -3 64922.7 2808.08   2
   5   0  -2 122.175 227.252   5
  -5   0   2-39.3356 214.247   1
   5   0  -2-499.869 373.823   2
   5   0  -1 962.095 348.131   5
   5   0  -1 1155.20 413.149   2
  -5   0   1 519.769 277.692   1
  -5   0   0 20.3793 261.851   1
   5   0   0 267.014 245.720   2
  -5   0  -1 8451.13 1015.31   1
  -5   0  -2-162.557 307.811   1
  -5   0  -3 16452.4 1471.92   1
  -5   0  -4 83.6882 293.970   1
  -5   0  -5 243463. 7134.03   1
  -5   0  -6-111.041 351.774   1
  -5   0  -7 17114.2 1660.04   1
  -5   0  -8 204.771 367.809   1
   5   0   8-286.468 275.726   4
   5   0   9 16329.8 1279.39   4
  -5   0  -9 16998.0 1723.48   1
  -5   0 -10 84.9204 371.268   1
   5   0  10-34.2923 280.416   4
  -5   0 -11 11659.4 1507.46   1
   5   0  11 9304.22 1065.13   4
  -5   0 -12-393.364 517.952   1
   5   0  12 251.059 316.827   4
   5   0  13 23450.2 1903.84   4
  -5   0 -13 24882.9 2319.25   1
  -5   0 -14-280.814 548.545   1
   5   0  14-399.919 463.002   4
   5   0  15 55317.1 3252.28   4
  -5   0 -15 54576.0 3672.22   1
  -5   0 -16-306.890 575.675   1
   5   0  16 250.372 327.316   4
  -5   0 -17 56479.3 3876.25   1
  -5   0 -18 572.657 627.813   1
  -5   0 -19 31335.9 2975.90   1
  -5   0 -20-174.614 514.271   1
  -5   1  22 8743.49 1763.87   4
  -5   1  21 3833.26 1258.52   4
  -5   1  20 12512.8 1906.09   4
  -5  -1  19 2846.35 953.308   4
  -5   1  19 3747.22 1205.53   4
  -5  -1  18 20768.5 2320.52   4
  -5   1  18 19786.2 2234.14   4
  -5  -1  17 18389.8 2106.19   4
  -5   1  17 15864.3 1934.39   4
  -5  -1  16 20243.1 2120.47   4
  -5   1  16 19188.0 2098.61   4
  -5  -1  15 6930.77 1245.29   4
  -5   1  15 6128.68 1156.80   4
  -5  -1  14 23117.1 2081.27   4
  -5   1  14 23805.2 2119.82   4
   5  -1 -13 609.442 423.427   5
   5   1 -13 29.4968 453.330   5
  -5  -1  13 1023.87 559.597   4
  -5   1  13 607.448 492.242   4
  -5  -1  12 22155.0 1228.69   6
   5  -1 -12 21050.0 1693.26   5
   5   1 -12 20712.5 1761.79   5
  -5  -1  12 22928.9 1916.10   4
  -5   1  12 24815.3 1980.86   4
  -5  -1  11 10525.6 757.526   6
  -5   1  11 9961.53 637.769   6
   5  -1 -11 11717.2 1213.32   5
   5   1 -11 10665.2 1218.68   5
  -5  -1  11 9417.20 1154.07   4
  -5   1  11 10312.2 1245.90   4
   5   1 -11 10507.0 1319.27   2
  -5   1  10 23048.4 841.457   6
   5  -1 -10 25921.7 1761.03   5
   5   1 -10 25369.9 1830.43   5
  -5  -1  10 24482.8 1798.19   4
  -5   1  10 27685.8 1910.69   4
   5   1 -10 25052.6 1996.81   2
   5   1  -9 5347.98 879.759   2
   5  -1  -9 5812.62 925.848   2
   5  -1  -9 4311.91 705.900   5
   5   1  -9 4610.52 797.517   5
  -5  -1   9 4913.73 775.068   4
  -5   1   9 3409.70 647.511   4
   5   1  -8 19430.1 1505.50   5
   5  -1  -8 17479.4 1361.97   5
  -5   1   8 15777.2 1284.41   4
   5   1  -8 16026.6 1468.16   2
   5  -1  -8 16617.9 1469.56   2
   5  -1  -7 18631.9 1367.57   5
  -5   1   7 16421.3 1232.79   4
   5   1  -7 18959.6 1566.68   2
   5  -1  -7 17508.9 1491.91   2
   5   1  -7 17646.7 1430.48   5
   5   1  -6 3870.29 738.280   2
   5  -1  -6 3399.01 680.685   2
   5  -1  -6 4071.71 660.431   5
   5   1  -6 2417.83 552.062   5
  -5   1   6 3821.86 569.654   4
  -5   1   5 240.100 234.958   1
   5   1  -5-134.466 221.150   2
   5  -1  -5 327.745 365.176   2
   5  -1  -5 219.706 270.000   5
   5   1  -5-10.2258 326.535   5
  -5   1   5 269.790 146.719   4
   5   1  -4 15070.6 1238.38   5
   5  -1  -4 14821.3 1184.92   5
  -5   1   4 12376.4 800.721   4
   5   1  -4 10576.5 756.745   4
   5   1  -4 13150.4 1228.49   2
   5  -1  -4 13600.7 1216.98   2
   5   1  -4 12035.6 594.086   6
  -5   1   4 14230.4 1154.68   1
   5   1  -3 11332.0 1088.29   5
  -5  -1   3 10512.4 1034.01   1
   5  -1  -3 10072.7 986.396   5
  -5   1   3 10071.7 617.808   4
   5   1  -3 10763.9 1078.53   2
   5   1  -3 10050.5 632.450   4
   5  -1  -3 12689.5 1146.12   2
  -5   1   3 9835.17 983.802   1
   5  -1  -2-242.969 325.162   5
   5   1  -2 362.551 294.290   5
  -5  -1   2 31.7514 220.561   1
  -5   1   2 278.820 180.877   1
   5   1  -2-177.894 313.467   2
   5  -1  -2 34.2549 280.989   2
   5   1  -1 32601.5 1867.48   5
   5   1  -1 28972.8 1798.60   2
   5  -1  -1 28307.8 1714.72   2
  -5   1   1 29867.2 1851.22   1
  -5   1   1 25442.0 1183.27   3
  -5  -1   1 27979.5 1821.57   1
   5   1   0 8719.06 991.876   2
   5  -1   0 8949.45 938.390   2
  -5   1   0 8095.19 986.054   1
  -5   1   0 7533.53 510.971   3
  -5  -1   0 8121.84 991.685   1
  -5   1  -1 19801.4 1549.46   1
  -5  -1  -1 17443.2 1484.19   1
  -5  -1  -2 1771.53 197.064   3
  -5   1  -2 2240.01 539.686   1
  -5  -1  -2 2528.26 603.466   1
  -5   1  -3 7220.04 989.349   1
  -5  -1  -3 6009.38 911.659   1
   5   1   4 19828.7 865.954   4
  -5   1  -4 22570.7 1789.60   1
  -5  -1  -4 19689.6 1660.20   1
  -5  -1  -5 3376.18 760.690   1
   5   1   5 3220.98 398.058   4
  -5   1  -5 2917.98 767.189   1
   5   1   6 60502.5 2139.14   4
  -5   1  -6 65188.7 3275.98   1
  -5  -1  -6 67307.4 3302.09   1
  -5  -1  -7 331.944 343.289   1
   5   1   7 528.007 190.258   4
  -5   1  -7 124.389 358.180   1
   5   1   8 31317.3 1699.82   4
  -5   1  -8 32238.1 2392.75   1
  -5  -1  -8 33341.2 2376.40   1
  -5  -1  -9 790.202 495.325   1
   5   1   9 481.326 220.386   4
  -5   1  -9 1583.51 591.458   1
  -5  -1 -10 8573.15 1283.33   1
   5   1  10 7255.50 911.599   4
  -5   1 -10 8505.13 1305.37   1
  -5  -1 -11-645.400 700.351   1
   5   1  11-26.5878 364.818   4
  -5   1 -11-260.641 551.893   1
   5   1  12 40657.2 2424.33   4
  -5   1 -12 39720.2 2921.78   1
  -5  -1 -12 42730.8 3002.85   1
   5   1  13 16737.2 1593.86   4
  -5   1 -13 19141.9 2047.66   1
  -5  -1 -13 19376.3 2047.40   1
   5   1  14 26205.1 2125.91   4
  -5   1 -14 30792.9 2649.12   1
  -5  -1 -14 29315.4 2576.50   1
  -5   1 -15 608.569 621.459   1
  -5  -1 -15-327.192 505.093   1
   5   1  15 588.350 471.687   4
  -5   1 -16 11175.7 1677.05   1
  -5  -1 -16 11832.4 1756.87   1
   5   1  16 8994.27 1343.71   4
   5   1  17 525.342 443.834   4
  -5  -1 -17-446.664 594.108   1
  -5   1 -17 151.752 547.907   1
   5   1  18 24931.4 2407.33   4
  -5   1 -18 28887.1 2837.62   1
  -5  -1 -18 25979.7 2650.81   1
  -5   1 -19 291.031 546.073   1
  -5  -1 -19 2031.17 899.739   1
  -5   1 -20 2799.60 1005.63   1
  -5   2  22 163.426 615.013   4
  -5   2  21 9084.33 1701.43   4
  -5   2  20 663.107 604.333   4
  -5   2  19 340.807 581.581   4
  -5   2  18 11122.7 1709.03   4
  -5   2  17 1286.18 722.421   4
  -5   2  16 403.125 545.558   4
  -5   2  15 28000.0 2413.16   4
   5  -2 -14-76.0893 375.350   5
  -5   2  14-307.254 443.188   4
  -5  -2  13 29944.9 1634.95   6
   5   2 -13 30026.7 2228.17   5
  -5   2  13 30910.1 2365.42   4
   5  -2 -13 32262.5 2090.12   5
  -5  -2  12 25437.5 1411.74   6
   5  -2 -12 26286.2 1836.88   5
  -5   2  12 28959.4 2182.94   4
   5   2 -12 23213.4 1913.32   5
   5   2 -12 27087.9 2216.41   2
  -5  -2  11 72425.2 2437.68   6
   5  -2 -11 78939.3 3224.78   5
   5   2 -11 75401.8 3493.24   5
  -5   2  11 76719.8 3509.92   4
   5   2 -11 75138.7 3676.96   2
  -5   2  10 15568.9 588.329   6
   5  -2 -10 16779.6 1348.46   5
   5   2 -10 16452.6 1516.69   5
  -5   2  10 15992.8 1469.14   4
   5   2 -10 17393.3 1644.32   2
   5   2  -9 46265.4 2557.04   5
   5  -2  -9 48554.4 2328.78   5
  -5   2   9 49672.1 2517.18   4
   5  -2  -9 49622.1 2696.79   2
   5   2  -9 46832.2 2688.68   2
   5  -2  -8 50301.4 2318.16   5
   5   2  -8 48716.1 2568.33   5
  -5   2   8 46961.5 2347.25   4
   5   2  -8 48453.2 2684.07   2
   5  -2  -8 47429.3 2580.98   2
   5   2  -7 2743.84 619.500   2
   5  -2  -7 2825.17 656.766   2
   5  -2  -7 1985.37 458.717   5
   5   2  -7 1668.48 545.794   5
  -5   2   7 2161.19 470.944   4
  -5   2   6 30944.5 1609.32   1
   5  -2  -6 31794.6 1736.01   5
   5   2  -6 31871.2 1936.22   5
  -5   2   6 28828.2 1594.33   4
   5   2  -6 30055.7 1951.96   2
   5  -2  -6 31985.4 1933.82   2
   5   2  -5 7029.92 920.749   2
   5  -2  -5 5920.43 816.496   2
   5  -2  -5 7124.75 801.686   5
   5   2  -5 5522.14 816.794   5
  -5   2   5 5682.68 644.255   4
  -5   2   5 6567.06 762.042   1
   5   2  -4 138613. 4478.53   5
   5  -2  -4 144246. 4162.54   5
  -5   2   4 136030. 3546.91   4
   5   2  -4 136185. 4581.88   2
   5  -2  -4 140603. 4398.15   2
  -5   2   4 148415. 4295.14   1
   5   2  -4 127419. 3224.84   6
   5  -2  -3 18646.2 1297.63   5
   5   2  -3 20309.6 1507.52   5
   5   2  -3 15639.7 899.611   4
   5   2  -3 19528.2 1501.20   2
   5  -2  -3 19559.5 1412.07   2
  -5   2   3 18283.2 1350.31   1
  -5   2   3 18887.4 931.893   4
  -5  -2   2 2208.04 493.582   1
  -5   2   2 2102.39 495.550   1
   5   2  -2 3770.85 665.720   5
  -5   2   2 2864.92 294.855   4
   5   2  -2 2291.77 290.906   4
   5   2  -2 3144.65 564.282   2
   5  -2  -2 3717.28 609.559   2
   5   2  -1 6208.80 814.603   5
   5   2  -1 4026.72 307.156   4
  -5   2   1 6863.64 870.492   1
   5   2  -1 3856.23 703.891   2
   5  -2  -1 5037.26 728.951   2
  -5  -2   1 5189.65 789.858   1
  -5   2   1 4379.94 447.953   3
  -5   2   0 730.378 315.118   1
   5   2   0 417.132 289.543   5
  -5  -2   0-5.43166 251.628   1
   5   2   0 190.652 312.522   2
   5  -2   0 396.059 285.879   2
  -5   2   0 156.136 75.2170   3
  -5  -2  -1 348.888 352.318   1
  -5   2  -1 1144.69 397.586   1
  -5   2  -2 36497.2 2264.31   1
  -5  -2  -2 42420.6 2392.28   1
  -5  -2  -3 7453.21 484.802   3
  -5  -2  -3 6513.06 973.479   1
   5   2   3 6281.98 434.667   4
  -5   2  -3 5718.53 388.101   4
  -5   2  -3 6944.86 1028.01   1
   5   2   4 37179.2 1367.27   4
  -5   2  -4 40674.1 2460.79   1
  -5  -2  -4 40107.0 2419.13   1
  -5  -2  -4 40510.2 1259.28   3
   5   2   5 2221.59 375.188   4
  -5   2  -5 2394.33 692.821   1
  -5   2  -5 1984.84 327.391   4
  -5  -2  -5 2228.42 611.105   1
   5   2   6 51956.5 2017.78   4
  -5   2  -6 56072.2 3068.43   1
  -5  -2  -6 53159.2 2931.11   1
   5   2   7 6314.95 716.275   4
  -5   2  -7 7933.75 1200.31   1
  -5  -2  -7 8086.31 1136.23   1
   5   2   8 47297.6 2170.38   4
  -5   2  -8 48467.6 2999.84   1
  -5  -2  -8 51260.7 2989.14   1
   5   2   9 40944.4 2128.53   4
  -5   2  -9 41672.8 2853.05   1
  -5  -2  -9 42422.1 2766.06   1
   5   2  10 637.204 362.433   4
  -5  -2 -10-37.2871 399.810   1
  -5   2 -10 1264.90 659.250   1
   5   2  11 105782. 4070.33   4
  -5  -2 -11 112875. 4947.80   1
   5   2  12 285.157 314.789   4
  -5  -2 -12 1146.06 516.558   1
  -5   2 -12 987.036 521.023   1
   5   2  13 23426.1 1929.70   4
  -5   2 -13 23661.3 2338.50   1
  -5  -2 -13 28425.0 2468.91   1
   5   2  14 6202.94 1066.01   4
  -5  -2 -14 5115.42 1128.85   1
  -5   2 -14 6688.90 1299.88   1
   5   2  15 4616.90 980.593   4
  -5  -2 -15 5818.31 1184.39   1
  -5   2 -15 5653.24 1262.28   1
   5   2  16-1754.64 666.673   4
  -5  -2 -16-316.433 540.971   1
  -5   2 -16-714.103 546.213   1
  -5   2 -17 1991.87 829.099   1
   5   2  17 3812.75 908.229   4
  -5  -2 -17 2240.50 890.394   1
  -5  -2 -18-742.704 749.318   1
  -5   2 -18 193.498 500.047   1
   5   2  18 344.826 398.172   4
  -5  -2 -19 794.757 618.134   1
  -5   2 -19 121.377 478.442   1
  -5   2 -20 1338.93 784.278   1
  -5   3  22 1040.56 900.478   4
  -5   3  21 759.022 514.825   4
  -5   3  20 2332.88 855.637   4
  -5   3  19 2234.82 875.017   4
  -5   3  18 8195.61 1507.31   4
  -5   3  17 11060.4 1647.77   4
  -5   3  16 7397.01 1331.53   4
  -5   3  15-191.816 416.976   4
   5  -3 -14 132.414 252.518   5
  -5   3  14-432.015 496.662   4
  -5  -3  13 340.846 226.512   6
   5   3 -13-248.182 515.004   2
   5  -3 -13 159.594 282.475   5
   5   3 -13 37.3372 349.346   5
  -5   3  13-60.4911 353.574   4
  -5  -3  12 12906.6 1034.28   6
   5  -3 -12 14339.1 1309.32   5
   5   3 -12 10843.3 1352.98   5
  -5   3  12 13422.1 1502.90   4
   5   3 -12 15189.2 1652.10   2
  -5  -3  11 82050.1 2778.88   6
   5  -3 -11 81096.0 3235.80   5
   5   3 -11 83936.8 3795.57   5
  -5   3  11 84682.9 3777.96   4
   5   3 -11 94090.7 4125.30   2
   5   3 -10 219.158 373.639   2
   5  -3 -10 362.202 323.334   5
  -5   3  10 33.7157 340.256   4
   5   3 -10 459.924 321.207   5
   5  -3  -9 44568.3 2146.71   5
   5   3  -9 44707.8 2552.08   5
  -5   3   9 38324.7 2245.95   4
   5   3  -9 43131.8 2607.43   2
   5  -3  -8 7205.93 828.666   5
   5   3  -8 7795.63 1094.35   2
   5  -3  -8 7229.03 954.320   2
   5   3  -8 5880.17 907.198   5
  -5   3   8 7128.64 905.850   4
  -5   3   7 169866. 4454.44   1
   5  -3  -7 173518. 4764.65   5
   5   3  -7 178081. 5454.53   5
  -5   3   7 165836. 4898.11   4
   5   3  -7 174003. 5568.12   2
   5  -3  -7 167557. 5270.24   2
   5  -3  -6 39183.2 1908.01   5
   5   3  -6 40769.7 2299.83   5
  -5   3   6 40218.5 1943.77   4
   5   3  -6 40823.4 2345.42   2
   5  -3  -6 41399.8 2206.54   2
  -5   3   6 43921.9 1942.02   1
   5  -3  -5 154589. 4317.23   5
   5   3  -5 149668. 4827.57   5
  -5   3   5 145004. 4112.85   4
   5   3  -5 145507. 4863.79   2
   5  -3  -5 148975. 4641.38   2
  -5   3   5 154316. 4384.69   1
   5   3  -4 806.746 376.551   2
   5  -3  -4 921.567 403.707   2
  -5   3   4 526.416 273.146   1
   5   3  -4 1167.36 471.277   5
   5  -3  -4 890.861 313.135   5
  -5   3   4 832.942 271.373   4
   5   3  -3 23740.5 1681.67   5
  -5   3   3 25450.7 1191.33   4
   5   3  -3 25482.8 1790.79   2
   5  -3  -3 27486.4 1651.60   2
  -5   3   3 26161.0 1648.46   1
   5   3  -2-205.358 262.602   5
   5   3  -2 3.39860 98.6187   4
  -5   3   2 54.0926 127.443   4
   5  -3  -2 27.1015 109.632   6
   5   3  -2-91.4044 342.103   2
  -5   3   2-62.3070 238.787   1
   5  -3  -2-207.993 266.212   2
  -5   3   1 5586.22 531.540   3
   5   3  -1 5342.88 789.064   5
   5   3  -1 5581.15 460.312   4
  -5   3   1 6019.23 436.459   4
  -5   3   1 7401.87 931.452   1
   5   3  -1 5964.86 851.036   2
   5  -3  -1 5249.58 721.522   2
  -5   3   0 3154.29 338.415   3
  -5  -3   0 2761.04 626.756   1
   5   3   0 3874.87 671.749   5
  -5   3   0 3700.26 684.819   1
   5   3   0 3314.22 722.025   2
   5  -3   0 3065.95 552.493   2
  -5   3  -1 24166.5 1762.75   1
  -5  -3  -1 21722.1 1693.19   1
  -5  -3  -2 12085.6 1261.44   1
  -5   3  -2 11297.9 600.533   4
  -5   3  -2 11550.3 1267.09   1
  -5  -3  -3 95919.9 3877.55   1
  -5  -3  -3 91199.6 2486.64   3
   5   3   3 89201.5 2393.46   4
  -5   3  -3 96384.4 3934.11   1
  -5  -3  -4 16970.6 905.270   3
  -5   3  -4 14843.3 882.999   4
   5   3   4 17821.4 959.312   4
  -5   3  -4 18430.6 1675.09   1
  -5  -3  -4 17464.8 1580.49   1
   5   3   5 150330. 3912.05   4
  -5   3  -5 154737. 5469.47   1
  -5  -3  -5 148884. 3657.89   3
  -5  -3  -5 148923. 5302.34   1
  -5  -3  -6 370.023 146.329   3
  -5  -3  -6 285.880 390.852   1
  -5   3  -6 763.002 508.456   1
   5   3   6 239.417 185.614   4
   5   3   7 147821. 4278.66   4
  -5   3  -7 159644. 5766.01   1
  -5  -3  -7 148363. 5458.69   1
   5   3   8 20810.2 1426.06   4
  -5   3  -8 22831.9 2048.71   1
  -5  -3  -8 24873.5 2071.57   1
   5   3   9 36726.0 2032.30   4
  -5   3  -9 32906.2 2580.49   1
  -5  -3  -9 36633.1 2613.24   1
   5   3  10 9103.65 1046.99   4
  -5   3 -10 11743.1 1559.99   1
  -5  -3 -10 11990.8 1478.43   1
   5   3  11 47381.4 2584.99   4
  -5   3 -11 48266.8 3268.54   1
  -5  -3 -11 43320.9 2977.14   1
   5   3  12 19297.3 1676.19   4
  -5   3 -12 21664.4 2207.43   1
  -5  -3 -12 18892.2 1966.33   1
  -5  -3 -13 844.814 485.945   1
   5   3  13 780.978 436.891   4
  -5   3 -13 789.858 564.597   1
   5   3  14 20882.7 1906.08   4
  -5   3 -14 22205.7 2315.71   1
  -5  -3 -14 23323.2 2303.77   1
  -5  -3 -15 429.059 418.735   1
   5   3  15 1693.16 638.126   4
  -5   3 -15 1295.16 744.051   1
  -5  -3 -16 7359.46 1356.80   1
   5   3  16 8043.77 1274.25   4
  -5   3 -16 10515.0 1684.40   1
  -5  -3 -17 828.100 642.057   1
   5   3  17 1878.46 684.494   4
  -5   3 -17 1650.94 787.267   1
  -5  -3 -18 1935.59 759.670   1
   5   3  18 1318.37 660.186   4
  -5   3 -18 1244.12 744.224   1
  -5   3 -19 956.705 739.167   1
  -5  -3 -19 172.906 467.354   1
  -5   3 -20 4176.32 1196.99   1
  -5   4  22-73.4689 598.288   4
  -5   4  21-273.847 642.820   4
  -5   4  20 748.814 692.380   4
  -5   4  19 9959.01 1667.20   4
  -5   4  18-876.362 672.197   4
  -5   4  17 5006.49 1239.72   4
  -5   4  16 8933.50 1461.31   4
   5   4 -15 3091.88 894.445   2
   5  -4 -15 2675.32 671.831   5
  -5   4  15 2647.19 799.650   4
  -5  -4  14 28111.1 1792.68   6
   5  -4 -14 28099.3 1900.52   5
  -5   4  14 29206.2 2426.53   4
   5   4 -14 31036.1 2514.76   2
   5   4 -13 6123.47 1129.70   2
   5  -4 -13 5030.83 796.113   5
   5   4 -13 4497.97 944.897   5
  -5   4  13 4519.04 934.078   4
  -5  -4  13 4820.18 698.511   6
  -5  -4  12 23223.7 1468.46   6
   5  -4 -12 19039.3 1466.11   5
   5   4 -12 24476.5 2038.57   5
  -5   4  12 22168.7 1970.03   4
   5   4 -12 21862.1 1996.91   2
   5   4 -11 13793.1 1522.96   5
  -5   4  11 14091.5 1475.62   4
   5  -4 -11 13045.5 1145.08   5
   5   4 -11 13921.5 1535.25   2
   5  -4 -10 40715.1 2045.36   5
   5   4 -10 42886.3 2618.15   5
  -5   4  10 43392.3 2524.76   4
   5   4 -10 44560.6 2712.62   2
   5  -4  -9 39718.4 1952.63   5
   5   4  -9 42109.3 2532.43   5
  -5   4   9 39568.9 2322.14   4
   5   4  -9 43604.0 2613.79   2
  -5   4   8 44089.9 1770.36   1
   5  -4  -8 45368.8 2044.21   5
   5   4  -8 45077.9 2589.52   5
  -5   4   8 44524.3 2345.20   4
   5   4  -8 45009.7 2607.33   2
   5  -4  -8 44007.5 2426.08   2
   5  -4  -7 17048.7 1175.94   5
   5   4  -7 18054.0 1546.24   5
  -5   4   7 15391.3 1275.37   4
   5   4  -7 16115.7 1502.73   2
   5  -4  -7 15992.6 1378.57   2
  -5   4   7 16711.7 1103.66   1
   5   4  -6 1428.27 417.666   2
   5  -4  -6 1435.68 455.171   2
   5  -4  -6 1305.20 354.171   5
   5   4  -6 889.979 409.635   5
  -5   4   6 1681.77 356.939   1
  -5   4   6 764.214 221.822   4
   5  -4  -5 55541.0 2208.87   5
   5   4  -5 54945.1 2718.24   5
  -5   4   5 53659.6 2243.01   4
   5   4  -5 53232.5 2719.85   2
   5  -4  -5 53549.2 2468.17   2
  -5   4   5 54304.7 2323.16   1
   5   4  -4 53990.6 2667.69   5
   5  -4  -4 53080.1 2170.99   5
   5   4  -4 57034.2 2753.44   2
  -5   4   4 52988.0 2096.49   4
   5  -4  -4 55855.9 2446.69   2
  -5   4   4 53651.7 2394.31   1
   5  -4  -3 841.762 400.281   2
   5   4  -3 700.781 399.568   5
  -5   4   3 802.680 336.402   1
  -5   4   3 754.557 255.725   4
   5   4  -3-123.635 466.241   2
   5  -4  -2 295259. 5983.97   6
   5   4  -2 278157. 7578.19   5
   5   4  -2 307062. 7777.61   2
   5  -4  -2 294771. 7070.57   2
  -5   4   2 294396. 7533.92   1
   5  -4  -1 12061.2 782.520   6
   5   4  -1 12006.8 1209.15   5
   5   4  -1 12274.7 1221.61   2
   5  -4  -1 11717.8 1050.44   2
  -5   4   1 14989.2 1332.49   1
   5   4   0 85339.0 3539.10   2
   5  -4   0 96610.7 3238.87   2
  -5   4   0 90391.0 3650.04   1
   5   4   0 95651.3 3681.50   5
  -5   4  -1 3904.03 778.674   1
  -5  -4  -2 181631. 5765.75   1
  -5   4  -2 188966. 5939.03   1
  -5  -4  -3 44044.8 1730.82   3
  -5  -4  -3 48742.0 2645.98   1
  -5   4  -3 40336.9 1585.79   4
  -5   4  -3 47068.3 2727.45   1
  -5  -4  -4 81270.2 2541.99   3
  -5  -4  -4 80248.1 3615.44   1
  -5   4  -4 82644.7 3762.36   1
   5   4   4 78771.4 2514.71   4
  -5  -4  -5 3450.55 466.731   3
  -5  -4  -5 2725.56 648.504   1
  -5   4  -5 3035.42 743.348   1
   5   4   5 3323.79 479.682   4
  -5  -4  -6 38234.1 2518.79   1
  -5   4  -6 38392.8 2594.91   1
   5   4   6 34173.8 1716.24   4
  -5  -4  -6 36073.4 1633.78   3
  -5   4  -7 734.570 685.366   1
   5   4   7 1228.92 364.834   4
  -5  -4  -7 1199.04 319.259   3
  -5  -4  -7 1431.38 597.465   1
  -5  -4  -8 60340.1 3374.51   1
  -5   4  -8 64937.3 3621.31   1
   5   4   8 61316.2 2660.85   4
  -5   4  -9 3719.07 929.622   1
  -5  -4  -9 3839.24 889.649   1
   5   4   9 5244.83 787.999   4
   5   4  10 62204.7 2921.62   4
  -5   4 -10 63419.8 3777.74   1
  -5  -4 -10 63428.0 3579.42   1
  -5   4 -11 1902.08 752.433   1
  -5  -4 -11 1962.76 683.565   1
   5   4  11 949.894 426.147   4
   5   4  12 16294.5 1589.29   4
  -5   4 -12 17464.7 1999.82   1
  -5  -4 -12 13119.1 1680.18   1
  -5  -4 -13 2033.58 776.026   1
  -5   4 -13 5013.20 1126.48   1
   5   4  13 4316.56 874.030   4
   5   4  14 16434.8 1730.02   4
  -5   4 -14 16694.2 2088.10   1
  -5  -4 -14 18714.6 2072.23   1
  -5   4 -15 5106.09 1281.09   1
  -5  -4 -15 6754.49 1297.51   1
   5   4  15 7208.47 1240.25   4
   5   4  16 3450.69 925.373   4
  -5   4 -16 3862.31 1105.00   1
  -5  -4 -16 3726.89 1057.92   1
   5   4  17 2100.45 714.227   4
  -5   4 -17 3973.19 1206.13   1
  -5  -4 -17 4143.31 1022.89   1
   5   4  18 1425.22 727.910   4
  -5   4 -18-189.500 578.586   1
  -5  -4 -18 659.326 665.581   1
  -5   4 -19 2791.93 1044.38   1
  -5   4 -20 402.326 642.314   1
  -5   4 -21-328.653 613.857   1
  -5   5  22 522.079 658.127   4
  -5   5  21-661.641 781.690   4
  -5   5  20 180.535 482.594   4
  -5   5  19 714.039 663.457   4
  -5   5  18 6955.57 1429.62   4
   5   5 -17 6343.91 1299.16   2
  -5   5  17 7117.79 1381.64   4
   5   5 -16 12691.0 1699.68   2
  -5   5  16 13657.3 1798.82   4
  -5   5  15 33477.9 2739.45   4
   5   5 -15 29062.9 2545.98   2
  -5  -5  14 3253.14 667.291   6
   5   5 -14 3068.74 862.890   2
  -5   5  14 3622.39 954.951   4
  -5  -5  13 60723.0 2722.95   6
   5   5 -13 64116.2 3548.36   5
  -5   5  13 66145.2 3641.63   4
   5   5 -13 62775.0 3599.63   2
  -5  -5  12 437.430 327.431   6
   5   5 -12 114.578 361.981   5
   5   5 -12-392.128 419.959   2
   5  -5 -12 328.075 296.398   5
  -5   5  12 427.541 459.264   4
   5  -5 -11 66610.7 2703.55   5
   5   5 -11 72583.2 3631.25   5
  -5   5  11 74821.5 3606.54   4
   5   5 -11 68825.4 3581.57   2
   5   5 -10 834.116 570.997   2
   5  -5 -10 678.637 307.661   5
   5   5 -10 321.641 333.096   5
  -5   5  10 618.916 423.837   4
  -5   5   9 27713.8 1265.83   1
   5  -5  -9 31457.2 1633.78   5
   5   5  -9 34991.8 2327.51   5
  -5   5   9 34094.0 2163.16   4
   5   5  -9 33640.3 2319.86   2
   5   5  -8 1594.29 510.143   2
   5  -5  -8 985.110 318.146   5
   5  -5  -8 1498.68 481.104   2
   5   5  -8 1872.46 598.020   5
  -5   5   8 1890.24 480.278   4
  -5   5   8 1138.25 260.225   1
   5   5  -7 33795.9 2220.39   5
   5  -5  -7 33008.6 1607.76   5
  -5   5   7 31213.2 1907.36   4
   5   5  -7 28208.5 2030.29   2
   5  -5  -7 31504.1 1957.54   2
  -5   5   7 31188.0 1580.29   1
  -5   5   6 211.427 170.156   1
   5   5  -6 102.526 326.560   2
   5  -5  -6-54.4653 237.471   2
   5  -5  -6 170.852 171.507   5
   5   5  -6 129.177 313.022   5
  -5   5   6-586.613 292.148   4
   5   5  -5 75111.4 3301.97   5
   5  -5  -5 73931.6 2542.16   5
   5   5  -5 70929.9 3284.36   2
  -5   5   5 74182.5 2790.34   4
  -5   5   5 74456.7 2853.56   1
   5  -5  -5 71606.5 2899.37   2
   5   5  -4 2174.90 565.534   5
   5  -5  -4 2819.99 558.968   2
  -5   5   4 2290.31 509.589   1
   5   5  -4 3414.48 677.185   2
   5   5  -3 136628. 4628.12   5
   5   5  -3 134015. 4602.39   2
  -5   5   3 129551. 4291.43   1
   5  -5  -3 123323. 3920.31   2
   5  -5  -2 4559.47 456.645   6
  -5   5   2 3424.89 711.193   1
   5   5  -2 3152.35 690.956   5
   5   5  -2 3426.11 700.116   2
   5  -5  -2 4309.21 624.781   2
   5  -5  -1 204938. 4878.81   6
   5   5  -1 216598. 6223.24   5
   5   5  -1 217193. 6240.83   2
   5  -5  -1 208275. 5420.97   2
  -5   5   1 214893. 6206.78   1
   5  -5   0 4738.94 571.252   6
   5   5   0 4646.32 759.170   5
  -5   5   0 3920.84 780.997   1
   5   5   0 3624.98 714.986   2
   5  -5   0 3341.95 583.628   2
   5   5   1 274754. 7403.69   5
  -5   5  -1 266262. 7577.46   1
  -5   5  -2 16895.9 1596.58   1
   5  -5   2 16674.1 810.128   3
  -5  -5  -3 62328.7 2268.60   3
  -5   5  -3 63747.4 3275.02   1
   5  -5   3 56143.5 1599.66   3
  -5  -5  -4 7482.13 1063.89   1
  -5   5  -4 8941.48 1227.82   1
  -5  -5  -4 7452.02 738.697   3
   5  -5   4 6179.31 397.189   3
   5  -5   5 32714.9 1037.23   3
  -5  -5  -5 38700.7 1751.37   3
  -5   5  -5 36165.7 2509.03   1
  -5  -5  -5 37526.9 2438.49   1
  -5  -5  -6 13676.6 1482.18   1
  -5   5  -6 16571.3 1717.05   1
   5   5   6 13299.6 1080.20   4
  -5  -5  -6 15004.5 1084.78   3
  -5  -5  -7 3901.83 902.583   1
  -5  -5  -7 3922.72 591.586   3
  -5   5  -7 4928.52 950.662   1
   5   5   7 4389.79 658.633   4
  -5  -5  -8 4426.48 645.528   3
  -5   5  -8 3705.60 897.233   1
  -5  -5  -8 3924.22 900.715   1
   5   5   8 3903.89 647.747   4
  -5   5  -9 9972.65 1453.36   1
  -5  -5  -9 9761.53 1361.38   1
   5   5   9 9754.04 1092.77   4
  -5  -5  -9 9533.52 975.042   3
  -5  -5 -10 16882.0 1817.84   1
  -5   5 -10 19332.6 2099.81   1
   5   5  10 17376.0 1526.29   4
  -5  -5 -11 83617.9 4259.88   1
  -5   5 -11 89013.5 4671.72   1
   5   5  11 85350.3 3735.97   4
  -5  -5 -12 471.885 399.454   1
  -5   5 -12 565.092 451.247   1
   5   5  12 569.756 312.688   4
  -5  -5 -13 10928.9 1532.69   1
  -5   5 -13 14772.6 1930.94   1
   5   5  13 11980.2 1404.84   4
  -5  -5 -14 1442.86 617.022   1
  -5   5 -14 965.332 644.951   1
   5   5  14 1044.66 520.027   4
  -5  -5 -15 7402.95 1333.85   1
  -5   5 -15 7429.93 1418.54   1
   5   5  15 7236.33 1222.83   4
  -5  -5 -16 77.4227 400.615   1
  -5   5 -16 1216.53 887.110   1
   5   5  16 272.493 377.926   4
  -5   5 -17 6019.13 1402.30   1
  -5  -5 -17 5874.71 1267.24   1
   5   5  17 4672.31 1101.32   4
   5   5  18 1533.21 665.179   4
  -5   5 -18 2238.39 978.083   1
  -5  -5 -18 2936.93 887.121   1
  -5   5 -19-319.593 665.178   1
  -5   5 -20-114.090 584.564   1
  -5   5 -21 1384.83 869.147   1
  -5   6  22-281.415 614.601   4
  -5   6  21 1089.41 662.884   4
   5   6 -20 2556.18 990.379   2
  -5   6  20 2936.26 1060.07   4
   5   6 -19 9322.58 1693.00   2
  -5   6  19 15204.7 2141.46   4
   5   6 -18 1587.00 829.201   2
  -5   6  18 500.037 584.998   4
   5   6 -17 11538.2 1740.37   2
  -5   6  17 10708.9 1712.46   4
   5   6 -16 977.131 441.299   2
  -5   6  16 961.789 648.639   4
  -5   6  15 34280.6 2827.60   4
   5   6 -15 37410.9 2915.24   2
  -5  -6  14 27685.9 1904.85   6
   5   6 -14 28524.1 2426.17   5
  -5   6  14 30696.7 2536.60   4
   5   6 -14 26694.6 2389.68   2
  -5  -6  13 936.037 342.076   6
   5   6 -13 1244.44 588.082   5
   5   6 -13 1679.76 656.483   2
  -5   6  13 256.542 464.598   4
   5   6 -12 15245.9 1706.70   5
  -5   6  12 15348.5 1674.71   4
   5   6 -12 17137.4 1804.82   2
   5   6 -11 7924.16 1213.37   2
   5   6 -11 6539.62 1095.81   5
  -5   6  11 6713.18 1080.82   4
   5  -6 -10 29147.4 1537.40   5
  -5   6  10 27660.5 2094.77   4
   5   6 -10 29568.4 2248.24   2
   5   6 -10 30745.9 2314.28   5
   5   6  -9 14.7238 361.707   2
   5  -6  -9 180.755 294.498   5
   5   6  -9 288.166 460.232   5
  -5   6   9-248.016 396.991   4
  -5   6   9 20.3495 110.678   1
   5  -6  -8 129736. 3660.84   5
   5   6  -8 131950. 4976.18   5
  -5   6   8 132466. 4647.97   4
   5   6  -8 135010. 4965.39   2
  -5   6   8 133113. 3689.55   1
   5  -6  -8 133303. 4557.90   2
   5   6  -7 132.324 440.837   2
   5  -6  -7-153.741 230.461   5
   5  -6  -7-49.0124 266.737   2
   5   6  -7 517.978 543.339   5
  -5   6   7-111.677 248.353   4
  -5   6   7 240.294 211.614   1
  -5   6   6 128824. 4230.25   4
   5   6  -6 128034. 4680.79   2
  -5   6   6 128042. 3953.33   1
   5  -6  -6 122026. 4112.20   2
   5   6  -6 123094. 4678.21   5
   5   6  -5 27770.2 2008.24   5
  -5   6   5 29878.7 1748.63   1
   5   6  -5 28135.3 2017.51   2
   5  -6  -5 28387.1 1697.12   2
   5   6  -4 64088.7 3079.02   5
  -5   6   4 60459.9 2697.29   1
   5   6  -4 55169.5 2893.72   2
   5  -6  -4 60054.8 2502.95   2
   5   6  -3 17032.3 1541.41   5
  -5   6   3 18267.3 1471.52   1
   5   6  -3 18980.0 1610.40   2
   5  -6  -3 19762.9 1328.66   2
   5   6  -2 48031.0 2620.67   5
  -5   6   2 50450.0 2589.87   1
   5   6  -2 48880.0 2642.16   2
   5  -6  -2 50017.5 2143.99   2
   5  -6  -1 2096.65 375.940   6
  -5   6   1 2616.55 560.428   1
   5   6  -1 1735.40 591.921   5
   5   6  -1 2377.29 663.116   2
   5  -6  -1 2075.97 432.588   2
   5  -6   0 19735.0 1217.18   6
   5   6   0 20809.1 1655.19   5
   5   6   0 19518.4 1636.19   2
  -5   6   0 20330.1 1679.49   1
   5  -6   0 22599.3 1340.41   2
   5  -6   0 20063.6 1164.31   3
   5  -6   1 98.1531 156.812   3
  -5   6  -1-195.519 379.356   1
   5   6   1-310.080 263.982   5
   5  -6   1 550.268 292.523   6
  -5   6  -2 11502.6 1313.71   1
   5  -6   2 10794.7 732.258   3
  -5  -6  -3 38587.9 1852.65   3
  -5   6  -3 37327.6 2508.58   1
   5  -6   3 35713.7 1367.21   3
   5  -6   4 139345. 3376.74   3
  -5  -6  -4 150467. 4247.90   3
  -5  -6  -5 30468.2 1645.94   3
   5  -6   5 25091.2 1069.40   3
  -5   6  -5 29877.2 2325.36   1
  -5   6  -6 29649.0 2371.35   1
  -5  -6  -6 28519.7 1634.46   3
  -5  -6  -7-68.7567 214.222   3
  -5   6  -7 464.919 445.054   1
   5   6   7-78.0804 203.176   4
  -5  -6  -8 22988.7 2039.30   1
  -5   6  -8 22844.9 2180.17   1
   5   6   8 21012.7 1566.18   4
  -5  -6  -8 22610.5 1536.38   3
  -5   6  -9 9901.64 1500.19   1
  -5  -6  -9 9321.91 1323.47   1
   5   6   9 7510.68 998.044   4
  -5  -6  -9 8939.32 1004.67   3
  -5  -6 -10 54796.3 3319.25   1
  -5   6 -10 51724.6 3514.15   1
   5   6  10 54155.0 2820.83   4
  -5  -6 -10 52909.4 2601.27   3
  -5   6 -11 745.965 587.616   1
   5   6  11 225.139 312.933   4
  -5  -6 -11-99.6530 557.652   1
  -5   6 -12 1965.62 757.450   1
   5   6  12 940.808 468.356   4
  -5  -6 -12 1201.10 620.219   1
  -5   6 -13 314.327 460.239   1
   5   6  13-190.575 442.204   4
  -5  -6 -13-627.137 608.675   1
  -5   6 -14 538.348 630.395   1
   5   6  14 128.567 346.741   4
  -5  -6 -14-290.871 420.504   1
  -5  -6 -15 15762.1 1956.99   1
   5   6  15 15529.0 1803.60   4
  -5   6 -15 16025.2 2137.96   1
  -5  -6 -16 127.031 572.083   1
  -5   6 -16-247.033 420.508   1
   5   6  16 851.618 499.749   4
  -5   6 -17 7268.95 1571.03   1
  -5  -6 -17 9316.32 1583.36   1
   5   6  17 6569.86 1293.46   4
  -5   6 -18 1735.29 892.179   1
   5   6  18 1788.07 880.562   4
  -5   6 -19 2007.54 979.799   1
  -5   6 -20 1539.18 853.641   1
  -5   6 -21 1492.23 898.140   1
   5   7 -21 1486.27 807.409   2
  -5   7  21 2685.41 1153.31   4
   5   7 -20 1229.03 747.535   2
  -5   7  20 1650.29 897.132   4
   5   7 -19 174.004 456.843   2
  -5   7  19 498.092 554.107   4
   5   7 -18 1111.76 544.761   2
  -5   7  18 1633.39 729.129   4
   5   7 -17-192.674 559.887   2
  -5   7  17-706.822 661.742   4
   5   7 -16 60.9537 467.454   2
  -5   7  16-421.466 602.973   4
  -5  -7  15 562.179 355.684   6
   5   7 -15 319.529 406.463   2
  -5   7  15-314.540 468.259   4
  -5  -7  14 2220.36 583.836   6
   5   7 -14 3709.95 937.038   2
   5   7 -14 3650.03 942.428   5
  -5   7  14 2639.22 786.486   4
   5   7 -13 1327.16 677.848   2
   5   7 -13 1789.72 667.600   5
  -5   7  13 751.652 584.960   4
   5   7 -12 31470.0 2502.46   5
  -5   7  12 34325.4 2571.95   4
   5   7 -12 32191.5 2498.80   2
   5   7 -11 173.148 379.248   5
  -5   7  11 408.634 407.670   4
   5   7 -10 2731.67 699.511   2
   5   7 -10 2827.39 812.205   5
  -5   7  10 2821.80 703.671   4
   5   7  -9 68386.6 3528.71   5
  -5   7   9 73489.3 3439.20   4
   5   7  -9 69153.1 3506.76   2
  -5   7   9 66080.4 2256.73   1
   5   7  -8 6276.11 1036.13   2
  -5   7   8 6065.88 685.532   1
  -5   7   8 4736.90 818.300   4
   5   7  -8 6640.48 1070.49   5
   5   7  -7 134128. 5043.71   5
  -5   7   7 138945. 4071.85   1
   5   7  -7 127529. 4879.29   2
   5  -7  -7 128293. 4350.33   2
   5   7  -6 2995.73 676.604   2
   5  -7  -6 3166.81 582.380   2
   5   7  -6 2679.93 747.918   5
  -5   7   6 3286.77 582.323   1
   5   7  -5 52073.5 2832.11   5
  -5   7   5 53466.6 2499.36   1
   5   7  -5 51100.9 2801.29   2
   5  -7  -5 50347.6 2318.55   2
   5   7  -4 50085.7 2734.20   5
  -5   7   4 49461.8 2486.22   1
   5   7  -4 48040.4 2688.41   2
   5  -7  -4 44846.7 2105.95   2
   5   7  -3 21076.8 1728.04   5
  -5   7   3 18541.4 1527.53   1
   5   7  -3 18803.1 1649.54   2
   5  -7  -3 19510.7 1288.14   2
   5  -7  -2 567.295 298.934   3
  -5   7   2 45.2336 325.368   1
   5   7  -2 256.150 332.727   5
   5   7  -2 346.187 451.350   2
   5  -7  -2-30.8890 186.504   2
   5  -7  -1 17345.9 1126.70   6
   5   7  -1 16679.4 1546.45   5
  -5   7   1 18438.1 1583.05   1
   5   7  -1 17034.4 1567.30   2
   5  -7  -1 16343.3 1131.14   2
   5  -7  -1 15606.7 1135.19   3
   5  -7   0 173.934 170.626   6
  -5   7   0 222.745 252.611   1
   5  -7   0 42.8948 178.770   3
   5   7   0-165.322 338.616   5
   5  -7   0 274.049 219.257   2
  -5   7  -1 2575.58 695.123   1
   5  -7   1 3851.11 528.018   3
   5   7   1 3532.36 705.417   5
   5  -7   1 3748.06 598.639   6
  -5   7  -2 2596.74 679.010   1
   5  -7   2 3125.94 563.989   6
   5  -7   2 2813.76 436.957   3
  -5  -7  -3 86644.0 3109.13   3
   5  -7   3 77127.2 2452.02   3
  -5   7  -4 1233.13 423.730   1
   5  -7   4 609.555 199.509   3
  -5  -7  -4 576.138 347.479   3
  -5  -7  -5 71196.1 2820.31   3
   5  -7   5 64355.5 2120.07   3
  -5   7  -5 74143.9 3846.83   1
  -5   7  -6 3556.81 789.768   1
  -5  -7  -6 4044.31 654.913   3
  -5   7  -7 41030.4 2934.50   1
  -5  -7  -7 43431.0 2217.23   3
  -5   7  -8 22078.5 2172.31   1
   5   7   8 23790.4 1731.66   4
  -5  -7  -8 26456.6 1743.54   3
  -5   7  -9 10191.8 1554.55   1
   5   7   9 10226.6 1190.02   4
  -5  -7  -9 14477.3 1332.52   3
  -5   7 -10 64911.4 3960.00   1
   5   7  10 59520.1 3072.16   4
  -5  -7 -10 56834.8 2840.43   3
  -5   7 -11 574.506 731.415   1
   5   7  11 626.971 428.302   4
  -5   7 -12 88516.0 4912.47   1
   5   7  12 80404.3 3904.50   4
  -5   7 -13 1914.47 914.206   1
   5   7  13 1222.57 593.231   4
  -5   7 -14 34506.4 3133.00   1
   5   7  14 29917.5 2454.08   4
  -5   7 -15 1093.27 827.928   1
   5   7  15 116.456 487.802   4
  -5   7 -16 2970.08 1078.28   1
   5   7  16 2346.49 737.638   4
  -5   7 -17-115.133 673.010   1
   5   7  17 222.129 425.218   4
  -5   7 -18 5687.87 1428.14   1
   5   7  18 5679.71 1274.33   4
  -5   7 -19 190.099 519.224   1
  -5   7 -20 7906.79 1784.35   1
   5   8 -21 4224.15 1323.30   2
  -5   8  21 3258.08 1177.41   4
   5   8 -20 140.266 417.592   2
  -5   8  20 232.710 458.369   4
   5   8 -19 1677.45 745.865   2
  -5   8  19 931.659 654.043   4
   5   8 -18 4068.55 1067.81   2
  -5   8  18 3793.87 1473.13   4
   5   8 -17-2089.19 792.004   2
  -5   8  17-21.0263 489.920   4
   5   8 -16 5500.62 1178.07   2
  -5   8  16 6739.41 1349.41   4
  -5  -8  15 1985.51 539.378   6
   5   8 -15 3492.82 913.187   2
   5   8 -15 1859.51 661.816   5
  -5   8  15 2973.01 947.771   4
   5   8 -14 6621.49 1253.60   2
   5   8 -14 5125.81 1090.84   5
  -5   8  14 6589.67 1266.63   4
   5   8 -13 23089.5 2265.41   5
  -5   8  13 29792.5 2516.24   4
   5   8 -13 23994.6 2235.80   2
   5   8 -12 10741.1 1522.75   5
   5   8 -12 9668.77 1430.77   2
  -5   8  12 11747.6 1543.06   4
   5   8 -11 37059.9 2716.95   5
  -5   8  11 38069.9 2677.68   4
   5   8 -11 39238.6 2712.28   2
   5   8 -10 9555.83 1333.77   2
   5   8 -10 10112.0 1368.73   5
  -5   8  10 10168.3 1359.60   4
   5   8  -9 21717.1 1992.28   5
  -5   8   9 24239.1 1966.17   4
   5   8  -9 22632.0 1975.99   2
   5   8  -8 670.703 487.802   2
   5   8  -8 428.554 459.575   5
  -5   8   8 555.865 259.430   1
   5   8  -7 213.310 387.063   2
   5  -8  -7-352.450 261.793   2
  -5   8   7 233.414 182.053   1
   5   8  -7-436.655 361.223   5
   5   8  -6 5818.45 981.489   2
   5  -8  -6 5849.97 774.968   2
   5   8  -6 6447.37 1064.51   5
  -5   8   6 6561.57 848.587   1
   5  -8  -5 971.281 345.203   2
  -5   8   5 1422.27 417.747   1
   5   8  -5 1373.76 524.970   5
   5   8  -5 1317.91 470.737   2
   5   8  -4 19676.1 1709.41   5
  -5   8   4 18763.4 1522.67   1
   5   8  -4 18119.9 1642.37   2
   5  -8  -4 18410.6 1269.72   2
   5  -8  -4 17526.8 1426.71   3
   5  -8  -3 6257.68 821.714   3
   5  -8  -3 7675.60 770.913   2
   5   8  -3 9361.63 1195.28   5
   5   8  -3 6799.39 1039.06   2
   5   8  -2 10619.8 1282.29   5
   5   8  -2 9392.29 1162.84   2
   5  -8  -2 11450.8 924.918   2
   5  -8  -2 9606.23 974.837   3
   5  -8  -1 13778.1 1066.27   6
   5   8  -1 13082.2 1403.82   5
   5   8  -1 15692.9 1527.46   2
   5  -8  -1 13513.0 986.256   2
   5  -8  -1 13169.4 1108.25   3
   5  -8   0 113457. 3644.92   6
   5   8   0 114724. 4467.07   5
   5  -8   0 114255. 3567.65   3
   5  -8   1 1005.68 381.990   6
   5  -8   1 1686.21 386.852   3
   5   8   1 1564.74 567.324   5
   5  -8   2 5806.75 789.072   6
   5   8   2 5721.70 923.262   5
   5  -8   2 6713.74 707.423   3
   5  -8   3 515.035 357.085   6
   5  -8   3 793.263 225.602   3
  -5  -8  -3 670.614 367.531   3
   5  -8   4 183.397 218.277   3
  -5  -8  -4-153.091 278.360   3
   5  -8   5 1291.08 332.980   3
  -5  -8  -5 1571.79 510.177   3
  -5  -8  -6 13649.5 1270.99   3
  -5  -8  -7 490.852 286.882   3
  -5  -8  -8 6396.52 911.725   3
  -5   8  -9 150497. 6423.74   1
   5   8   9 154871. 5275.70   4
  -5  -8  -9 149803. 5052.42   3
  -5  -8 -10 166.448 299.775   3
  -5   8 -10 113.193 480.556   1
   5   8  10 996.395 532.808   4
  -5   8 -11 60273.9 4080.18   1
   5   8  11 58120.5 3245.65   4
  -5  -8 -11 63323.2 3190.50   3
  -5   8 -12 3890.35 1097.40   1
   5   8  12 4040.60 858.830   4
  -5   8 -13 13089.1 1957.95   1
   5   8  13 10574.8 1472.37   4
  -5   8 -14 4035.13 1165.51   1
   5   8  14 3628.68 891.192   4
  -5   8 -15 22323.1 2633.97   1
   5   8  15 18869.3 2072.04   4
  -5   8 -16 3767.04 1200.52   1
   5   8  16 1837.34 782.287   4
  -5   8 -17 2675.75 972.906   1
   5   8  17 2973.69 868.396   4
  -5   8 -18 319.728 687.040   1
  -5   8 -19 2531.58 1079.50   1
  -5   8 -20-611.691 993.480   1
  -5   9  21 2724.78 1040.70   4
   5   9 -20 9056.79 1733.98   2
  -5   9  20 10885.8 1983.72   4
   5   9 -19 2171.31 1004.04   2
  -5   9  19 2425.59 953.680   4
  -5   9  18 35105.8 3282.51   4
   5   9 -18 36765.0 3175.95   2
   5   9 -17-365.529 498.446   2
  -5   9  17 105.743 606.063   4
   5   9 -16 20939.4 2345.10   5
  -5   9  16 19748.3 2357.45   4
   5   9 -16 14899.7 1956.74   2
   5   9 -15 748.798 592.401   2
   5   9 -15 1452.55 636.315   5
  -5   9  15-140.435 463.613   4
   5   9 -14 10185.3 1507.95   2
   5   9 -14 10022.1 1575.36   5
  -5   9  14 10864.6 1645.24   4
   5   9 -13 3063.25 872.167   2
   5   9 -13 5012.79 1113.62   5
  -5   9  13 3713.93 968.368   4
   5   9 -12 3782.87 920.503   5
  -5   9  12 3309.07 909.084   4
   5   9 -12 3065.33 811.066   2
   5   9 -11 302.099 399.843   2
   5   9 -11 422.309 364.794   5
  -5   9  11-283.132 471.868   4
   5   9 -10 26.9852 392.846   5
  -5   9  10 675.165 451.053   4
   5   9  -9 668.748 449.447   2
   5   9  -9 1013.86 527.166   5
   5   9  -8 3140.58 770.931   2
  -5   9   8 2036.97 488.256   1
   5   9  -8 1803.23 589.671   5
   5   9  -7 10488.5 1357.70   5
  -5   9   7 11596.7 1112.65   1
   5   9  -7 10497.9 1324.01   2
   5  -9  -7 11784.1 1143.57   2
   5   9  -6 26690.6 2137.24   5
  -5   9   6 27674.4 1825.25   1
   5   9  -6 31767.5 2277.16   2
   5  -9  -6 26864.2 1670.38   2
   5  -9  -5 22.2020 435.479   3
   5  -9  -5 410.636 257.585   2
   5   9  -5-41.9259 346.321   5
   5   9  -5 762.246 552.433   2
   5  -9  -4 2865.27 499.157   2
   5  -9  -4 1803.40 477.830   3
   5   9  -4 1414.77 532.490   5
   5   9  -4 1936.03 593.257   2
   5   9  -3 12491.3 1441.31   5
   5   9  -3 12033.1 1405.70   2
   5  -9  -3 13192.3 1001.69   2
   5  -9  -3 12802.8 1210.12   3
   5  -9  -2 6490.34 834.109   3
   5   9  -2 6647.79 1008.54   5
   5  -9  -2 6571.96 680.052   2
   5   9  -2 8690.30 1180.17   2
   5   9  -1 12332.8 1384.47   5
   5  -9  -1 12448.2 902.747   2
   5  -9  -1 10784.9 1035.93   3
   5  -9   0 827.937 365.419   6
   5  -9   0 1453.82 409.322   3
   5   9   0 608.282 483.210   5
   5  -9   1 6064.15 819.778   6
   5   9   1 5674.60 971.698   5
   5  -9   1 5508.95 700.986   3
   5  -9   2 20484.9 1334.43   3
   5   9   2 24424.9 1960.02   5
   5  -9   2 22849.4 1628.19   6
   5  -9   3 4431.48 737.576   6
   5  -9   3 4044.67 599.171   3
  -5  -9  -3 3898.11 701.615   3
   5  -9   4 18094.2 1225.28   3
   5  -9   4 17596.5 1547.49   6
  -5  -9  -4 19910.3 1560.44   3
   5  -9   5 669.663 348.801   6
  -5  -9  -5 981.337 425.222   3
   5  -9   5 377.578 225.277   3
  -5  -9  -6 27160.6 1875.82   3
  -5  -9  -7 2072.54 554.509   3
  -5  -9  -8 16692.8 1534.74   3
  -5  -9  -9 18495.1 1652.78   3
  -5  -9 -10 4019.73 836.599   3
   5   9  10 4741.07 898.292   4
  -5  -9 -11-971.736 463.624   3
   5   9  11-17.4273 356.344   4
  -5   9 -12 1165.03 506.582   1
   5   9  12 1459.03 585.685   4
  -5  -9 -12 1626.84 532.099   3
  -5   9 -13 2435.49 778.544   1
   5   9  13 2066.76 679.249   4
  -5   9 -14 28175.7 2982.85   1
   5   9  14 25898.5 2389.74   4
  -5   9 -15 4627.87 1344.96   1
   5   9  15 2353.16 811.336   4
  -5   9 -16 34573.8 3429.50   1
   5   9  16 34105.9 2913.33   4
  -5   9 -17 989.181 793.694   1
   5   9  17 490.772 480.933   4
  -5   9 -18 17527.8 2564.88   1
  -5   9 -19-228.454 721.392   1
   5  10 -20 1516.79 746.374   2
  -5  10  20 2873.87 1069.80   4
  -5  10  19 17885.8 2441.44   4
   5  10 -19 18137.9 2293.24   2
   5  10 -18 924.423 832.603   2
  -5  10  18 90.8809 606.102   4
   5  10 -17 24113.6 2632.92   5
  -5  10  17 28019.0 2940.96   4
   5  10 -17 27007.2 2649.15   2
   5  10 -16 1698.71 774.386   2
   5  10 -16 3115.62 965.308   5
  -5  10  16 3751.50 1074.78   4
   5  10 -15 26916.1 2640.04   5
  -5  10  15 30865.0 2868.77   4
   5  10 -15 24362.1 2409.44   2
   5  10 -14 21059.6 2318.97   5
  -5  10  14 20603.0 2275.18   4
   5  10 -14 19406.9 2106.47   2
   5  10 -13 21539.6 2242.33   5
  -5  10  13 15115.9 1900.94   4
   5  10 -13 16767.4 1922.99   2
   5  10 -12 1135.65 570.082   2
   5  10 -12-113.923 383.477   5
  -5  10  12 677.848 461.066   4
   5  10 -11 1829.65 702.763   2
   5  10 -11 1460.52 714.787   5
  -5  10  11 1299.79 670.108   4
   5  10 -10 1299.43 593.886   2
   5  10 -10 658.167 477.459   5
  -5  10  10 848.235 396.805   4
   5  10  -9 170.344 401.227   2
   5  10  -9 164.105 525.987   5
   5  10  -8 7818.70 1188.52   2
  -5  10   8 5137.69 774.137   1
   5  10  -8 8655.23 1290.84   5
   5  10  -7 7587.77 1167.65   5
   5 -10  -7 7065.19 871.238   2
   5  10  -7 8273.50 1186.23   2
   5  10  -6 12551.9 1535.76   5
   5  10  -6 13715.2 1508.46   2
   5 -10  -6 14411.5 1182.73   2
   5 -10  -6 10923.4 1293.53   3
   5  10  -5 22086.0 1948.83   5
   5  10  -5 17295.3 1677.99   2
   5 -10  -5 18450.0 1286.40   2
   5 -10  -5 16815.5 1581.94   3
   5 -10  -4 438.037 220.520   2
   5 -10  -4 663.619 438.958   3
   5  10  -4 469.131 352.091   5
   5  10  -4 1633.93 668.326   2
   5 -10  -3 2045.22 393.949   2
   5 -10  -3 1751.05 562.736   3
   5  10  -3 2081.19 659.600   5
   5  10  -3 1653.79 531.934   2
   5  10  -2 26403.2 2071.39   2
   5  10  -2 21281.9 1885.75   5
   5 -10  -2 24237.3 1707.29   3
   5 -10  -1-229.549 277.028   3
   5  10  -1-198.918 388.694   5
   5 -10   0-14.7682 191.184   6
   5 -10   0 236.268 286.632   3
   5  10   0-100.418 346.510   5
   5 -10   1 19586.1 1499.17   6
   5  10   1 18468.9 1732.31   5
   5 -10   1 19832.9 1429.01   3
   5 -10   2-449.891 293.700   6
   5 -10   2 168.405 269.491   3
   5  10   2-126.886 343.321   5
   5 -10   3 14036.8 1155.02   3
   5 -10   3 14034.9 1374.15   6
  -5 -10  -3 13001.0 1339.64   3
   5 -10   4 2518.33 645.963   6
   5 -10   4 1327.56 380.977   3
  -5 -10  -4 3436.32 744.580   3
  -5 -10  -5 50888.0 2705.33   3
   5 -10   5 52863.0 2895.67   6
   5 -10   5 49136.4 2238.77   3
   5 -10   6 25049.5 2013.48   6
  -5 -10  -6 22672.1 1812.15   3
  -5 -10  -7 51016.1 2815.52   3
   5 -10   7 54520.4 3114.38   6
  -5 -10  -8 732.108 415.984   3
  -5 -10  -9 5567.63 966.913   3
  -5 -10 -10 2337.12 702.329   3
  -5 -10 -11 5763.80 994.468   3
   5  10  11 3279.54 859.180   4
  -5 -10 -12 608.703 325.823   3
   5  10  12 88.6009 466.324   4
  -5  10 -13 13118.1 2046.58   1
   5  10  13 13031.4 1674.96   4
  -5 -10 -13 13620.6 1607.43   3
  -5  10 -14 2428.85 825.074   1
   5  10  14 4464.47 1041.35   4
  -5  10 -15 19071.9 2499.31   1
   5  10  15 15772.7 1937.25   4
  -5  10 -16 1806.45 883.048   1
   5  10  16 3714.28 1023.98   4
  -5  10 -17 25625.0 3066.39   1
   5  10  17 22665.9 2484.96   4
  -5  10 -18-671.102 715.346   1
   5  11 -20 1023.54 617.556   2
   5  11 -19 372.839 509.039   2
  -5  11  19 1520.55 847.420   4
   5  11 -18 1184.24 675.393   2
   5  11 -18 1156.79 785.274   5
  -5  11  18 1178.24 720.777   4
   5  11 -17 2929.64 1006.56   2
   5  11 -17 4130.08 1185.41   5
  -5  11  17 4259.81 1278.56   4
   5  11 -16 9803.76 1769.33   5
   5  11 -16 7758.68 1442.14   2
  -5  11  16 7605.47 1561.44   4
   5  11 -15 3922.68 1035.51   2
   5  11 -15 2080.60 871.181   5
  -5  11  15 2359.87 888.379   4
   5  11 -14 20309.5 2331.33   5
  -5  11  14 21474.6 2371.00   4
   5  11 -14 22258.3 2265.76   2
   5  11 -13 6026.21 1187.50   2
   5  11 -13 6026.72 1260.29   5
  -5  11  13 5689.69 1266.74   4
   5  11 -12 39566.9 3080.39   5
  -5  11  12 42743.3 3141.88   4
   5  11 -12 36576.8 2806.95   2
   5  11 -11 4820.93 1029.51   2
  -5  11  11 4721.16 964.585   4
   5  11 -10 62331.7 3756.97   5
   5  11 -10 60828.4 3504.72   2
   5  11  -9 14417.7 1752.84   5
   5  11  -9 13806.2 1607.74   2
   5  11  -8 9480.00 1339.98   2
   5  11  -8 11285.7 1523.92   5
   5 -11  -7 5777.97 997.971   3
   5 -11  -7 6233.67 817.014   2
   5  11  -7 5862.48 1112.01   5
   5  11  -7 5458.52 1046.28   2
   5 -11  -6 1377.63 515.824   3
   5  11  -6 1778.37 644.974   5
   5  11  -6 1739.21 685.231   2
   5  11  -5 12237.7 1485.31   5
   5  11  -5 11007.5 1413.61   2
   5 -11  -5 15920.2 1559.14   3
   5 -11  -4 4606.22 839.275   3
   5  11  -4 3857.75 879.095   5
   5  11  -4 3353.57 799.394   2
   5  11  -3 13037.8 1522.65   5
   5  11  -3 13722.2 1528.36   2
   5 -11  -3 14433.0 1406.25   3
   5 -11  -2 6826.25 929.245   3
   5  11  -2 5284.06 1008.84   5
   5  11  -2 6443.74 1102.94   2
   5  11  -1 75370.2 3717.89   5
   5 -11  -1 66260.3 3016.25   3
   5 -11   0 3372.57 684.452   3
   5  11   0 3201.93 805.688   5
   5 -11   1 18031.0 1448.70   3
   5 -11   1 20214.8 1591.92   6
   5 -11   2 1513.28 460.244   6
   5  11   2 1252.87 566.611   5
   5 -11   2 1106.11 451.129   3
   5 -11   3 22271.9 1561.22   3
   5 -11   3 21718.8 1765.94   6
  -5 -11  -3 22089.1 1800.17   3
   5 -11   4 3117.67 751.173   6
   5 -11   4 2619.29 565.558   3
  -5 -11  -5 63597.8 3203.26   3
   5 -11   5 62137.9 3282.77   6
   5 -11   6 317.128 367.544   6
  -5 -11  -6 800.402 435.294   3
  -5 -11  -7 401.997 454.494   3
   5 -11   7 314.409 405.529   6
   5 -11   8 13380.0 1606.56   6
  -5 -11  -8 14515.7 1525.83   3
   5 -11   9 10503.2 1466.42   6
  -5 -11  -9 12772.4 1503.68   3
  -5 -11 -10 34928.5 2521.69   3
   5  11  11 14056.3 1670.58   4
  -5 -11 -11 15111.1 1680.24   3
   5  11  12 30208.3 2525.76   4
  -5 -11 -12 29576.2 2439.42   3
  -5 -11 -13 3864.44 892.282   3
   5  11  13 2995.74 905.485   4
   5  11  14 2732.39 855.907   4
  -5  11 -15 1274.85 549.606   1
   5  11  15 1653.05 716.290   4
  -5  11 -16 1847.06 746.123   1
   5  11  16 1871.27 787.930   4
  -5  11 -17 5168.24 1485.74   1
   5  11  17 3377.68 1043.10   4
   5  12 -20 2456.55 898.067   2
   5  12 -19-196.861 405.650   2
  -5  12  19-1161.79 846.109   4
   5  12 -18 2622.47 932.524   2
  -5  12  18 2522.19 1049.87   4
   5  12 -17 2625.73 881.851   2
   5  12 -17 2938.37 1056.97   5
  -5  12  17 2725.43 1111.95   4
   5  12 -16 2435.38 881.245   2
   5  12 -16 2886.93 1042.16   5
  -5  12  16 2555.18 947.462   4
   5  12 -15 4555.02 1085.16   2
   5  12 -15 2857.86 827.014   5
  -5  12  15 1807.61 850.647   4
   5  12 -14 3355.62 935.504   2
   5  12 -14 2309.36 862.529   5
  -5  12  14 3791.58 1078.06   4
   5  12 -13 8151.00 1368.25   2
   5  12 -13 8073.52 1506.13   5
  -5  12  13 7013.92 1356.39   4
   5  12 -12 7585.58 1312.60   2
   5  12 -12 8146.02 1408.90   5
  -5  12  12 6659.78 1284.58   4
   5  12 -11 12380.3 1626.03   2
   5  12 -11 9682.22 1545.42   5
   5  12 -10 27142.9 2518.52   5
   5  12 -10 28353.0 2397.76   2
   5  12  -9 5491.58 1037.51   2
   5  12  -9 5069.76 1077.01   5
   5  12  -8 78235.4 4177.68   5
   5  12  -8 72066.3 3867.45   2
   5 -12  -8 79161.8 4034.59   3
   5 -12  -7 2854.48 726.064   3
   5  12  -7 2894.40 753.442   5
   5  12  -7 2610.19 655.056   2
   5  12  -6 50764.3 3215.54   5
   5  12  -6 52257.6 3128.85   2
   5 -12  -6 49851.0 3010.90   3
   5 -12  -5 2256.52 718.397   3
   5  12  -5 3318.89 833.100   5
   5  12  -5 2217.85 708.002   2
   5  12  -4 49606.7 3095.11   5
   5  12  -4 47460.6 2951.10   2
   5 -12  -4 46751.3 2776.49   3
   5 -12  -3 1077.13 449.392   3
   5  12  -3 1105.08 686.145   5
   5  12  -2 16126.9 1721.12   5
   5 -12  -2 15360.7 1479.60   3
   5 -12  -1 391.658 401.047   3
   5  12  -1 232.663 400.435   5
   5 -12   0 7083.49 973.586   3
   5  12   0 8697.42 1262.77   5
   5 -12   1 2707.32 651.328   3
   5  12   1 2204.49 691.967   5
   5 -12   2 25159.8 1788.92   3
   5  12   2 25770.9 2190.14   5
   5 -12   2 28224.3 2013.73   6
   5 -12   3 191.119 323.766   6
   5 -12   3 721.293 316.118   3
  -5 -12  -3 1073.66 547.914   3
   5 -12   4 38143.2 2528.25   6
   5 -12   4 37475.7 2156.57   3
  -5 -12  -4 39067.3 2552.96   3
   5 -12   5 6513.11 1075.37   6
  -5 -12  -5 5621.45 982.964   3
  -5 -12  -6 105260. 4462.85   3
   5 -12   6 98190.2 4465.08   6
   5 -12   7 5369.09 1076.60   6
  -5 -12  -7 7896.64 1202.88   3
  -5 -12  -8 81440.4 3977.83   3
   5 -12   8 81308.6 4223.25   6
   5 -12   9 2860.43 908.997   6
  -5 -12  -9 5051.64 1019.78   3
   5 -12  10 12601.9 1697.69   6
  -5 -12 -10 10398.0 1442.74   3
   5 -12  11 17049.1 2020.66   6
  -5 -12 -11 16188.4 1805.73   3
   5 -12  12 4539.62 1077.53   6
  -5 -12 -12 3189.30 886.972   3
   5  12  12 3859.38 969.280   4
   5 -12  13 15751.0 2026.95   6
   5  12  13 17786.6 2033.81   4
  -5 -12 -13 16230.8 1892.97   3
   5  12  14 2094.88 668.656   4
   5  12  15 151.657 391.985   4
  -5  12 -16 397.423 512.018   1
   5  12  16-200.477 598.305   4
   5  13 -19 594.694 550.830   2
   5  13 -18 568.802 500.835   2
  -5  13  18-1193.47 742.982   4
   5  13 -17 780.983 462.950   2
   5  13 -17 2472.16 1049.69   5
  -5  13  17 1996.76 913.813   4
   5  13 -16 6239.02 1373.38   2
   5  13 -16 8697.02 1661.16   5
  -5  13  16 7149.68 1525.62   4
   5  13 -15 7284.84 1343.66   2
   5  13 -15 7645.02 1540.17   5
  -5  13  15 7391.13 1511.38   4
   5  13 -14 2409.03 831.466   2
   5  13 -14 1721.44 777.552   5
  -5  13  14 1123.09 631.671   4
   5  13 -13 4247.62 1027.90   2
   5  13 -13 5250.66 1182.93   5
  -5  13  13 4179.41 1100.97   4
   5  13 -12 7721.74 1320.77   2
   5  13 -12 6530.57 1288.22   5
  -5  13  12 5143.99 1149.50   4
   5  13 -11 16263.5 2029.11   5
   5  13 -11 16999.8 1921.16   2
   5  13 -10 486.794 412.466   2
   5  13 -10 1349.43 742.057   5
   5  13  -9 24403.9 2369.51   5
   5  13  -9 20611.7 2045.26   2
   5 -13  -9 22610.0 2228.43   3
   5 -13  -8 144.277 421.190   3
   5  13  -8 257.700 480.821   5
   5  13  -8 60.8040 396.890   2
   5  13  -7 38925.7 2910.91   5
   5  13  -7 31760.9 2485.35   2
   5 -13  -7 32421.3 2550.60   3
   5  13  -6 778.518 617.023   5
   5 -13  -6 958.042 622.331   3
   5  13  -6 341.267 418.510   2
   5  13  -5 69225.8 3846.54   5
   5  13  -5 66896.4 3631.33   2
   5 -13  -5 69335.7 3625.34   3
   5  13  -4 22912.7 2165.07   5
   5  13  -4 24008.6 2116.48   2
   5 -13  -4 25981.8 2102.63   3
   5  13  -3 19718.0 1972.67   5
   5 -13  -3 14590.9 1545.47   3
   5 -13  -2 730.135 415.240   3
   5  13  -2 1459.20 751.539   5
   5  13  -1 17613.8 1862.86   5
   5 -13  -1 15344.2 1502.47   3
   5 -13   0 1141.36 534.038   3
   5  13   0 1515.77 688.195   5
   5 -13   1 41657.1 2462.22   3
   5  13   1 42565.9 2874.85   5
   5 -13   2 82.0000 292.260   6
   5  13   2-115.454 414.527   5
   5 -13   2-322.258 306.284   3
   5 -13   3 18962.0 1745.73   6
   5 -13   3 17845.8 1538.98   3
  -5 -13  -3 17363.9 1756.41   3
   5 -13   4 37673.2 2546.82   6
   5 -13   4 35433.5 2204.56   3
  -5 -13  -4 38241.4 2613.52   3
   5 -13   5 34822.5 2541.50   6
  -5 -13  -5 32773.9 2436.44   3
   5 -13   6 6498.00 1153.30   6
  -5 -13  -6 7351.34 1135.82   3
  -5 -13  -7 65905.8 3622.84   3
   5 -13   7 62147.5 3636.95   6
   5 -13   8 1790.64 740.302   6
  -5 -13  -8 4345.42 970.698   3
   5 -13   9 23884.7 2336.59   6
  -5 -13  -9 25980.6 2277.33   3
   5 -13  10 615.447 529.893   6
  -5 -13 -10 424.860 446.245   3
   5 -13  11 7929.87 1403.10   6
  -5 -13 -11 8716.62 1380.63   3
   5 -13  12 398.701 419.797   6
  -5 -13 -12 1068.42 707.715   3
   5  13  12-101.007 431.804   4
  -5 -13 -13 7907.56 1382.29   3
   5 -13  13 6498.14 1419.20   6
   5  13  13 6363.23 1304.38   4
   5 -13  14 233.687 545.414   6
   5  13  14-155.757 404.346   4
   5 -13  15 3869.91 1146.52   6
   5  13  15 3142.24 987.275   4
   5  13  16 5043.91 1233.47   4
   5  14 -19 235.020 444.024   2
   5  14 -18 898.014 488.431   2
   5  14 -17 110.542 335.529   2
  -5  14  17 143.902 528.355   4
   5  14 -16 5070.91 1260.21   2
   5  14 -16 2633.25 1213.38   5
  -5  14  16 4851.46 1306.58   4
   5  14 -15 293.316 447.303   2
   5  14 -15-366.417 546.911   5
  -5  14  15-89.7830 403.502   4
   5  14 -14 11827.4 1719.59   2
   5  14 -14 15989.4 2181.09   5
  -5  14  14 11404.9 1836.07   4
   5  14 -13 1866.72 813.923   2
   5  14 -13 784.737 630.261   5
  -5  14  13 1826.87 819.783   4
   5  14 -12 38006.6 3257.79   5
   5  14 -12 42364.0 3119.23   2
   5  14 -11 1487.55 861.037   5
   5  14 -11 728.253 551.997   2
   5  14 -10 21427.8 2329.57   5
   5  14 -10 22579.4 2174.46   2
   5 -14 -10 21269.9 2246.93   3
   5  14  -9 901.653 575.883   5
   5 -14  -9 260.060 601.077   3
   5  14  -9 883.604 553.882   2
   5 -14  -8 287.372 372.796   3
   5  14  -8 180.685 399.313   2
   5 -14  -7 8034.88 1313.39   3
   5  14  -7 8916.23 1480.75   5
   5  14  -7 6971.45 1226.75   2
   5  14  -6 26052.9 2372.36   5
   5  14  -6 25820.4 2232.99   2
   5 -14  -6 21920.7 2121.85   3
   5 -14  -5 113.281 352.426   3
   5  14  -5 194.214 439.160   5
   5  14  -4 36812.0 2678.68   2
   5  14  -4 37061.7 2806.66   5
   5 -14  -4 35271.5 2549.72   3
   5 -14  -3 385.873 457.034   3
   5  14  -3 627.554 690.402   5
   5  14  -2 106190. 4891.01   5
   5 -14  -2 99420.7 4337.64   3
   5 -14  -1 7413.96 1133.27   3
   5  14  -1 5959.59 1158.75   5
   5 -14   0 118476. 4689.81   3
   5  14   0 123522. 5279.02   5
   5  14   1 1005.42 677.034   5
   5 -14   1 280.171 450.455   3
   5 -14   2 75705.4 3552.93   3
  -5 -14  -2 83176.9 4123.19   3
   5  14   2 82730.7 4220.22   5
   5 -14   3 690.476 372.247   6
   5 -14   3-311.791 397.335   3
  -5 -14  -3-94.1452 454.195   3
   5 -14   4 11338.4 1435.27   6
  -5 -14  -4 11462.3 1486.53   3
   5 -14   5-301.810 363.369   6
  -5 -14  -5-330.477 400.364   3
  -5 -14  -6 12438.4 1598.85   3
   5 -14   6 12460.8 1577.64   6
   5 -14   7-58.1393 366.419   6
  -5 -14  -7-454.490 456.856   3
   5 -14   8 10451.8 1543.73   6
  -5 -14  -8 11872.9 1566.89   3
   5 -14   9 120.377 364.162   6
  -5 -14  -9 1046.92 592.640   3
   5 -14  10 6817.33 1328.30   6
  -5 -14 -10 7468.37 1312.79   3
   5 -14  11 579.937 559.148   6
  -5 -14 -11 1935.02 802.389   3
   5 -14  12 10513.0 1715.71   6
  -5 -14 -12 12004.1 1706.73   3
   5 -14  13-781.843 641.867   6
  -5 -14 -13 115.597 383.137   3
   5  14  13-423.336 467.670   4
   5 -14  14 3975.27 1110.38   6
   5  14  14 4674.55 1174.87   4
   5  14  15-815.072 637.340   4
   5  14  16-587.012 723.655   4
   5  15 -16 4628.59 1195.78   2
  -5  15  16 5466.03 1405.48   4
   5  15 -15 1513.39 615.716   2
   5  15 -15 4193.35 1249.32   5
  -5  15  15 2422.37 972.092   4
   5  15 -14 14.6103 403.798   2
  -5  15  14 85.1538 407.624   4
   5  15 -13 20028.9 2418.78   5
   5  15 -13 19112.4 2161.71   2
  -5  15  13 25014.7 2737.31   4
   5  15 -12 2285.92 927.588   5
   5  15 -12 507.252 434.327   2
   5  15 -11 15712.1 2078.58   5
   5  15 -11 18571.4 2049.35   2
   5 -15 -10 6602.88 1327.10   3
   5  15 -10 6245.53 1295.29   5
   5  15 -10 5796.04 1123.84   2
   5  15  -9 18984.6 2214.12   5
   5  15  -9 23267.1 2227.56   2
   5 -15  -9 23754.0 2419.52   3
   5 -15  -8 197.594 402.682   3
   5  15  -8-315.767 526.917   5
   5  15  -8-349.711 423.598   2
   5  15  -7 22627.4 2334.42   5
   5  15  -7 19735.7 2036.21   2
   5 -15  -7 21484.5 2183.01   3
   5 -15  -6 1096.35 541.132   3
   5  15  -6 342.863 528.104   5
   5  15  -6 1570.77 724.195   2
   5  15  -5 23869.5 2322.92   5
   5  15  -5 21708.9 2098.69   2
   5 -15  -5 20343.6 2050.98   3
   5  15  -4 15874.6 1903.29   5
   5 -15  -4 16202.7 1795.14   3
   5  15  -3 40757.5 3007.37   5
   5 -15  -3 45283.2 2957.15   3
   5 -15  -2 3975.47 858.192   3
   5  15  -2 2771.21 829.154   5
   5  15  -1 38356.6 2869.97   5
   5 -15  -1 31887.1 2399.13   3
   5  15   0 4711.74 1018.06   5
   5 -15   0 5364.15 983.032   3
   5 -15   1 49992.6 2967.74   3
   5  15   1 54105.7 3432.79   5
   5  15   2 7160.65 1239.30   5
   5 -15   2 5110.60 924.768   3
  -5 -15  -2 5612.89 1142.13   3
   5 -15   3 28764.9 2174.25   3
  -5 -15  -3 28192.4 2433.14   3
   5 -15   4 8247.44 1286.04   6
  -5 -15  -4 6103.60 1154.26   3
   5 -15   5 7097.66 1209.08   6
  -5 -15  -5 7921.20 1327.09   3
   5 -15   6 10478.6 1514.32   6
  -5 -15  -6 12017.0 1610.00   3
  -5 -15  -7 21329.8 2187.33   3
   5 -15   7 21414.6 2199.97   6
  -5 -15  -8 382.303 556.901   3
   5 -15   8-529.003 483.068   6
   5 -15   9 18776.6 2176.60   6
  -5 -15  -9 18592.9 2054.55   3
   5 -15  10 2627.76 900.292   6
  -5 -15 -10 1803.55 757.043   3
   5 -15  11 4493.76 1083.22   6
  -5 -15 -11 3721.28 981.232   3
   5 -15  12 3953.73 1180.98   6
  -5 -15 -12 2990.08 986.797   3
   5 -15  13 5480.41 1408.52   6
  -5 -15 -13 5763.20 1309.71   3
   5  15  13 4855.35 1169.47   4
   5  15  14 1251.77 707.072   4
   5  15  15-72.8458 584.529   4
  -5  16  15 3989.81 1246.79   4
   5  16 -14 527.149 416.767   5
  -5  16  14-890.920 653.610   4
   5  16 -13 1387.36 672.305   5
   5  16 -13 1728.94 707.261   2
   5  16 -12 1437.65 782.047   5
   5  16 -12 2220.64 834.748   2
   5 -16 -11-111.859 720.447   3
   5  16 -11-345.259 654.182   5
   5  16 -11-1258.78 619.924   2
   5 -16 -10 17697.9 2139.99   3
   5  16 -10 17646.6 2209.18   5
   5  16 -10 17181.5 1979.87   2
   5 -16  -9 1672.50 732.476   3
   5  16  -9 1851.60 944.427   5
   5  16  -9 1164.67 644.213   2
   5  16  -8 33404.8 2695.64   2
   5  16  -8 36062.1 3065.83   5
   5 -16  -8 29021.0 2683.17   3
   5 -16  -7 292.945 497.000   3
   5  16  -7-112.841 498.134   5
   5  16  -7 1571.61 659.184   2
   5  16  -6 56893.5 3779.89   5
   5  16  -6 53897.5 3443.34   2
   5 -16  -6 62733.4 3824.85   3
   5 -16  -5 462.783 503.439   3
   5  16  -5 1067.90 666.632   5
   5  16  -4 26520.3 2511.82   5
   5 -16  -4 25412.8 2308.68   3
   5  16  -3 1937.34 703.073   5
   5 -16  -3 1586.40 648.949   3
   5 -16  -2 2801.00 798.063   3
   5  16  -2 3689.14 966.610   5
   5 -16  -1 3699.50 837.598   3
   5  16  -1 4232.77 1007.13   5
   5 -16   0 10283.4 1383.26   3
   5  16   0 9803.46 1451.32   5
   5  16   1-922.310 642.686   5
   5 -16   1-161.546 337.571   3
   5  16   2 4792.82 1015.96   5
   5 -16   2 7061.69 1118.01   3
  -5 -16  -2 6415.76 1242.05   3
  -5 -16  -3 933.189 522.692   3
  -5 -16  -4 30845.4 2630.24   3
   5 -16   5 1729.29 678.499   6
  -5 -16  -5 2205.08 819.453   3
   5 -16   6 40564.4 3030.37   6
  -5 -16  -6 42002.7 3153.99   3
   5 -16   7-2.72100 464.082   6
  -5 -16  -7 1010.36 526.630   3
  -5 -16  -8 21234.7 2272.11   3
   5 -16   8 17929.4 2139.49   6
   5 -16   9 1897.83 822.226   6
  -5 -16  -9 2939.12 953.885   3
   5 -16  10 1794.41 786.430   6
  -5 -16 -10 2999.42 935.072   3
   5 -16  11 5517.41 1298.28   6
  -5 -16 -11 5983.24 1317.61   3
   5 -16  12 1243.89 790.768   6
  -5 -16 -12 2576.89 870.156   3
  -5 -16 -13 5254.33 1311.03   3
   5  16  14-602.101 583.009   4
  -5  17  14 6751.63 1530.34   4
   5  17 -13 993.441 770.601   5
   5  17 -12 7492.22 1604.75   5
   5 -17 -11-1708.91 805.835   3
   5  17 -11 651.915 584.956   5
   5 -17 -10 15505.4 2073.52   3
   5  17 -10 15207.9 2129.05   5
   5 -17  -9 5180.99 1235.05   3
   5  17  -9 5421.84 1329.36   5
   5  17  -9 6658.92 1263.83   2
   5 -17  -8 1579.49 744.586   3
   5  17  -8 2773.60 1021.09   5
   5  17  -8 551.886 470.886   2
   5 -17  -7 7610.23 1383.70   3
   5  17  -7 9534.38 1557.79   5
   5  17  -7 9111.82 1443.34   2
   5 -17  -6 1316.71 695.892   3
   5  17  -6 1769.06 751.787   5
   5 -17  -5 2510.55 857.441   3
   5  17  -5 3885.81 1069.35   5
   5 -17  -4 6986.48 1271.80   3
   5  17  -4 9136.75 1552.88   5
   5  17  -3 16840.9 2034.71   5
   5 -17  -3 15006.7 1804.86   3
   5 -17  -2 7778.92 1320.48   3
   5  17  -2 10815.6 1593.68   5
   5  17  -1 12191.8 1671.54   5
   5 -17  -1 12809.6 1641.69   3
   5 -17   0 128.131 384.772   3
   5  17   0 217.502 356.076   5
   5  17   1 3448.06 922.918   5
   5 -17   1 4127.34 961.764   3
  -5 -17  -1 6477.79 1295.25   3
   5  17   2 1124.18 442.012   5
   5 -17   2 248.821 414.981   3
  -5 -17  -2 1802.80 765.324   3
  -5 -17  -3 18505.1 2105.28   3
  -5 -17  -4-251.282 556.889   3
  -5 -17  -5 11896.3 1715.27   3
   5 -17   6 2251.93 770.609   6
  -5 -17  -6 2733.97 996.678   3
   5 -17   7-248.933 442.860   6
  -5 -17  -7 348.855 490.551   3
   5 -17   8 8542.77 1523.92   6
  -5 -17  -8 8495.07 1571.85   3
   5 -17   9 2927.86 960.389   6
  -5 -17  -9 5379.10 1248.90   3
   5 -17  10 24500.9 2616.35   6
  -5 -17 -10 22260.4 2474.42   3
   5 -17  11 998.001 627.910   6
  -5 -17 -11 760.482 688.729   3
  -5 -17 -12 10823.4 1775.10   3
  -5 -17 -13-457.061 593.246   3
   5 -18 -11 1759.73 551.212   3
   5  18 -11 4408.61 1199.68   5
   5 -18 -10 59.4208 581.580   3
   5  18 -10 144.391 557.768   5
   5 -18  -9 5117.68 1194.60   3
   5  18  -9 5824.31 1314.08   5
   5 -18  -8-668.443 577.111   3
   5  18  -8 511.839 635.915   5
   5 -18  -7 8151.68 1532.55   3
   5  18  -7 7749.53 1479.96   5
   5 -18  -6 309.019 582.962   3
   5  18  -6 565.659 725.067   5
   5  18  -5-234.093 740.626   5
   5 -18  -5 502.504 459.500   3
   5 -18  -4-87.7566 386.353   3
   5  18  -4 532.698 413.750   5
   5 -18  -3 594.166 548.073   3
   5  18  -3-326.404 434.910   5
   5 -18  -2 8078.75 1361.89   3
   5  18  -2 8454.15 1458.70   5
   5  18  -1 645.645 619.592   5
   5 -18  -1 92.1200 429.400   3
   5  18   0 16262.4 1954.33   5
   5 -18   0 13089.7 1701.89   3
   5 -18   1 251.835 384.417   3
  -5 -18  -1 752.728 693.608   3
  -5 -18  -2 2224.38 805.934   3
  -5 -18  -3 184.945 479.182   3
  -5 -18  -4-511.099 647.724   3
  -5 -18  -5 1756.88 704.182   3
  -5 -18  -6-957.234 641.833   3
   5 -18   7 7231.57 1398.99   6
  -5 -18  -7 7703.56 1479.41   3
   5 -18   8 2180.48 820.541   6
  -5 -18  -8 3517.08 1138.45   3
   5 -18   9 7326.66 1504.90   6
  -5 -18  -9 10911.7 1799.31   3
   5 -18  10 71.9783 484.280   6
  -5 -18 -10 386.983 821.425   3
  -5 -18 -11 10371.5 1787.84   3
  -5 -18 -12 2481.54 911.391   3
  -5 -18 -13 10334.6 1825.78   3
   5 -19 -10-1584.42 830.550   3
   5  19 -10 72.7955 691.692   5
   5 -19  -9 44.7029 630.709   3
   5  19  -9-768.138 632.808   5
   5 -19  -8 2401.64 956.966   3
   5  19  -8 2056.35 932.660   5
   5 -19  -7 666.817 615.860   3
   5  19  -7 1422.75 745.456   5
   5 -19  -6 5078.26 1193.88   3
   5  19  -6 4753.07 1234.65   5
   5 -19  -5 26.2380 448.953   3
   5  19  -5 736.449 717.250   5
   5 -19  -4 5802.66 1294.55   3
   5  19  -4 4709.03 1189.29   5
   5 -19  -3-324.519 426.357   3
   5  19  -3-64.7157 374.721   5
   5 -19  -2 2471.99 829.334   3
   5  19  -2 2549.18 866.103   5
   5 -19  -1 377.277 525.988   3
   5  19  -1 1542.61 822.253   5
   5 -19   0-155.753 502.000   3
   5  19   0 1619.89 817.560   5
  -5 -19   0 180.453 526.152   3
   5  19   1 3854.85 951.999   5
  -5 -19  -1 2726.33 938.364   3
  -5 -19  -2 3147.95 1037.14   3
  -5 -19  -3 359.256 490.001   3
  -5 -19  -4 9690.85 1668.13   3
  -5 -19  -5 482.731 520.106   3
  -5 -19  -6 873.724 661.058   3
  -5 -19  -7 979.681 690.003   3
  -5 -19  -8 1628.91 871.927   3
  -5 -19  -9-262.882 523.443   3
  -5 -19 -10 378.866 524.906   3
  -5 -19 -11 1033.52 719.958   3
   5  20  -9 1290.02 788.818   5
   5 -20  -8 468.200 730.623   3
   5  20  -8 1111.78 752.005   5
   5 -20  -7 1199.80 758.734   3
   5  20  -7 1333.23 744.913   5
   5 -20  -6 3019.19 984.378   3
   5  20  -6 4221.43 1130.10   5
   5 -20  -5 1080.33 743.052   3
   5  20  -5 181.674 420.188   5
   5 -20  -4 2018.47 789.415   3
   5  20  -4 4238.67 1189.77   5
   5 -20  -3-383.061 530.380   3
   5  20  -3 494.027 668.075   5
   5 -20  -2 9363.49 1616.63   3
   5  20  -2 12698.6 1828.86   5
   5 -20  -1 953.225 649.334   3
   5  20  -1 2562.74 1000.40   5
  -5 -20   0 20934.2 2528.51   3
   5  20   0 16241.8 2060.80   5
   5  20   1 585.375 520.366   5
  -5 -20  -1 550.877 655.818   3
  -5 -20  -2 8419.45 1622.97   3
  -5 -20  -3 2821.65 948.419   3
  -5 -20  -4 2529.59 986.151   3
  -5 -20  -5-1146.93 760.314   3
  -5 -20  -6 2354.31 1003.53   3
  -5 -20  -7 6114.65 1530.09   3
  -5 -20  -8 714.789 626.467   3
   5  21  -7 9800.84 1761.58   5
   5 -21  -6-303.041 511.360   3
   5  21  -6 70.2383 417.214   5
   5 -21  -5 7079.59 1503.59   3
   5  21  -5 10580.6 1824.38   5
   5 -21  -4 258.505 489.105   3
   5  21  -4 559.431 549.023   5
   5 -21  -3 9060.77 1610.88   3
   5  21  -3 11321.6 1866.86   5
   5 -21  -2 588.945 645.104   3
   5  21  -2 1158.76 713.783   5
   5  21  -1 5524.61 1226.72   5
  -5 -21  -1 1383.08 826.327   3
   5  22  -5-1271.90 740.239   5
   6   0 -20 337.766 420.715   5
   6   0 -19 457.452 419.919   5
  -6   0  19 965.716 765.620   4
   6   0 -18 3018.88 810.465   5
  -6   0  18 3359.57 979.622   4
   6   0 -17 298.417 431.556   5
  -6   0  17 956.075 593.900   4
   6   0 -16 31262.7 2482.13   5
  -6   0  16 37345.8 2887.27   4
   6   0 -15 122.797 440.396   2
   6   0 -15 77.6117 333.479   5
  -6   0  15-76.4976 400.859   4
   6   0 -14 49058.8 2940.79   5
  -6   0  14 43122.9 2949.02   4
   6   0 -14 47270.5 3242.37   2
   6   0 -13 46.5394 391.540   2
   6   0 -13-269.364 310.478   5
  -6   0  13 928.773 585.789   4
   6   0 -12 72665.0 3481.07   5
  -6   0  12 68024.7 3443.46   4
   6   0 -12 70112.2 3785.00   2
   6   0 -11 640.799 569.539   2
   6   0 -11 510.530 553.413   5
  -6   0  11 389.862 393.733   4
   6   0 -10 124079. 4559.10   5
  -6   0  10 111970. 4230.15   4
   6   0 -10 122437. 4881.03   2
   6   0  -9-303.588 331.466   2
   6   0  -9 314.541 297.904   5
  -6   0   9 160.747 307.258   4
   6   0  -8 1722.02 701.021   2
   6   0  -8 835.119 362.159   5
   6   0  -7 128.160 278.413   2
   6   0  -7-246.658 260.561   5
   6   0  -6 39090.3 2256.92   5
   6   0  -6 43654.5 2509.25   2
   6   0  -5 57.3003 294.140   2
   6   0  -5-10.4416 360.529   5
  -6   0   4 216304. 6237.62   1
   6   0  -4 221288. 6234.25   5
   6   0  -4 219211. 6487.35   2
   6   0  -3-144.437 308.777   5
   6   0  -3-96.7352 414.770   2
  -6   0   3 929.427 527.760   1
   6   0  -2 190307. 5791.13   5
   6   0  -2 203278. 6018.23   2
  -6   0   2 205721. 6151.37   1
  -6   0   1 376.333 380.119   1
   6   0  -1 336.535 464.243   2
   6   0   0 267776. 7265.00   2
  -6   0   0 262613. 7529.94   1
  -6   0  -1 22.7327 58.9680   3
  -6   0  -1 46.8045 416.707   1
  -6   0  -2 349045. 9324.79   1
  -6   0  -3-162.465 373.121   1
  -6   0  -4 29546.1 2258.80   1
  -6   0  -5-436.307 567.918   1
  -6   0  -6 6659.25 1128.58   1
  -6   0  -7 341.094 461.272   1
  -6   0  -8 29210.6 2410.55   1
  -6   0  -9-162.747 410.851   1
  -6   0 -10 178.103 410.145   1
  -6   0 -11-399.839 404.578   1
  -6   0 -12 11206.7 1631.66   1
  -6   0 -13-273.578 541.308   1
  -6   0 -14 50265.3 3708.85   1
  -6   0 -15-1.58942 504.260   1
  -6   0 -16 3609.02 1073.63   1
  -6   0 -17-470.588 502.251   1
  -6   0 -18 1118.75 806.081   1
  -6   0 -19-685.292 694.690   1
  -6   0 -20-498.898 570.848   1
  -6   1  22 249.405 474.084   4
   6   1 -21 91.8068 383.391   5
  -6   1  21 248.322 531.257   4
   6   1 -20 3926.93 1042.59   5
  -6   1  20 3860.03 1174.19   4
   6   1 -19 6355.73 1216.22   5
  -6   1  19 6702.26 1486.20   4
   6  -1 -18 5085.54 1057.98   5
   6   1 -18 5275.42 1116.52   5
  -6   1  18 4049.45 1120.93   4
   6  -1 -17 10046.0 1385.41   5
   6   1 -17 9907.62 1458.68   5
  -6   1  17 11308.9 1661.29   4
   6   1 -16 6730.11 1306.36   2
   6  -1 -16 5186.62 1033.93   5
   6   1 -16 5011.30 1023.40   5
  -6   1  16 4909.77 1061.69   4
   6   1 -15 793.508 567.314   2
   6  -1 -15 166.037 379.136   5
   6   1 -15 489.117 584.946   5
  -6   1  15 1359.22 717.178   4
   6   1 -14 1480.52 634.238   2
   6  -1 -14 2962.27 975.646   2
   6  -1 -14 1812.95 597.952   5
   6   1 -14 571.543 408.913   5
  -6   1  14 1392.55 599.960   4
   6   1 -13 9119.46 1318.14   2
   6  -1 -13 8248.89 1308.45   2
   6  -1 -13 7406.77 1067.49   5
   6   1 -13 8630.38 1244.02   5
  -6   1  13 8686.68 1248.02   4
   6   1 -12 3869.55 889.034   2
   6  -1 -12 4413.74 970.938   2
   6  -1 -12 2445.39 679.051   5
   6   1 -12 3943.52 835.897   5
  -6   1  12 3947.18 814.877   4
   6  -1 -11 75787.6 3442.50   5
   6   1 -11 79624.9 3663.45   5
  -6   1  11 74284.6 3485.21   4
   6   1 -11 83921.4 4045.14   2
   6  -1 -11 79688.9 3919.80   2
   6   1 -10 590.288 538.042   2
   6  -1 -10 55.7606 362.516   2
   6  -1 -10 3.06813 313.766   5
   6   1 -10 642.737 416.062   5
  -6   1  10 849.117 445.219   4
   6  -1  -9 31902.8 2051.11   5
   6   1  -9 34083.7 2229.79   5
  -6   1   9 32638.7 1989.63   4
   6   1  -9 34782.3 2391.66   2
   6  -1  -9 29575.2 2219.94   2
   6   1  -8 844.810 477.551   2
   6  -1  -8 891.046 453.222   2
   6  -1  -8 922.158 381.981   5
   6   1  -8 330.194 298.584   5
  -6   1   8 200.666 230.050   4
   6  -1  -7 32708.9 2012.24   5
   6   1  -7 36009.1 2216.83   5
  -6   1   7 32793.1 1771.97   4
   6   1  -7 34695.2 2326.79   2
   6  -1  -7 36572.4 2314.78   2
   6   1  -6 2786.10 690.810   2
   6  -1  -6 3465.66 713.075   2
   6  -1  -6 2111.87 529.577   5
   6   1  -6 2829.91 613.266   5
  -6   1   6 2656.41 452.729   4
  -6   1   6 2833.04 555.325   1
  -6   1   5 79431.5 3209.28   1
   6   1  -5 79647.3 3414.33   5
   6  -1  -5 77832.5 3214.06   5
   6   1  -5 78776.5 3529.22   2
   6  -1  -5 75501.7 3382.62   2
   6   1  -4 3624.71 781.796   2
   6  -1  -4 3552.99 706.369   2
   6  -1  -4 3651.25 677.612   5
   6   1  -4 4076.91 769.838   5
  -6   1   4 2516.34 593.673   1
  -6  -1   3 68882.8 3124.35   1
   6  -1  -3 67677.0 2948.73   5
   6   1  -3 68632.2 3094.32   5
   6   1  -3 66454.8 3136.09   2
   6  -1  -3 68221.4 3078.41   2
  -6   1   3 66912.6 3061.05   1
  -6  -1   2 32256.9 2102.45   1
   6   1  -2 31357.0 2009.91   5
   6   1  -2 31606.2 2078.08   2
   6  -1  -2 30845.8 1980.07   2
  -6   1   2 31975.5 2076.63   1
  -6  -1   1 88854.6 3713.23   1
   6   1  -1 88999.7 3610.27   2
   6  -1  -1 93217.4 3569.02   2
  -6   1   1 92801.4 3741.71   1
   6   1   0 11209.5 1241.42   2
   6  -1   0 10492.3 1178.86   2
  -6   1   0 9564.31 1169.05   1
  -6   1   0 8773.55 559.091   3
  -6  -1   0 12301.0 1344.39   1
  -6   1  -1 183776. 6022.79   1
  -6  -1  -1 188771. 6102.87   1
  -6  -1  -2 16549.5 590.445   3
  -6  -1  -2 18914.4 1768.44   1
  -6   1  -3 93153.9 4156.53   1
  -6  -1  -3 102446. 4307.53   1
  -6   1  -4 42287.4 2729.56   1
  -6  -1  -4 45013.0 2818.27   1
  -6   1  -5 58503.1 3315.20   1
  -6  -1  -5 60542.9 3348.01   1
  -6   1  -6 26679.9 2209.63   1
  -6  -1  -6 25204.8 2159.18   1
  -6   1  -7 57252.4 3372.51   1
  -6  -1  -7 53040.3 3242.78   1
  -6   1  -8 3498.08 828.045   1
  -6  -1  -8 1138.58 576.105   1
  -6   1  -9 18854.8 2017.79   1
  -6  -1  -9 22330.7 2150.70   1
  -6   1 -10 1741.72 665.444   1
  -6  -1 -10 1819.27 567.496   1
  -6   1 -11 26408.6 2490.38   1
  -6  -1 -11 34257.1 2791.14   1
  -6   1 -12-242.227 515.789   1
  -6  -1 -12-499.647 638.779   1
  -6   1 -13 4000.76 1090.88   1
  -6  -1 -13 2016.21 817.650   1
  -6   1 -14 7243.78 1401.73   1
  -6  -1 -14 7468.64 1479.07   1
  -6   1 -15 4573.94 1207.88   1
  -6  -1 -15 2997.68 972.351   1
  -6   1 -16 6754.61 1397.09   1
  -6  -1 -16 6350.13 1368.71   1
  -6   1 -17 1489.11 812.517   1
  -6  -1 -17 797.827 582.445   1
  -6   1 -18 10584.7 1819.08   1
  -6  -1 -18 8396.03 1615.54   1
  -6   1 -19 2772.84 1078.85   1
  -6  -1 -19 2763.99 1088.66   1
  -6  -1 -20 701.266 662.641   1
  -6   1 -20 1495.05 930.827   1
   6   2 -22 1536.93 703.007   5
  -6   2  22 1955.06 956.137   4
   6   2 -21 5641.42 1252.38   5
  -6   2  21 10273.2 1849.68   4
   6   2 -20 8207.46 1456.66   5
  -6   2  20 11591.1 1919.09   4
   6   2 -19 229.485 391.725   5
  -6   2  19 1485.71 651.246   4
   6   2 -18 5880.76 1300.59   2
   6   2 -18 4955.78 1079.17   5
  -6   2  18 2514.04 928.654   4
   6   2 -17 62.4302 399.136   2
   6   2 -17-222.881 458.916   5
  -6   2  17-1191.28 661.645   4
   6   2 -16 790.752 505.497   2
   6  -2 -16 449.623 403.511   5
   6   2 -16-825.694 506.557   5
  -6   2  16 225.163 523.207   4
   6  -2 -15 18764.1 1768.30   5
   6   2 -15 20354.9 2024.36   5
  -6   2  15 23923.2 2245.18   4
   6   2 -15 21436.3 2196.85   2
   6   2 -14-141.303 595.576   2
   6  -2 -14 197.690 279.319   5
   6   2 -14 269.100 427.846   5
  -6   2  14-70.8288 389.561   4
   6   2 -13 487.124 425.463   2
   6  -2 -13 8.03265 419.654   2
   6  -2 -13-4.20229 277.807   5
   6   2 -13-711.471 432.617   5
  -6   2  13 24.8246 368.215   4
   6   2 -12 11197.3 1377.48   5
   6   2 -12 8720.91 1279.04   2
   6  -2 -12 8235.46 1290.18   2
   6  -2 -12 8720.04 1106.77   5
  -6   2  12 8874.32 1229.76   4
   6   2 -11 7022.49 1179.71   2
   6  -2 -11 6109.90 1058.64   2
   6  -2 -11 5911.65 898.027   5
   6   2 -11 7188.72 1098.21   5
  -6   2  11 5765.40 911.995   4
   6  -2 -10 28371.7 1890.92   5
   6   2 -10 28544.6 2131.62   5
  -6   2  10 28306.3 1974.67   4
   6   2 -10 28165.6 2224.83   2
   6  -2 -10 26906.0 2139.46   2
   6  -2  -9 16081.3 1410.96   5
   6   2  -9 17867.4 1651.26   5
  -6   2   9 17544.1 1462.03   4
   6   2  -9 17863.8 1742.89   2
   6  -2  -9 17597.1 1671.35   2
   6  -2  -8 125472. 4256.25   5
   6   2  -8 116448. 4505.52   5
  -6   2   8 114378. 3996.44   4
   6   2  -8 123446. 4788.46   2
   6  -2  -8 127875. 4698.89   2
  -6   2   7 12415.7 1105.21   1
   6  -2  -7 12380.6 1194.61   5
   6   2  -7 12663.0 1334.88   5
  -6   2   7 11356.6 1041.94   4
   6   2  -7 12442.8 1374.54   2
   6  -2  -7 10396.6 1253.15   2
  -6   2   6 75434.5 3045.42   1
   6  -2  -6 77536.0 3160.03   5
   6   2  -6 85792.2 3606.13   5
  -6   2   6 74802.4 2733.90   4
   6   2  -6 86690.9 3742.11   2
   6  -2  -6 81335.4 3482.33   2
   6   2  -5 2758.15 737.261   2
   6  -2  -5 2210.83 617.059   2
   6  -2  -5 1660.59 462.185   5
   6   2  -5 1063.44 435.486   5
  -6   2   5 1164.50 447.417   1
  -6   2   5 1127.22 310.186   4
   6  -2  -4 94659.9 3531.83   5
   6   2  -4 97823.8 3856.26   5
  -6   2   4 87998.7 2590.24   4
   6   2  -4 95807.1 3934.36   2
   6  -2  -4 93340.3 3674.84   2
  -6   2   4 99194.9 3713.33   1
   6   2  -3 83.8443 282.699   5
  -6   2   3 506.081 155.289   4
  -6   2   3-410.306 401.015   1
   6   2  -3 399.655 396.497   2
   6  -2  -3 82.4556 310.975   2
  -6  -2   2 45359.2 2581.24   1
   6   2  -2 49846.3 2634.46   5
   6   2  -2 45539.9 2575.95   2
   6  -2  -2 50330.0 2526.95   2
  -6   2   2 47740.3 2575.62   1
  -6  -2   1 5884.95 942.711   1
   6   2  -1 6778.97 951.666   5
  -6   2   1 6376.95 933.338   1
   6  -2  -1 7801.28 956.689   2
   6   2  -1 8332.81 1068.40   2
  -6   2   1 5456.72 523.120   3
  -6   2   0 10278.6 593.331   3
  -6  -2   0 10917.2 1262.91   1
   6   2   0 11508.9 1272.80   2
   6  -2   0 11385.3 1171.54   2
  -6   2   0 10630.7 1229.46   1
  -6   2  -1 1396.90 509.205   1
  -6  -2  -1 1296.04 464.414   1
  -6  -2  -2 36857.3 1270.17   3
  -6   2  -2 37401.9 2466.99   1
  -6  -2  -2 41202.1 2581.41   1
  -6   2  -3 442.163 354.604   1
  -6  -2  -3 34.4980 82.8410   3
  -6  -2  -3 115.618 433.346   1
  -6   2  -4 87401.5 4005.63   1
  -6  -2  -4 90855.1 4040.85   1
  -6  -2  -5 11141.6 1418.46   1
  -6   2  -5 12147.9 1501.01   1
  -6   2  -6 73157.5 3863.18   1
  -6  -2  -6 80615.4 3999.04   1
  -6   2  -7 34777.9 2653.53   1
  -6  -2  -7 38891.1 2765.73   1
  -6   2  -8 98105.2 4700.63   1
  -6  -2  -8 99097.6 4661.30   1
  -6  -2  -9 11071.1 1561.91   1
  -6   2  -9 8780.92 1371.07   1
  -6   2 -10 35144.9 2812.33   1
  -6  -2 -10 35709.6 2831.84   1
  -6   2 -11 15391.3 1946.13   1
  -6  -2 -11 13868.2 1779.66   1
  -6   2 -12 263.761 528.391   1
  -6  -2 -12 528.815 421.379   1
  -6   2 -13 16066.1 2034.38   1
  -6  -2 -13 15393.2 2005.85   1
  -6   2 -14 310.478 548.661   1
  -6  -2 -14 303.172 532.284   1
  -6  -2 -15 11934.8 1825.10   1
  -6   2 -15 13579.8 1973.64   1
  -6  -2 -16-991.424 696.526   1
  -6   2 -16 1566.34 789.006   1
  -6  -2 -17 4079.54 1188.10   1
  -6   2 -17 2973.04 1015.51   1
  -6  -2 -18 2420.69 882.494   1
  -6   2 -18-126.263 532.689   1
  -6  -2 -19 2196.77 891.691   1
  -6   2 -19 1940.65 896.970   1
  -6   2 -20 4093.72 1271.43   1
   6   3 -22 3809.50 1066.22   5
  -6   3  22 6926.75 1565.98   4
   6   3 -21-343.730 477.750   5
  -6   3  21-1088.79 721.249   4
   6   3 -20 510.430 543.141   2
   6   3 -20 1353.45 707.918   5
  -6   3  20 1595.50 824.588   4
   6   3 -19 2307.13 897.500   2
   6   3 -19 835.527 550.178   5
  -6   3  19 1425.50 871.497   4
   6   3 -18-33.3506 547.020   2
   6   3 -18 201.733 437.353   5
   6   3 -17 33.0139 503.080   2
   6   3 -17 689.323 490.528   5
  -6   3  17-144.760 458.254   4
   6   3 -16 26.9410 498.403   2
  -6   3  16-192.097 408.499   4
   6   3 -15 11547.0 1531.54   5
  -6   3  15 16585.6 1869.63   4
   6   3 -15 17309.9 2013.58   2
   6   3 -14 8779.14 1385.73   2
   6  -3 -14 8079.23 1094.11   5
   6   3 -14 12056.3 1511.25   5
  -6   3  14 10592.5 1457.83   4
   6  -3 -13 9025.60 1136.70   5
   6   3 -13 6709.36 1176.86   2
   6   3 -13 9340.08 1351.58   5
  -6   3  13 8788.49 1301.15   4
   6  -3 -12 13630.5 1324.27   5
   6   3 -12 12398.3 1496.63   5
  -6   3  12 13125.7 1473.96   4
   6   3 -12 14578.2 1689.79   2
   6  -3 -12 15009.5 1673.84   2
   6   3 -11 2210.99 787.819   2
   6  -3 -11 2345.39 674.097   2
   6  -3 -11 2012.88 536.674   5
   6   3 -11 2287.30 629.678   5
  -6   3  11 1391.90 564.296   4
   6  -3 -10 18250.2 1465.28   5
   6   3 -10 17627.3 1699.21   5
  -6   3  10 16099.9 1509.30   4
   6   3 -10 15601.9 1685.45   2
   6  -3 -10 16022.5 1615.53   2
   6   3  -9 474.344 462.801   2
   6  -3  -9 1155.57 513.975   2
   6  -3  -9 356.525 267.046   5
   6   3  -9 837.333 518.287   5
  -6   3   9 671.145 319.222   4
   6  -3  -8 22630.4 1589.55   5
   6   3  -8 22941.9 1852.46   5
  -6   3   8 22238.1 1583.62   4
   6   3  -8 23032.7 1941.71   2
   6  -3  -8 20677.8 1756.21   2
  -6   3   7 35632.2 1904.45   1
   6  -3  -7 35515.2 1987.50   5
   6   3  -7 34318.2 2269.28   5
  -6   3   7 34513.0 1902.58   4
   6   3  -7 36214.4 2420.78   2
   6  -3  -7 36819.1 2306.70   2
   6   3  -6 4784.68 905.687   2
   6  -3  -6 5408.10 890.515   2
   6  -3  -6 5119.21 738.532   5
  -6   3   6 4307.02 701.448   1
   6   3  -6 5471.84 943.078   5
  -6   3   6 4088.57 583.772   4
   6   3  -5 44924.0 2590.41   5
   6  -3  -5 42764.4 2171.09   5
  -6   3   5 41514.9 1841.71   4
   6   3  -5 45799.0 2676.49   2
   6  -3  -5 43443.1 2405.74   2
  -6   3   5 44537.3 2303.31   1
   6  -3  -4 43361.2 2186.64   5
   6   3  -4 48083.4 2628.98   5
  -6   3   4 38458.0 1627.32   4
   6   3  -4 45878.4 2628.76   2
   6  -3  -4 40956.0 2309.18   2
  -6   3   4 44157.9 2343.09   1
   6   3  -3 40697.8 2417.43   5
  -6   3   3 33572.1 1343.36   4
   6   3  -3 38630.0 2376.49   2
   6  -3  -3 36234.4 2114.77   2
  -6   3   3 40353.7 2287.47   1
   6  -3  -2 1504.23 236.943   6
  -6   3   2 1314.24 418.930   1
   6   3  -2 1067.50 437.684   5
  -6   3   2 1419.24 216.340   4
   6   3  -2 812.963 451.121   2
   6  -3  -2 597.287 342.609   2
   6   3  -1 83176.7 3552.53   5
   6   3  -1 84904.6 3594.55   2
   6  -3  -1 85005.8 3315.72   2
  -6   3   1 78669.2 3493.27   1
  -6   3   0 2416.43 621.848   1
  -6  -3   0 268.401 495.039   1
  -6   3   0 996.512 200.794   3
   6   3   0 3318.50 833.774   2
   6  -3   0 2056.08 561.399   2
  -6  -3  -1 42862.9 2610.17   1
  -6   3  -1 41192.7 2571.74   1
  -6  -3  -2 9502.40 1263.88   1
  -6   3  -2 10655.4 1314.15   1
  -6  -3  -3 24728.3 2030.14   1
  -6  -3  -3 27138.0 1160.03   3
  -6   3  -3 26271.4 2114.22   1
  -6  -3  -4 16413.7 1704.73   1
  -6   3  -4 15673.1 1698.41   1
  -6  -3  -4 14783.9 807.655   3
  -6   3  -5 33226.5 2493.09   1
  -6  -3  -5 31852.2 1247.84   3
  -6  -3  -5 30998.2 2372.84   1
  -6   3  -6 36027.0 2650.58   1
  -6  -3  -6 32827.8 2497.46   1
  -6  -3  -7 6244.64 1095.13   1
  -6   3  -7 8637.26 1332.97   1
  -6   3  -8 40261.2 2961.27   1
  -6  -3  -8 42906.1 2982.08   1
  -6  -3  -9 10621.7 1507.71   1
  -6   3  -9 11903.0 1662.87   1
  -6   3 -10 38074.2 2982.46   1
  -6  -3 -10 35222.6 2810.96   1
  -6  -3 -11 5757.23 1218.50   1
  -6   3 -11 7076.65 1330.35   1
  -6   3 -12 56177.6 3815.97   1
  -6  -3 -12 51594.3 3584.25   1
  -6  -3 -13 5272.24 1165.21   1
  -6   3 -13 4582.94 1101.51   1
  -6  -3 -14 7664.91 1433.57   1
  -6   3 -14 6966.90 1380.48   1
  -6  -3 -15-105.744 623.078   1
  -6   3 -15 1497.12 795.935   1
  -6   3 -16 1444.79 805.997   1
  -6  -3 -16 1746.23 698.968   1
  -6   3 -17 3053.02 1085.06   1
  -6  -3 -17 705.197 689.273   1
  -6   3 -18 3018.42 1062.68   1
  -6  -3 -18 2199.26 1015.18   1
  -6   3 -19-913.906 698.973   1
  -6  -3 -19 392.738 523.629   1
  -6   3 -20 4714.23 1337.62   1
  -6   4  22-2265.52 980.116   4
   6   4 -21 6298.38 1406.49   5
  -6   4  21 8972.44 1720.11   4
   6   4 -20 1590.34 781.862   2
   6   4 -20 377.576 478.810   5
  -6   4  20 1013.52 658.948   4
   6   4 -19 8032.76 1550.68   2
   6   4 -19 7530.56 1454.38   5
  -6   4  19 9632.85 1684.12   4
   6   4 -18-35.4352 616.094   2
   6   4 -18 468.730 604.362   5
  -6   4  18-96.4309 486.089   4
  -6   4  17 23940.3 2470.20   4
   6   4 -17 27080.8 2672.93   2
   6   4 -17 23549.2 2378.27   5
   6   4 -16 1141.20 605.403   2
   6   4 -16 23.6256 490.043   5
  -6   4  16 632.418 496.108   4
   6   4 -15 13256.8 1688.98   5
  -6   4  15 11871.9 1615.73   4
   6   4 -15 14206.2 1852.72   2
   6   4 -14 18579.0 1971.97   5
  -6   4  14 17727.5 1902.71   4
   6   4 -14 18357.7 2015.15   2
   6   4 -13 10394.3 1516.55   2
   6   4 -13 9367.33 1386.00   5
  -6   4  13 8571.28 1279.53   4
   6   4 -12 1538.28 707.394   2
   6  -4 -12 1489.28 436.687   5
   6  -4 -12 1034.60 480.739   2
   6   4 -12 668.172 494.058   5
  -6   4  12 1125.69 471.065   4
   6   4 -11 6983.39 1164.93   2
   6  -4 -11 8841.23 1237.45   2
   6  -4 -11 6971.52 906.236   5
   6   4 -11 7546.52 1213.33   5
  -6   4  11 7995.77 1143.84   4
   6   4 -10 2737.66 793.218   2
   6  -4 -10 3576.86 771.394   2
   6  -4 -10 2898.69 574.567   5
   6   4 -10 2492.40 716.327   5
  -6   4  10 3236.52 696.891   4
   6   4  -9 3232.86 811.099   2
   6  -4  -9 3736.10 757.759   2
   6  -4  -9 2742.11 519.968   5
   6   4  -9 3257.49 805.716   5
  -6   4   9 3120.68 673.810   4
   6   4  -8 951.685 477.032   2
  -6   4   8 1009.87 317.727   1
   6  -4  -8 1365.13 427.618   5
   6   4  -8 232.668 422.525   5
   6  -4  -8 1026.66 491.366   2
  -6   4   8 1065.54 331.880   4
   6   4  -7 3511.67 806.626   2
   6  -4  -7 2306.68 619.345   2
  -6   4   7 3074.49 583.264   1
   6  -4  -7 3259.12 574.086   5
   6   4  -7 2703.11 712.579   5
  -6   4   7 2789.06 554.666   4
   6  -4  -6 12214.2 1099.64   5
   6   4  -6 13978.6 1460.10   5
  -6   4   6 13079.7 1097.36   4
   6   4  -6 11566.6 1347.89   2
   6  -4  -6 11191.7 1216.34   2
  -6   4   6 12253.4 1123.13   1
   6  -4  -5 23807.8 1549.32   5
   6   4  -5 23521.0 1894.36   5
  -6   4   5 24193.0 1409.44   4
   6   4  -5 23590.1 1933.91   2
   6  -4  -5 23257.5 1718.96   2
  -6   4   5 22609.5 1624.20   1
   6  -4  -4 5296.34 810.582   2
  -6   4   4 5748.53 838.593   1
   6   4  -4 6218.18 994.606   5
  -6   4   4 4229.73 536.311   4
   6   4  -4 5633.87 962.163   2
   6   4  -3 5672.87 905.650   5
  -6   4   3 7152.51 633.618   4
  -6   4   3 7550.55 985.919   1
   6   4  -3 6804.47 1056.40   2
   6  -4  -3 5703.87 827.230   2
   6  -4  -2 22764.5 1008.67   6
   6   4  -2 21828.5 1797.89   5
[truncated: 166,775 more chars]
