# Supplementary material for: Crystal structure of the BaII-based CoII-containing one-dimensional coordination polymer poly[[aqua{μ4-2,2′-[(4,10-dimethyl-1,4,7,10-tetra­aza­cyclo­dodecane-1,7-di­yl)bis(methylidene)]bis­(4-oxo-4H-pyran-3-olato)}­perchloratocobaltbarium] perchlorate]
Source: Acta Crystallogr E Crystallogr Commun. 2017 Nov 3;73(Pt 12):1806–11. doi: 10.1107/S2056989017015638 (PMC5730228; doi:10.1107/S2056989017015638)
Supplement: Supplementary file 2 [file e-73-01806-Isup2.hkl]

data_I                                                                          
_shelx_title ' 1'                                                               
_shelx_refln_list_code          4                                               
_shelx_F_calc_maximum      338.56                                               
_exptl_crystal_F_000      1708.00                                               
_reflns_d_resolution_high  0.7330                                               
                                                                                
loop_                                                                           
 _space_group_symop_operation_xyz                                               
 'x, y, z'                                                                      
 '-x+1/2, y+1/2, -z+1/2'                                                        
 '-x, -y, -z'                                                                   
 'x-1/2, -y-1/2, z-1/2'                                                         
                                                                                
_cell_length_a     8.8965                                                       
_cell_length_b    18.0995                                                       
_cell_length_c    19.0103                                                       
_cell_angle_alpha  90.000                                                       
_cell_angle_beta   94.572                                                       
_cell_angle_gamma  90.000                                                       
                                                                                
_shelx_F_squared_multiplier     1.000                                           
                                                                                
loop_                                                                           
 _refln_index_h                                                                 
 _refln_index_k                                                                 
 _refln_index_l                                                                 
 _refln_F_squared_calc                                                          
 _refln_F_squared_meas                                                          
 _refln_F_squared_sigma                                                         
 _refln_observed_status                                                         
   2   0   0      69437.98      69341.41       536.35 o                         
   4   0   0      39964.20      40891.80       658.90 o                         
   6   0   0      28573.44      30351.55       598.11 o                         
   8   0   0      15189.51      15076.02       640.69 o                         
  10   0   0       6436.35       7866.78       513.59 o                         
   1   1   0         74.48         53.93         4.58 o                         
   2   1   0          0.15          7.43         4.20 o                         
   3   1   0         51.67         64.60         9.50 o                         
   4   1   0        888.11        809.24        31.80 o                         
   5   1   0       1143.31        922.94        40.38 o                         
   6   1   0       1232.66       1125.23        66.68 o                         
   7   1   0       1411.04       1565.62        86.83 o                         
   8   1   0        946.87       1144.04       116.84 o                         
   9   1   0       1000.15       1090.84       212.25 o                         
  10   1   0         45.53         53.51        50.44 o                         
  11   1   0         95.44        163.51        95.06 o                         
   1   2   0      18243.77      19950.35       170.08 o                         
   2   2   0      24782.75      26210.33       207.30 o                         
   3   2   0      18168.51      17719.80       182.71 o                         
   4   2   0       2658.96       2970.98        63.99 o                         
   5   2   0         35.93         29.20        10.25 o                         
   6   2   0       1309.28       1224.32        48.89 o                         
   7   2   0        143.58         94.87        24.92 o                         
   8   2   0        164.00         75.56        74.91 o                         
   9   2   0       1697.25       1740.77       156.67 o                         
  10   2   0        256.72        266.58        94.06 o                         
  11   2   0        203.76        214.96       103.89 o                         
   1   3   0       4231.75       3726.24        49.79 o                         
   2   3   0       3029.82       3534.03        53.86 o                         
   3   3   0       1897.06       1857.96        43.13 o                         
   4   3   0         26.86         26.01         8.28 o                         
   5   3   0        377.76        374.18        25.07 o                         
   6   3   0        235.82        167.17        57.94 o                         
   7   3   0         74.07         28.19        29.38 o                         
   8   3   0       1103.27       1023.64       159.59 o                         
   9   3   0         69.05          4.69        46.00 o                         
  10   3   0        245.46        159.46        94.82 o                         
  11   3   0         21.87         20.51        55.36 o                         
   0   4   0      22427.12      18851.77       376.29 o                         
   1   4   0      94827.83      93855.85       705.62 o                         
   2   4   0       4887.81       5202.98        79.27 o                         
   3   4   0      36660.14      37798.33       327.01 o                         
   4   4   0       9630.41       9630.06       211.18 o                         
   5   4   0      10634.57      10570.45       272.98 o                         
   6   4   0       3990.30       4045.16       147.73 o                         
   7   4   0       9603.96       9580.92       463.19 o                         
   8   4   0        354.21        307.94        85.80 o                         
   9   4   0       4879.03       4599.97       364.11 o                         
  10   4   0       2263.54       2425.04       282.00 o                         
  11   4   0       2525.98       2908.86       332.32 o                         
   1   5   0        121.91         46.58        12.33 o                         
   2   5   0        138.61        195.44        14.44 o                         
   3   5   0       1409.37       1670.91        48.22 o                         
   4   5   0       1421.64       1498.40        46.74 o                         
   5   5   0        472.24        473.34        33.99 o                         
   6   5   0         60.22         78.90        30.80 o                         
   7   5   0        933.86        827.14       135.66 o                         
   8   5   0         48.69         61.68        50.55 o                         
   9   5   0       1005.85       1185.82       185.81 o                         
  10   5   0         85.11        125.62        79.58 o                         
  11   5   0          0.30         50.22        58.29 o                         
   0   6   0      36470.73      30645.71       451.19 o                         
   1   6   0      18190.72      18880.41       323.41 o                         
   2   6   0      39828.66      40550.83       549.82 o                         
   3   6   0      14416.90      15323.19       186.67 o                         
   4   6   0      16835.12      17346.61       215.94 o                         
   5   6   0       2347.22       2351.97        65.37 o                         
   6   6   0       5773.23       5628.66       141.47 o                         
   7   6   0       3802.61       3808.21       291.95 o                         
   8   6   0       1216.95       1551.89       199.65 o                         
   9   6   0       2878.94       3333.25       312.72 o                         
  10   6   0       2298.53       2390.94       284.96 o                         
  11   6   0        810.08        634.19       164.00 o                         
   1   7   0        371.54        503.91        59.41 o                         
   2   7   0      10902.48      12015.89       213.80 o                         
   3   7   0        220.16        134.18        15.38 o                         
   4   7   0        633.95        685.85        38.40 o                         
   5   7   0         15.77         14.48        10.87 o                         
   6   7   0        734.96        852.50        65.30 o                         
   7   7   0       2600.71       2416.16       185.92 o                         
   8   7   0        236.10        252.41        88.89 o                         
   9   7   0         61.85        148.93        73.84 o                         
  10   7   0          1.64        -43.89        60.35 o                         
  11   7   0         52.61        -29.04        59.98 o                         
   0   8   0      12974.10      12464.45       524.86 o                         
   1   8   0       4304.64       4013.74       185.38 o                         
   2   8   0       8216.62       8019.78       276.39 o                         
   3   8   0       9427.54      10163.99       205.85 o                         
   4   8   0        512.57        444.02        40.46 o                         
   5   8   0      13058.42      13050.46       253.32 o                         
   6   8   0       3132.59       3060.38       110.55 o                         
   7   8   0       5037.48       5246.42       250.38 o                         
   8   8   0       1154.28       1104.38       175.66 o                         
   9   8   0       1362.72       1462.23       213.03 o                         
  10   8   0       1652.90       1908.41       256.82 o                         
  11   8   0        225.23        427.20       132.72 o                         
   1   9   0         65.69         27.56        16.39 o                         
   2   9   0       6499.82       6758.58       201.13 o                         
   3   9   0         10.92         -1.46        19.46 o                         
   4   9   0       1621.01       1537.42        78.70 o                         
   5   9   0        141.89        114.86        27.55 o                         
   6   9   0        490.75        471.32        42.65 o                         
   7   9   0        127.99         71.02        44.82 o                         
   8   9   0          4.01         30.54        46.35 o                         
   9   9   0        234.80        178.26        76.22 o                         
  10   9   0         89.05        121.35        73.98 o                         
  11   9   0        220.88        194.34        97.92 o                         
   0  10   0      27524.72      25350.35      1280.76 o                         
   1  10   0       3781.33       2719.42       592.49 o                         
   2  10   0      16913.69      17118.42       368.65 o                         
   3  10   0      11551.50      11664.70       300.74 o                         
   4  10   0      20891.00      20498.09       441.92 o                         
   5  10   0         12.38          4.51        16.54 o                         
   6  10   0      11158.15      11991.15       361.70 o                         
   7  10   0       3800.90       3815.23       221.91 o                         
   8  10   0       3475.22       3753.87       331.48 o                         
   9  10   0       2354.75       2542.78       288.25 o                         
  10  10   0       2658.31       3227.13       344.47 o                         
  11  10   0        289.45        153.12        93.68 o                         
   1  11   0        169.48         99.31        30.58 o                         
   2  11   0         17.43          1.22        23.28 o                         
   3  11   0        189.88        174.58       112.56 o                         
   4  11   0       1090.94       1218.62        96.86 o                         
   5  11   0        376.08        377.88        59.67 o                         
   6  11   0        769.02        847.20       142.50 o                         
   7  11   0         71.32        144.21        79.30 o                         
   8  11   0         14.10        137.27        76.14 o                         
   9  11   0          5.30         94.85        82.22 o                         
  10  11   0         34.56         21.98        58.22 o                         
   0  12   0         61.62         13.26        19.42 o                         
   1  12   0       2299.73       2333.71       115.23 o                         
   2  12   0       2119.41       2122.46       181.88 o                         
   3  12   0       1090.69       1038.19       167.21 o                         
   4  12   0       5885.00       6211.16       231.93 o                         
   5  12   0        947.41        888.25        92.32 o                         
   6  12   0       1481.67       1375.13       180.02 o                         
   7  12   0         80.38        149.15        74.55 o                         
   8  12   0       1142.11       1133.24       191.68 o                         
   9  12   0        443.85        445.57       129.03 o                         
  10  12   0          3.42          8.29        47.50 o                         
   1  13   0         57.60         62.39        25.82 o                         
   2  13   0        421.79        372.22        37.60 o                         
   3  13   0          2.12         34.25        30.25 o                         
   4  13   0        874.62        770.09        84.92 o                         
   5  13   0        168.14        149.29        48.27 o                         
   6  13   0         66.14         34.39        36.89 o                         
   7  13   0        805.05        764.61       107.46 o                         
   8  13   0        335.95        301.50       110.32 o                         
   9  13   0         99.06         84.51        70.46 o                         
  10  13   0        184.41        206.99       100.32 o                         
   0  14   0        271.78        220.32        50.56 o                         
   1  14   0      20904.91      21731.22       496.98 o                         
   2  14   0        476.81        451.79        43.88 o                         
   3  14   0      29421.19      29195.60       608.27 o                         
   4  14   0         21.97         57.13        28.82 o                         
   5  14   0      12982.56      13814.17       401.09 o                         
   6  14   0          1.87         20.32        59.63 o                         
   7  14   0       7692.27       7827.91       490.40 o                         
   8  14   0         52.34         66.42        63.53 o                         
   9  14   0       2511.64       2115.52       288.25 o                         
   1  15   0        521.82        705.89        58.76 o                         
   2  15   0        741.00        693.21        79.08 o                         
   3  15   0        378.95        318.38        59.21 o                         
   4  15   0        234.81        208.71        74.51 o                         
   5  15   0        617.85        580.05        80.90 o                         
   6  15   0         82.74         33.72        52.62 o                         
   7  15   0        645.84        731.38       155.14 o                         
   8  15   0         70.76        100.63        80.08 o                         
   9  15   0         52.09        187.83       103.75 o                         
   0  16   0       7831.44       8126.67       266.04 o                         
   1  16   0        366.22        360.83        61.64 o                         
   2  16   0       2276.86       2499.67       153.89 o                         
   3  16   0        707.89        832.78       121.58 o                         
   4  16   0       2979.35       2944.12       179.29 o                         
   5  16   0       1054.20       1150.93       114.55 o                         
   6  16   0       1183.07       1226.14       185.01 o                         
   7  16   0       1089.69        891.04       172.55 o                         
   8  16   0        719.52        712.82       172.93 o                         
   9  16   0         39.70       -106.36       106.36 o                         
   1  17   0       1047.21       1096.62        87.39 o                         
   2  17   0        101.56         70.36        40.39 o                         
   3  17   0         56.99         32.85        32.15 o                         
   4  17   0        171.65        126.54        45.02 o                         
   5  17   0         33.91         19.97        29.90 o                         
   6  17   0        125.14        234.08        91.88 o                         
   7  17   0         33.41        144.95        72.41 o                         
   8  17   0         26.74          9.99        52.09 o                         
   0  18   0       1731.47       1939.21       224.10 o                         
   1  18   0        269.64        215.65        66.10 o                         
   2  18   0       4556.33       4591.70       268.38 o                         
   3  18   0        603.40        577.83        87.41 o                         
   4  18   0       4248.78       4469.29       237.57 o                         
   5  18   0       1535.46       1673.53       181.48 o                         
   6  18   0       2304.60       2706.55       289.34 o                         
   7  18   0        529.65        503.48        95.66 o                         
   8  18   0       1302.98       1211.98       227.83 o                         
   1  19   0         15.31          1.22        35.74 o                         
   2  19   0         96.75         66.95        59.31 o                         
   3  19   0        252.10        221.48        48.82 o                         
   4  19   0          1.27         38.05        41.03 o                         
   5  19   0         20.98         45.04        53.63 o                         
   6  19   0         26.69        103.22       212.45 o                         
   7  19   0          9.63         46.59        53.67 o                         
   0  20   0       1035.80       1043.90       179.10 o                         
   1  20   0       2488.84       2511.55       267.25 o                         
   2  20   0       1262.89       1251.16       140.03 o                         
   3  20   0       2675.06       2709.65       204.84 o                         
   4  20   0       1744.95       1586.27       126.01 o                         
   5  20   0       2178.23       2105.66       268.40 o                         
   6  20   0       1557.05       1433.41       157.02 o                         
   1  21   0        287.82        304.93        75.81 o                         
   2  21   0         22.95         46.87        48.98 o                         
   3  21   0         51.21         22.37        45.31 o                         
   4  21   0         49.09          3.20        53.66 o                         
   6  21   0          2.94       -100.82       100.82 o                         
   0  22   0        234.64        150.30        75.82 o                         
   1  22   0        424.61        393.04        86.03 o                         
   2  22   0       1221.46       1517.75       196.96 o                         
   3  22   0        558.22        400.54       123.81 o                         
   4  22   0        318.70        283.89        98.22 o                         
 -11   0   1          0.59        -75.35        75.35 o                         
  -9   0   1         33.20        107.23        64.94 o                         
  -7   0   1        136.80        150.01        45.11 o                         
  -5   0   1         51.10         95.59        21.98 o                         
  -3   0   1       2990.54       2899.98        84.61 o                         
  -1   0   1       6133.43       6865.33        85.27 o                         
   1   0   1      14595.41      13962.10       280.56 o                         
   3   0   1       1267.48       1250.86        71.64 o                         
   5   0   1       1226.92        966.80       116.15 o                         
   7   0   1       4605.55       4487.11       310.84 o                         
   9   0   1       1682.48       2180.89       251.37 o                         
  11   0   1       1145.51       1424.79       235.39 o                         
 -11   1   1        562.78        501.39       145.29 o                         
 -10   1   1       2393.26       2785.12       208.32 o                         
  -9   1   1       1934.36       1997.94       162.67 o                         
  -8   1   1       3440.37       3528.39       165.41 o                         
  -7   1   1       6298.03       6616.21       179.10 o                         
  -6   1   1      10340.15      10413.23       209.15 o                         
  -5   1   1       3503.85       3247.15        82.81 o                         
  -4   1   1       8899.48       9368.68       134.65 o                         
  -3   1   1       5770.46       5647.22        66.29 o                         
  -2   1   1       6671.01       5689.28        53.86 o                         
  -1   1   1      57406.68      58124.41       701.24 o                         
   1   1   1      21415.52      22681.39       326.00 o                         
   2   1   1     106265.35     108498.10      1645.90 o                         
   3   1   1      19139.06      19395.10       307.75 o                         
   4   1   1      19994.19      19720.63       276.33 o                         
   5   1   1       2362.41       2133.13       134.89 o                         
   6   1   1      20095.31      21309.65       490.41 o                         
   7   1   1      11435.53      12131.14       376.81 o                         
   8   1   1       5879.58       5791.09       405.42 o                         
   9   1   1       1413.12       1491.20       145.87 o                         
  10   1   1       2042.15       2034.44       184.24 o                         
  11   1   1        567.45        711.28       125.68 o                         
 -11   2   1         78.11        115.68        74.87 o                         
 -10   2   1         29.77         -6.70        50.03 o                         
  -9   2   1         14.18         70.62        51.56 o                         
  -8   2   1        299.73        202.00        37.00 o                         
  -7   2   1        896.69        889.27        65.29 o                         
  -6   2   1        803.20        745.16        44.29 o                         
  -5   2   1        537.74        536.30        42.36 o                         
  -4   2   1        879.56        747.89        23.43 o                         
  -3   2   1        113.53        132.20        15.28 o                         
  -2   2   1       5933.79       5943.95        57.38 o                         
  -1   2   1       7433.94       7369.89        72.92 o                         
   0   2   1        316.17        163.45        10.99 o                         
   1   2   1        872.06        859.23        33.42 o                         
   2   2   1       3878.51       3966.01        68.59 o                         
   3   2   1        284.89        242.51        23.21 o                         
   4   2   1        147.18        137.69        13.39 o                         
   5   2   1         70.89         82.68        45.52 o                         
   6   2   1        185.42        153.77        39.25 o                         
   7   2   1       1288.02       1260.15       119.33 o                         
   8   2   1        826.18        644.40       106.05 o                         
   9   2   1          0.68        -47.10        47.10 o                         
  10   2   1        569.85        442.77        87.99 o                         
  11   2   1         10.22        -48.51        64.62 o                         
 -11   3   1        160.30        161.17        93.80 o                         
 -10   3   1       1374.87       1749.76       237.34 o                         
  -9   3   1       1987.64       2058.01       235.90 o                         
  -8   3   1       1888.33       1968.27       117.89 o                         
  -7   3   1       1375.04       1352.49        91.52 o                         
  -6   3   1       8948.57       9500.47       199.28 o                         
  -5   3   1        741.89        666.03        25.86 o                         
  -4   3   1      11344.22      11316.05       220.27 o                         
  -3   3   1       2189.71       2266.55        41.70 o                         
  -2   3   1       1167.76        973.61        29.46 o                         
  -1   3   1        477.53        559.42        19.03 o                         
   0   3   1      23874.62      24486.36       220.62 o                         
   1   3   1      24792.00      25246.60       332.31 o                         
   2   3   1         71.68         65.18        11.59 o                         
   3   3   1      23661.42      23488.31       312.94 o                         
   4   3   1       2257.00       1968.13        72.45 o                         
   5   3   1       2532.90       2626.64       139.82 o                         
   6   3   1       4866.86       4808.44       209.57 o                         
   7   3   1        494.69        489.98        73.78 o                         
   8   3   1         62.03        -15.02        38.23 o                         
   9   3   1        857.17        829.14       159.00 o                         
  10   3   1       1152.87       1137.60       198.37 o                         
  11   3   1         93.37        132.35        86.68 o                         
 -11   4   1          0.43          9.79        58.83 o                         
 -10   4   1         54.64         26.98        59.12 o                         
  -9   4   1          1.79         44.08        63.34 o                         
  -8   4   1          9.85         10.46        30.52 o                         
  -7   4   1         21.95         36.95        28.09 o                         
  -6   4   1        261.74        251.28        22.98 o                         
  -5   4   1       1408.94       1426.18        54.19 o                         
  -4   4   1        264.61        257.60        25.52 o                         
  -3   4   1       3486.28       3090.08        65.26 o                         
  -2   4   1       8745.46       9239.57        98.85 o                         
  -1   4   1      35406.73      35998.44       327.34 o                         
   0   4   1      25187.22      26926.58       219.86 o                         
   1   4   1       9430.49       8610.40       123.88 o                         
   2   4   1      11233.80      11552.60       169.57 o                         
   3   4   1         52.61         25.13        14.05 o                         
   4   4   1       8324.82       8289.18       165.72 o                         
   5   4   1        498.54        446.62        89.08 o                         
   6   4   1       3030.10       2740.18       391.56 o                         
   7   4   1        514.29        591.35       120.35 o                         
   8   4   1        443.40        443.54       101.77 o                         
   9   4   1        227.23        240.59        88.70 o                         
  10   4   1        446.80        391.27       120.88 o                         
  11   4   1        167.53        198.34       102.49 o                         
 -11   5   1       2560.32       2635.04       311.23 o                         
 -10   5   1        335.36        259.28        99.86 o                         
  -9   5   1       8158.88       9161.20       514.09 o                         
  -8   5   1        330.99        281.23        57.61 o                         
  -7   5   1      26186.60      27862.21       425.48 o                         
  -6   5   1       5840.06       5930.37       128.30 o                         
  -5   5   1      22625.13      24194.89       292.00 o                         
  -4   5   1        176.10        292.23        23.97 o                         
  -3   5   1      80587.28      84932.60       815.52 o                         
  -2   5   1        284.44        216.71        15.78 o                         
  -1   5   1      11587.16      11659.70       157.30 o                         
   0   5   1       3082.60       3358.32        62.16 o                         
   1   5   1      31363.92      32142.13       343.66 o                         
   2   5   1       6279.27       5652.18       244.84 o                         
   3   5   1      82366.80      85026.25       811.14 o                         
   4   5   1       1766.02       1602.05        82.50 o                         
   5   5   1      28535.46      30964.85       605.81 o                         
   6   5   1       6685.64       6935.49       373.42 o                         
   7   5   1       9948.24      10406.89       502.08 o                         
   8   5   1          2.98        -30.12        46.02 o                         
   9   5   1       5963.63       6105.06       431.44 o                         
  10   5   1        241.92        155.66        93.61 o                         
  11   5   1       2529.93       3124.56       351.35 o                         
 -11   6   1         11.73         -1.31        64.08 o                         
 -10   6   1         23.40         97.30        77.38 o                         
  -9   6   1          9.42          8.10        50.16 o                         
  -8   6   1        208.21        266.29        78.13 o                         
  -7   6   1        421.04        406.26        48.38 o                         
  -6   6   1       1971.56       1948.06        71.92 o                         
  -5   6   1        224.92        249.54        25.13 o                         
  -4   6   1        171.48        208.55        20.94 o                         
  -3   6   1        421.63        338.16        19.39 o                         
  -2   6   1        816.93        826.54        38.45 o                         
  -1   6   1       1178.27       1254.23        43.81 o                         
   0   6   1       5556.24       5689.79       117.08 o                         
   1   6   1         62.13        104.40        21.12 o                         
   2   6   1        950.62       1097.13        66.41 o                         
   3   6   1       7737.12       7913.38       203.45 o                         
   4   6   1        231.99        223.68        36.28 o                         
   5   6   1          2.92          5.76        19.06 o                         
   6   6   1        236.76        329.65        48.06 o                         
   7   6   1         16.03         23.19        47.18 o                         
   8   6   1        483.79        442.45       119.44 o                         
   9   6   1       1266.66       1262.74       199.29 o                         
  10   6   1         40.81        -35.02        64.34 o                         
  11   6   1        221.43        231.01       106.56 o                         
 -11   7   1        322.59        292.80       111.33 o                         
 -10   7   1        392.21        356.21       112.49 o                         
  -9   7   1        818.57        809.45       157.71 o                         
  -8   7   1       2881.77       2973.08       193.70 o                         
  -7   7   1        695.17        746.80        69.26 o                         
  -6   7   1       6107.05       6141.47       135.07 o                         
  -5   7   1       1890.08       1921.93        60.55 o                         
  -4   7   1       3161.45       3175.18        78.19 o                         
  -3   7   1         37.75         56.85        13.42 o                         
  -2   7   1         30.24         34.07        11.64 o                         
  -1   7   1      10284.70      11338.07       223.95 o                         
   0   7   1       6636.62       6926.83       140.23 o                         
   1   7   1       3910.33       4555.77       137.64 o                         
   2   7   1         60.39        106.66        24.16 o                         
   3   7   1         81.31        115.78        21.54 o                         
   4   7   1       3960.96       4067.71       119.26 o                         
   5   7   1        437.10        408.96        35.38 o                         
   6   7   1       1303.55       1318.74        82.59 o                         
   7   7   1       1403.31       1767.15       207.98 o                         
   8   7   1        309.64        271.90        94.08 o                         
   9   7   1        428.44        466.46       117.46 o                         
  10   7   1        525.78        465.62       131.76 o                         
  11   7   1        211.60        206.39        89.73 o                         
 -11   8   1        178.06        118.32        80.65 o                         
 -10   8   1        152.25        118.17        75.13 o                         
  -9   8   1         85.31         -0.85        39.43 o                         
  -8   8   1         31.39         21.72        52.93 o                         
  -7   8   1          5.33         51.27        31.06 o                         
  -6   8   1        686.72        632.13        43.06 o                         
  -5   8   1       1692.76       1571.75        59.82 o                         
  -4   8   1        227.88        250.67        26.13 o                         
  -3   8   1          6.05          7.00         8.76 o                         
  -2   8   1       1599.06       1766.69        64.16 o                         
  -1   8   1        388.37        335.11        26.61 o                         
   0   8   1       4664.71       4943.57       111.64 o                         
   1   8   1       1723.29       1578.66       109.10 o                         
   2   8   1        669.48        688.73        71.66 o                         
   3   8   1         77.22        113.06        30.29 o                         
   4   8   1        409.53        435.25        40.34 o                         
   5   8   1        192.84        164.84        28.04 o                         
   6   8   1          8.44         48.21        26.28 o                         
   7   8   1        134.28        242.99       101.76 o                         
   8   8   1        579.63        430.87       117.17 o                         
   9   8   1         14.47        -21.85        45.87 o                         
  10   8   1        479.30        421.65       126.93 o                         
  11   8   1         29.86         32.91        63.18 o                         
 -10   9   1       4574.44       5084.82       418.53 o                         
  -9   9   1          5.75         87.22        64.84 o                         
  -8   9   1      10928.74      12014.70       420.88 o                         
  -7   9   1         86.30         22.37        35.57 o                         
  -6   9   1      10035.65       9843.30       343.21 o                         
  -5   9   1       1333.95       1361.18        69.87 o                         
  -4   9   1      24275.03      24423.85       390.19 o                         
  -3   9   1       6365.36       6163.73       195.24 o                         
  -2   9   1      13323.49      13979.80       357.38 o                         
  -1   9   1       1279.50       1356.79        56.62 o                         
   0   9   1      37126.61      37170.50       953.59 o                         
   1   9   1       3258.70       2818.63       155.46 o                         
   2   9   1      22024.29      23033.33       438.97 o                         
   3   9   1       1703.80       1903.53        85.73 o                         
   4   9   1      25182.48      26029.55       406.85 o                         
   5   9   1        688.39        656.40        53.44 o                         
   6   9   1       9096.22       9610.37       251.98 o                         
   7   9   1       2036.89       2065.07       232.59 o                         
   8   9   1       5565.90       5940.31       423.55 o                         
   9   9   1        348.29        433.97       116.54 o                         
  10   9   1       2547.47       2342.96       295.21 o                         
  11   9   1        137.80        186.30        98.74 o                         
 -10  10   1         13.89        141.65        82.12 o                         
  -9  10   1          0.06        -47.97        59.87 o                         
  -8  10   1        286.12        358.12        79.79 o                         
  -7  10   1         24.22         47.28        45.94 o                         
  -6  10   1         28.71         25.23        32.09 o                         
  -5  10   1          0.59        -24.80        25.81 o                         
  -4  10   1          4.43          0.68         8.72 o                         
  -3  10   1       1233.35       1318.07        48.26 o                         
  -2  10   1       1673.48       1709.77       116.43 o                         
  -1  10   1       1579.12       1668.75        70.55 o                         
   0  10   1       7414.53       6917.85       175.01 o                         
   1  10   1       5449.94       5297.35       230.31 o                         
   2  10   1       5791.97       5835.67       267.10 o                         
   3  10   1       1128.19        980.64        64.17 o                         
   4  10   1       1711.03       1634.02        84.81 o                         
   5  10   1       2196.28       2219.80       101.60 o                         
   6  10   1          3.65         -9.39        27.77 o                         
   7  10   1        541.26        542.93       132.10 o                         
   8  10   1         31.10         14.06        50.34 o                         
   9  10   1        282.33        235.32       107.80 o                         
  10  10   1         55.29        132.25        82.97 o                         
 -10  11   1        288.53        258.92       103.93 o                         
  -9  11   1       1710.44       1688.01       234.16 o                         
  -8  11   1         17.61        -87.45        89.65 o                         
  -7  11   1       6494.79       6823.22       347.83 o                         
  -6  11   1       2640.13       2604.86       151.77 o                         
  -5  11   1       7760.03       8026.33       521.08 o                         
  -4  11   1       2757.07       2755.21       345.18 o                         
  -3  11   1       8750.43       8755.79       263.89 o                         
  -2  11   1       5979.39       6283.09       142.23 o                         
  -1  11   1       7780.26       7465.96       160.85 o                         
   0  11   1       1548.13       1739.01        84.60 o                         
   1  11   1        595.43        606.80        77.74 o                         
   2  11   1       4482.66       4494.37       173.47 o                         
   3  11   1       9963.39      10186.41       284.20 o                         
   4  11   1       4309.70       4254.25       146.17 o                         
   5  11   1       2335.85       2183.02       124.91 o                         
   6  11   1       3848.39       4242.61       411.27 o                         
   7  11   1       1842.38       1990.16       236.74 o                         
   8  11   1        893.51       1051.85       185.17 o                         
   9  11   1        883.33        788.05       174.20 o                         
  10  11   1        470.38        540.06       154.03 o                         
 -10  12   1        371.72        281.70       115.67 o                         
  -9  12   1          4.30         76.87        70.33 o                         
  -8  12   1        160.57        102.57        50.83 o                         
  -7  12   1        443.03        403.94        74.84 o                         
  -6  12   1        150.91        114.37        41.51 o                         
  -5  12   1         76.49         35.70        32.42 o                         
  -4  12   1       2525.29       2434.65       196.66 o                         
  -3  12   1        893.61        784.14        80.69 o                         
  -2  12   1       2263.20       2270.45       132.57 o                         
  -1  12   1       1492.85       1409.58        68.19 o                         
   0  12   1        214.77        139.16        18.17 o                         
   1  12   1       1731.02       1700.57       134.82 o                         
   2  12   1        165.50        214.37        40.11 o                         
   3  12   1        218.03        147.45        41.12 o                         
   4  12   1        467.07        445.17        63.87 o                         
   5  12   1        323.21        285.61        54.26 o                         
   6  12   1        689.45        804.87       137.34 o                         
   7  12   1        662.64        613.56       132.83 o                         
   8  12   1          0.17         74.06        61.15 o                         
   9  12   1          0.65         20.88        59.73 o                         
  10  12   1        111.29         55.79        55.70 o                         
  -9  13   1       1067.97       1037.22       193.87 o                         
  -8  13   1       1071.39       1034.92       206.37 o                         
  -7  13   1       1619.52       1524.78       151.35 o                         
  -6  13   1        783.50        806.91       145.84 o                         
  -5  13   1       1895.32       1866.36       133.79 o                         
  -4  13   1       3748.00       4126.43       195.88 o                         
  -3  13   1       6289.90       6659.36       243.37 o                         
  -2  13   1      10750.17      11104.59       218.40 o                         
  -1  13   1       3155.76       3182.23       109.71 o                         
   0  13   1       8343.08       8883.26       330.83 o                         
   1  13   1       7445.87       7715.25       214.51 o                         
   2  13   1       6005.81       6197.90       223.43 o                         
   3  13   1      12170.97      12044.40       337.10 o                         
   4  13   1       1160.58       1247.04       114.32 o                         
   5  13   1       4760.47       4810.09       213.94 o                         
   6  13   1       2013.42       2150.73       230.48 o                         
   7  13   1       2659.13       2721.15       295.22 o                         
   8  13   1        865.64        742.76       165.10 o                         
   9  13   1       1278.46       1384.83       227.72 o                         
  10  13   1        725.23        738.89       188.06 o                         
  -9  14   1         19.14        -19.27        54.29 o                         
  -8  14   1        141.29         11.49        46.22 o                         
  -7  14   1         25.90        129.58        62.07 o                         
  -6  14   1         19.56         23.51        51.78 o                         
  -5  14   1        821.24        775.83        92.69 o                         
  -4  14   1         70.09         23.18        34.99 o                         
  -3  14   1        159.79        133.90        48.84 o                         
  -2  14   1        293.97        255.96        41.64 o                         
  -1  14   1        176.79        158.60        32.82 o                         
   0  14   1       1662.81       1535.12        92.35 o                         
   1  14   1        805.34        790.43        67.99 o                         
   2  14   1        279.60        229.49        47.73 o                         
   3  14   1          1.31         -1.23        36.33 o                         
   4  14   1       2170.57       1973.15       135.90 o                         
   5  14   1         85.83         65.20        42.90 o                         
   6  14   1       1649.71       1301.76       186.04 o                         
   8  14   1        936.03        993.46       191.20 o                         
   9  14   1          6.30         17.78        74.57 o                         
  -8  15   1        946.84        950.67       129.03 o                         
  -7  15   1       2979.32       3332.67       321.56 o                         
  -6  15   1       2779.61       2998.16       285.10 o                         
  -5  15   1       3784.65       3985.87       370.05 o                         
  -4  15   1       3545.91       3621.25       195.93 o                         
  -3  15   1       5636.28       6038.43       273.84 o                         
  -2  15   1       1959.46       1573.07       119.38 o                         
  -1  15   1      14705.85      14931.36       287.30 o                         
   0  15   1       9497.17       9749.09       296.20 o                         
   1  15   1       9336.49       9532.89       225.90 o                         
   2  15   1       8215.66       7891.14       233.08 o                         
   3  15   1       5419.73       5673.30       235.30 o                         
   4  15   1       7248.55       7449.45       558.97 o                         
   5  15   1       5935.71       5929.54       256.83 o                         
   6  15   1       2918.64       2980.94       287.46 o                         
   7  15   1       4201.37       4467.16       341.13 o                         
   8  15   1        552.33        496.55       142.33 o                         
   9  15   1       2419.39       2352.76       316.15 o                         
  -8  16   1         87.31         91.80        50.26 o                         
  -7  16   1         91.79        -97.04        97.04 o                         
  -6  16   1         30.12        106.83        85.50 o                         
  -5  16   1        459.62        450.17        73.67 o                         
  -4  16   1        197.38        242.25        56.68 o                         
  -3  16   1       1070.43        958.19       200.31 o                         
  -2  16   1        211.99        169.86        45.39 o                         
  -1  16   1        352.62        348.94        60.49 o                         
   0  16   1         65.18        181.54        34.93 o                         
   1  16   1        786.94        733.93        57.44 o                         
   2  16   1        590.97        637.01        81.42 o                         
   3  16   1        147.57         76.36        31.78 o                         
   4  16   1          4.51        -27.64        39.75 o                         
   5  16   1          2.58        -43.52        43.52 o                         
   6  16   1          1.55         -5.95        55.38 o                         
   7  16   1        285.16        366.56       108.07 o                         
   8  16   1          0.81        -20.58        54.33 o                         
   9  16   1         76.62        122.58        86.42 o                         
  -8  17   1        193.48        125.32        81.03 o                         
  -7  17   1        208.69         43.19        62.39 o                         
  -6  17   1        670.93        676.57       145.56 o                         
  -5  17   1       1425.52       1431.58       133.99 o                         
  -4  17   1        301.47        196.40        78.79 o                         
  -3  17   1       1697.08       1879.65       144.63 o                         
  -2  17   1       3840.37       3772.75       199.37 o                         
  -1  17   1       3540.18       3589.08       194.32 o                         
   0  17   1        886.86        885.36       192.38 o                         
   1  17   1        343.80        359.48        51.71 o                         
   2  17   1        683.45        773.22        75.21 o                         
   3  17   1          4.62         14.31        33.94 o                         
   4  17   1        409.23        270.08        53.13 o                         
   5  17   1        573.63        530.66        95.48 o                         
   6  17   1       1790.49       1930.75       167.94 o                         
   7  17   1        412.24        406.42       116.17 o                         
   8  17   1        223.77        146.25        74.52 o                         
  -7  18   1         19.39          0.20        51.15 o                         
  -6  18   1        143.02        132.10        63.75 o                         
  -5  18   1         17.82         36.46        40.37 o                         
  -4  18   1        255.03        211.22        57.90 o                         
  -3  18   1        209.21        244.64        60.52 o                         
  -2  18   1        210.62        172.44        57.50 o                         
  -1  18   1       1247.55        911.31       107.40 o                         
   0  18   1          1.73         67.22        98.74 o                         
   1  18   1        498.11        503.04        85.98 o                         
   2  18   1         66.25         65.13        35.67 o                         
   3  18   1        422.02        256.57        56.79 o                         
   4  18   1        231.13        201.50        53.06 o                         
   5  18   1         70.15         49.24        38.46 o                         
   6  18   1        114.61        182.73       163.38 o                         
   7  18   1        176.05         75.81        54.82 o                         
   8  18   1         40.09       -111.41       111.41 o                         
  -7  19   1        147.51       -109.92       109.92 o                         
  -6  19   1       3870.90       4059.47       366.01 o                         
  -5  19   1        116.15         95.17        66.66 o                         
  -4  19   1       7552.50       7393.89       323.34 o                         
  -3  19   1        147.40        142.22        41.86 o                         
  -2  19   1       9920.54      10619.38       558.27 o                         
  -1  19   1        163.65         92.90        46.82 o                         
   0  19   1       8608.33       9337.35       368.54 o                         
   1  19   1        447.89        372.25        85.93 o                         
   2  19   1       6128.33       6383.95       302.20 o                         
   3  19   1        473.93        342.53        94.28 o                         
   4  19   1       4850.84       4805.51       210.92 o                         
   5  19   1        543.64        385.59        76.45 o                         
   6  19   1       2193.07       2221.90       273.59 o                         
   7  19   1        189.63        194.74        88.68 o                         
  -6  20   1         24.28         12.96        55.64 o                         
  -5  20   1        173.56        181.52        92.06 o                         
  -4  20   1         36.42          9.68        33.25 o                         
  -3  20   1        271.75        313.60       106.39 o                         
  -2  20   1        256.10        466.81       162.02 o                         
  -1  20   1         27.76         80.46        59.61 o                         
   0  20   1         34.52        118.93        63.35 o                         
   1  20   1         32.20         41.21        47.49 o                         
   2  20   1        425.14        651.57       119.73 o                         
   3  20   1          0.39         28.25        43.88 o                         
   4  20   1         97.54         93.63        71.35 o                         
   5  20   1        124.52         65.22        46.63 o                         
   6  20   1        164.87        214.49       100.39 o                         
  -6  21   1         49.19         23.18        53.87 o                         
  -5  21   1        591.47        632.01       140.34 o                         
  -4  21   1        606.56        531.90       145.50 o                         
  -3  21   1        950.07        835.37       138.99 o                         
  -2  21   1        122.29        114.11       100.81 o                         
  -1  21   1       1752.31       1553.00       157.22 o                         
   0  21   1        611.29        523.58        95.74 o                         
   1  21   1        661.05        563.45       130.62 o                         
   2  21   1         22.76        -24.94        49.23 o                         
   3  21   1        361.59        278.08       110.96 o                         
   4  21   1        114.67         60.57        41.09 o                         
   5  21   1        224.18        158.22        94.53 o                         
  -4  22   1         11.90         -7.25        54.63 o                         
  -3  22   1        301.06        236.33       107.95 o                         
  -2  22   1          6.89        -32.13        53.38 o                         
  -1  22   1         75.08        117.98        61.22 o                         
   0  22   1         42.88         10.96        50.68 o                         
   1  22   1         18.60         64.08        49.06 o                         
   2  22   1        571.10        559.23       104.57 o                         
   3  22   1         20.24         -5.97        67.42 o                         
   4  22   1         15.78        -12.07        65.81 o                         
 -10   0   2       4154.24       4619.28       373.42 o                         
  -8   0   2       8931.84       9706.85       336.15 o                         
  -6   0   2      21800.60      22842.26       512.89 o                         
  -4   0   2      38566.67      39900.66       554.91 o                         
  -2   0   2       6644.55       6768.43       105.11 o                         
   0   0   2      74239.25      37113.79     24407.29 o                         
   2   0   2       5954.88       5566.39        92.07 o                         
   4   0   2      28958.45      27727.23       729.68 o                         
   6   0   2      37828.91      39930.56      1066.75 o                         
   8   0   2      14580.17      15894.78       676.00 o                         
  10   0   2       3189.38       3666.02       356.34 o                         
 -11   1   2         58.94         82.21        67.06 o                         
 -10   1   2        124.98        144.24        77.42 o                         
  -9   1   2         48.02         72.73        30.61 o                         
  -8   1   2       2657.08       2667.80       119.89 o                         
  -7   1   2         59.54         34.10        20.51 o                         
  -6   1   2       3547.56       3614.43       104.77 o                         
  -5   1   2          0.79          8.47        11.74 o                         
  -4   1   2       7386.89       7369.72       123.54 o                         
  -3   1   2        948.65       1003.37        26.61 o                         
  -2   1   2      10331.88      10789.30        78.98 o                         
  -1   1   2      24802.16      20652.56       242.20 o                         
   0   1   2       4401.79       4383.72       140.93 o                         
   1   1   2      15548.59      13957.96       138.26 o                         
   2   1   2       4321.12       4185.11        80.55 o                         
   3   1   2        372.03        447.80        17.75 o                         
   4   1   2       1572.63       1472.74        52.01 o                         
   5   1   2         91.68        219.48        29.07 o                         
   6   1   2       2134.37       1923.83       135.27 o                         
   7   1   2        604.11        592.60        81.87 o                         
   8   1   2        895.23        856.73       107.90 o                         
   9   1   2        543.32        511.71       111.59 o                         
  10   1   2        376.73        512.10        99.80 o                         
  11   1   2        128.57         60.70        92.44 o                         
 -12   2   2        156.31        231.57       102.93 o                         
 -11   2   2        347.23        479.77       131.38 o                         
 -10   2   2        201.87        232.29       100.50 o                         
  -9   2   2       1975.49       2130.28       236.65 o                         
  -8   2   2         16.27         -3.13        27.19 o                         
  -7   2   2        223.01        170.00        26.54 o                         
  -6   2   2       5240.56       5474.92       131.90 o                         
  -5   2   2        380.55        318.03        27.46 o                         
  -4   2   2      11547.64      11278.60       175.26 o                         
  -3   2   2      17349.75      17759.17       156.49 o                         
  -2   2   2       9129.41       9587.89       102.19 o                         
  -1   2   2       7068.64       6913.15        86.21 o                         
   0   2   2       3720.07       2495.80        70.80 o                         
   1   2   2       4013.63       3988.99        68.20 o                         
   2   2   2       5607.34       5449.74       144.69 o                         
   3   2   2      15101.28      14926.54       229.94 o                         
   4   2   2       1232.95       1122.88        37.50 o                         
   5   2   2       4716.80       4520.93       338.82 o                         
   6   2   2       4510.63       4314.71       125.63 o                         
   7   2   2       6630.44       7167.46       285.72 o                         
   8   2   2       2766.23       2574.64       180.89 o                         
   9   2   2       3546.22       3602.68       231.23 o                         
  10   2   2        910.88        837.58       121.89 o                         
  11   2   2        304.08        364.88       126.57 o                         
 -12   3   2        142.68        136.17        84.96 o                         
 -11   3   2         19.03         36.09        57.81 o                         
 -10   3   2        428.42        458.94       125.02 o                         
  -9   3   2         44.24         54.88        29.02 o                         
  -8   3   2         19.99        -15.02        25.00 o                         
  -7   3   2        112.51         79.15        24.26 o                         
  -6   3   2        202.96        146.36        15.01 o                         
  -5   3   2          0.52         -3.79         6.58 o                         
  -4   3   2       5322.27       5925.35       100.94 o                         
  -3   3   2        115.52         93.81         9.62 o                         
  -2   3   2      23517.65      23825.13       181.50 o                         
   0   3   2      14682.38      15139.61       172.92 o                         
   1   3   2      26886.99      28412.68       345.97 o                         
   2   3   2       1274.95       1058.38        53.40 o                         
   3   3   2       2682.87       2428.80        67.90 o                         
   4   3   2        394.84        330.63        47.72 o                         
   5   3   2       1303.27       1311.82        57.03 o                         
   6   3   2       1069.21       1154.22       104.21 o                         
   7   3   2        224.45        270.69        74.52 o                         
   8   3   2        107.09         84.63        43.63 o                         
   9   3   2         12.51         -9.00        47.29 o                         
  10   3   2         77.51          1.62        60.46 o                         
  11   3   2        146.74        138.55        75.59 o                         
 -11   4   2       2289.20       2649.48       304.33 o                         
 -10   4   2       1700.56       1595.43       221.42 o                         
  -9   4   2       2343.78       2360.45       139.53 o                         
  -8   4   2       3256.21       3463.74       137.78 o                         
  -7   4   2      16089.23      16817.24       305.98 o                         
  -6   4   2       2684.89       2566.14        63.93 o                         
  -5   4   2      31832.10      33659.07       362.69 o                         
  -4   4   2       7067.27       7248.13       124.71 o                         
  -3   4   2      79085.39      80527.68       695.67 o                         
  -2   4   2      32265.12      33347.62       309.25 o                         
  -1   4   2      14473.92      13956.28       201.38 o                         
   0   4   2       5627.69       4498.45        72.70 o                         
   1   4   2       1472.40       1615.95        47.28 o                         
   2   4   2      24436.68      24595.11       382.56 o                         
   3   4   2      30796.41      30296.30       450.43 o                         
   4   4   2      11807.63      11821.43       299.47 o                         
   5   4   2      20917.41      21193.93       473.26 o                         
   6   4   2         10.11          7.63        18.47 o                         
   7   4   2       9427.34       9514.71       338.64 o                         
   8   4   2         52.19         52.61        54.85 o                         
   9   4   2       3259.80       3215.23       312.71 o                         
  10   4   2        254.96        255.19       101.50 o                         
  11   4   2       1148.94       1190.61       223.54 o                         
 -11   5   2          0.41        -49.06        83.23 o                         
 -10   5   2          7.40        139.81        82.24 o                         
  -9   5   2         78.25        139.17        52.98 o                         
  -8   5   2          3.73          1.50        20.42 o                         
  -7   5   2       1222.84       1266.96        77.61 o                         
  -6   5   2       6913.75       7180.49       138.12 o                         
  -5   5   2        571.57        462.20        33.24 o                         
  -4   5   2        112.02         77.58        14.69 o                         
  -3   5   2          1.62         21.86        17.30 o                         
  -2   5   2      15627.10      16662.55       216.86 o                         
  -1   5   2      14837.31      16666.98       250.34 o                         
   0   5   2        753.43        674.48        22.87 o                         
   1   5   2       1293.07       1365.85        48.21 o                         
   2   5   2       4807.70       4962.65       101.00 o                         
   3   5   2        112.56         94.32        14.19 o                         
   4   5   2      11061.33      10547.20       280.88 o                         
   5   5   2       2180.17       1912.76        82.65 o                         
   6   5   2      14251.95      14405.75       582.40 o                         
   7   5   2        131.24        174.40        67.45 o                         
   8   5   2       1142.19       1163.77       175.52 o                         
   9   5   2         25.56        194.54        90.90 o                         
  10   5   2        997.22       1172.09       202.24 o                         
  11   5   2         72.75         38.74        67.39 o                         
 -11   6   2        282.95        378.50       121.76 o                         
 -10   6   2       1143.39       1160.08       191.05 o                         
  -9   6   2       2183.40       2186.01       242.88 o                         
  -8   6   2        656.09        687.97        62.71 o                         
  -7   6   2       8888.72       9178.80       216.90 o                         
  -6   6   2       6213.31       6312.36       131.49 o                         
  -5   6   2       5352.74       5656.28       141.30 o                         
  -4   6   2      24031.21      25415.32       327.59 o                         
  -3   6   2       4953.69       4152.51        79.14 o                         
  -2   6   2       4288.37       3701.45       104.15 o                         
  -1   6   2      24463.24      24271.08       323.99 o                         
   0   6   2      16407.30      17999.51       187.39 o                         
   1   6   2      20599.02      22699.80       399.71 o                         
   2   6   2       6919.73       7747.06       289.44 o                         
   3   6   2       6480.62       6150.43       134.92 o                         
   4   6   2       6672.05       6404.05       178.18 o                         
   5   6   2       1347.02       1255.05        73.17 o                         
   6   6   2       4313.14       4492.51       308.28 o                         
   7   6   2       2568.45       2217.29       230.15 o                         
   8   6   2       2331.02       2702.45       274.74 o                         
   9   6   2       2328.06       2207.91       263.01 o                         
  10   6   2        713.37        728.19       168.98 o                         
  11   6   2        346.72        285.64       118.02 o                         
 -11   7   2        158.15        227.78        98.86 o                         
 -10   7   2         52.21         62.01        57.79 o                         
  -9   7   2        681.34        648.50       140.35 o                         
  -8   7   2        525.82        548.63        55.65 o                         
  -7   7   2         93.21         77.50        25.09 o                         
  -6   7   2       3433.68       3475.97       119.63 o                         
  -5   7   2          1.34         22.93        14.38 o                         
  -4   7   2       7312.28       7025.02       121.37 o                         
  -3   7   2        802.49        665.37        29.07 o                         
  -2   7   2        420.45        458.37        38.31 o                         
  -1   7   2       3384.63       3896.05        75.03 o                         
   0   7   2       2170.33       2245.47        67.84 o                         
   1   7   2      19691.27      22166.37       322.42 o                         
   2   7   2        126.43        108.65        26.64 o                         
   3   7   2       1511.80       1579.72        78.87 o                         
   4   7   2       3962.79       4102.43       120.21 o                         
   5   7   2        344.40        328.88        35.22 o                         
   6   7   2         95.88         46.99        34.48 o                         
   7   7   2          2.88         30.18        24.91 o                         
   8   7   2         33.10         45.72        76.17 o                         
   9   7   2        192.59        239.63       104.33 o                         
  10   7   2          8.41        114.82        99.06 o                         
  11   7   2         17.02         30.14        60.79 o                         
 -10   8   2       1511.54       1458.79       217.89 o                         
  -9   8   2       1951.26       2180.06       251.74 o                         
  -8   8   2       1062.51       1097.18       117.25 o                         
  -7   8   2       1458.90       1529.26        86.21 o                         
  -6   8   2       7821.33       8079.79       190.62 o                         
  -5   8   2       1117.11       1191.19        60.56 o                         
  -4   8   2      22576.68      23359.93       403.24 o                         
  -3   8   2      12447.31      12623.89       248.76 o                         
  -2   8   2      18544.54      18333.67       298.79 o                         
  -1   8   2      19335.07      19469.15       237.58 o                         
   0   8   2      14490.23      16325.80       258.77 o                         
   1   8   2      12537.35      13025.39       231.30 o                         
   2   8   2       2044.37       1985.96       113.85 o                         
   3   8   2      14635.42      14961.12       375.76 o                         
   4   8   2       2347.54       2101.30       116.14 o                         
   5   8   2        680.80        709.33        52.34 o                         
   6   8   2       8414.47       8220.80       339.15 o                         
   7   8   2       1482.41       1661.45       211.72 o                         
   8   8   2        532.66        463.63       122.20 o                         
   9   8   2        427.98        627.13       145.43 o                         
  10   8   2        891.37        706.49       163.11 o                         
 -10   9   2        127.45        133.75        73.54 o                         
  -9   9   2         86.75         33.46        35.06 o                         
  -8   9   2        315.97        438.23       125.17 o                         
  -7   9   2         96.68        164.75        43.02 o                         
  -6   9   2         92.31         87.47        20.12 o                         
  -5   9   2        734.97        792.63        49.69 o                         
  -4   9   2       2979.11       3110.84       104.36 o                         
  -3   9   2        645.41        565.77        25.30 o                         
  -2   9   2        578.41        675.34        49.95 o                         
  -1   9   2       3930.01       3834.95        84.66 o                         
   0   9   2        849.73        595.45        49.24 o                         
   1   9   2       7307.32       6973.10       163.38 o                         
   2   9   2       3353.10       3660.31       143.48 o                         
   3   9   2       3881.12       3651.57       121.33 o                         
   4   9   2        818.73        871.66        60.09 o                         
   5   9   2       2656.55       2539.72       123.74 o                         
   6   9   2        264.43        252.57        50.98 o                         
   7   9   2       2519.05       3048.36       286.91 o                         
   8   9   2        658.56        855.76       166.48 o                         
   9   9   2       1667.13       1872.99       256.09 o                         
  10   9   2        522.41        700.60       177.70 o                         
 -10  10   2       2443.77       2696.80       300.98 o                         
  -9  10   2       1202.65       1240.96       137.68 o                         
  -8  10   2       6083.06       6927.62       378.58 o                         
  -7  10   2       2402.90       2750.88       182.92 o                         
  -6  10   2      13226.23      14084.38       316.64 o                         
  -5  10   2       2864.57       2748.35       143.84 o                         
  -4  10   2       9773.49       9732.50       175.66 o                         
  -3  10   2      17016.04      16574.33       374.09 o                         
  -2  10   2      27878.13      27998.45       416.52 o                         
  -1  10   2      11153.41      11098.53       198.22 o                         
   0  10   2      29021.35      29792.99       647.33 o                         
   1  10   2        985.84        867.82        67.92 o                         
   2  10   2      20741.50      20962.24       426.20 o                         
   3  10   2         92.53         99.97        23.86 o                         
   4  10   2      16132.75      16454.07       310.13 o                         
   5  10   2         14.06        -14.56        19.66 o                         
   6  10   2      11132.05      12010.46       459.86 o                         
   7  10   2       2024.56       2286.08       255.55 o                         
   8  10   2       3016.12       3092.77       312.56 o                         
   9  10   2        366.95        256.70       106.81 o                         
  10  10   2       2344.07       1979.47       282.25 o                         
  -9  11   2         23.04         76.07        47.60 o                         
  -8  11   2        208.01        269.09        73.81 o                         
  -7  11   2         10.56          1.30        39.44 o                         
  -6  11   2        489.37        547.90        76.10 o                         
  -5  11   2        743.38        718.52        66.46 o                         
  -4  11   2        504.30        404.73        47.97 o                         
  -3  11   2       1316.45       1187.58        49.42 o                         
  -2  11   2          4.46          9.05         7.81 o                         
  -1  11   2       2862.80       2983.60        94.02 o                         
   0  11   2       1448.08       1543.14        86.60 o                         
   1  11   2         13.88         30.36        19.91 o                         
   2  11   2       4424.74       4376.52       233.01 o                         
   3  11   2       1474.59       1534.46        84.67 o                         
   4  11   2       3082.07       3002.91       122.04 o                         
   5  11   2        146.32        148.63        32.04 o                         
   6  11   2       1463.12       1466.54       152.66 o                         
   7  11   2         21.30        -16.63       122.36 o                         
   8  11   2        187.60        120.01        86.92 o                         
   9  11   2         23.83         58.43        66.91 o                         
  10  11   2        176.54        242.80       101.44 o                         
  -9  12   2        556.22        606.09        99.17 o                         
  -8  12   2       1344.83       1280.02       226.28 o                         
  -7  12   2        633.35        707.57       100.31 o                         
  -6  12   2         69.50         42.57        36.15 o                         
  -5  12   2       2020.89       1795.55       128.36 o                         
  -4  12   2        415.60        558.25        71.72 o                         
  -3  12   2       8407.59       9403.52       288.55 o                         
  -2  12   2         40.21         56.50        12.51 o                         
  -1  12   2       1723.06       1712.85        73.62 o                         
   0  12   2       5037.47       5347.69       144.26 o                         
   1  12   2       1007.61        847.86        94.83 o                         
   2  12   2       5558.25       5741.35       279.60 o                         
   3  12   2       7040.80       7398.27       203.68 o                         
   4  12   2       1639.32       1625.06        92.41 o                         
   5  12   2       3266.69       3017.69       130.58 o                         
   6  12   2         50.34         49.03        33.84 o                         
   7  12   2        553.88        496.20        86.81 o                         
   8  12   2       1046.90        729.28       155.20 o                         
   9  12   2        376.18        268.76       107.70 o                         
  10  12   2        222.67        265.13       126.14 o                         
  -9  13   2        310.11        239.61        68.34 o                         
  -8  13   2        411.42        214.27        56.04 o                         
  -7  13   2         61.74         62.61        65.80 o                         
  -6  13   2        158.41        212.15        56.36 o                         
  -5  13   2        109.24        113.21        41.70 o                         
  -4  13   2         66.82        143.17        49.01 o                         
  -3  13   2       3858.17       4028.25       188.13 o                         
  -2  13   2        188.09        161.02        21.06 o                         
  -1  13   2       3162.32       3164.93       106.75 o                         
   0  13   2       1303.49       1297.51        71.10 o                         
   1  13   2        849.81        794.00       136.79 o                         
   2  13   2       2286.11       2206.17       133.94 o                         
   3  13   2        115.56        118.41        39.16 o                         
   4  13   2         22.70         38.51        28.81 o                         
   5  13   2          4.72        -13.20        21.55 o                         
   6  13   2         58.95         78.81        63.09 o                         
   7  13   2       1267.88       1180.05       159.61 o                         
   8  13   2        174.72        205.14        95.47 o                         
   9  13   2         43.37         42.08        69.35 o                         
  -8  14   2         91.75         80.70        41.42 o                         
  -7  14   2       5734.26       5656.03       293.59 o                         
  -6  14   2        135.58         77.43        36.70 o                         
  -5  14   2      11007.58      11727.22       387.20 o                         
  -4  14   2        237.88        169.36        65.32 o                         
  -3  14   2       5175.21       5294.12       225.83 o                         
  -2  14   2         14.19         -3.67        30.49 o                         
  -1  14   2      17614.38      17747.21       310.51 o                         
   0  14   2          2.29         13.28        15.82 o                         
   1  14   2      19505.13      19385.88       436.30 o                         
   2  14   2        756.64        668.43        76.08 o                         
   3  14   2      14213.23      14656.02       323.80 o                         
   4  14   2          2.75         20.99        27.04 o                         
   5  14   2       9007.23       9170.16       270.80 o                         
   6  14   2        375.78        482.88       115.04 o                         
   7  14   2       4588.53       4488.91       325.73 o                         
   8  14   2         24.15        -86.25        86.25 o                         
   9  14   2       3742.25       3768.48       396.31 o                         
  -8  15   2         13.14        100.17        49.81 o                         
  -7  15   2        177.10        260.91       107.30 o                         
  -6  15   2         12.70         26.33        48.62 o                         
  -5  15   2        591.04        395.89        68.88 o                         
  -4  15   2         43.43         31.04        26.45 o                         
  -3  15   2        405.36        462.99        73.86 o                         
  -2  15   2        235.11        173.43       127.16 o                         
  -1  15   2        290.28        358.49        58.17 o                         
   0  15   2       1202.26       1240.31        74.64 o                         
   1  15   2        157.08        144.28        32.98 o                         
   2  15   2          2.16          8.54        28.60 o                         
   3  15   2       1744.07       1923.24       112.65 o                         
   4  15   2        358.20        311.65        72.57 o                         
   5  15   2        657.17        674.38        71.13 o                         
   6  15   2        250.58        248.74        93.89 o                         
   7  15   2        716.19        636.33       130.99 o                         
   8  15   2        347.13        243.63       113.02 o                         
   9  15   2        260.31        292.96       112.95 o                         
  -8  16   2        961.77        687.17       154.46 o                         
  -7  16   2        632.06        530.01       140.43 o                         
  -6  16   2        659.79        433.16       126.25 o                         
  -5  16   2        209.28        368.50        70.40 o                         
  -4  16   2       1803.71       1886.88       148.35 o                         
  -3  16   2       1380.66       1321.57       200.66 o                         
  -2  16   2        714.32        544.51        74.25 o                         
  -1  16   2       2214.77       2153.95       253.12 o                         
   0  16   2       4835.62       4920.55       210.20 o                         
   1  16   2       6428.53       6541.89       188.92 o                         
   2  16   2       2542.26       2436.91       126.55 o                         
   3  16   2        977.06       1219.09        93.10 o                         
   4  16   2       2371.00       2405.94       134.27 o                         
   5  16   2        803.49        703.19        73.58 o                         
   6  16   2       1326.04       1220.28       182.03 o                         
   7  16   2        565.46        298.77       100.48 o                         
   8  16   2       1016.84        788.92       179.30 o                         
  -7  17   2        123.57         42.14        81.31 o                         
  -6  17   2          3.28         46.67        69.47 o                         
  -5  17   2        946.24       1059.56       173.70 o                         
  -4  17   2         98.39         63.45        42.69 o                         
  -3  17   2        359.11        387.44        91.47 o                         
  -2  17   2        148.77        132.34        46.83 o                         
  -1  17   2         88.90         95.69        44.68 o                         
   0  17   2       1004.88       1053.42        99.29 o                         
   1  17   2        812.00        796.70       143.43 o                         
   2  17   2         83.77         90.19        29.69 o                         
   3  17   2       2034.13       1902.66       120.11 o                         
   4  17   2        160.09        183.96        43.28 o                         
   5  17   2        139.74        105.21        47.42 o                         
   6  17   2         82.64         28.32        53.10 o                         
   7  17   2         15.69        -67.74        86.48 o                         
   8  17   2         50.88       -100.74       100.74 o                         
  -7  18   2        374.49        350.21       108.64 o                         
  -6  18   2       2822.70       2929.88       304.50 o                         
  -5  18   2        911.75        944.69       113.88 o                         
  -4  18   2       3699.86       3657.64       217.73 o                         
  -3  18   2        481.73        616.80        87.32 o                         
  -2  18   2       3883.64       3901.55       264.43 o                         
  -1  18   2       1196.63       1269.48       116.85 o                         
   0  18   2       6941.70       6848.52       429.96 o                         
   1  18   2        962.35        990.44       143.01 o                         
   2  18   2       4227.37       4279.04       356.73 o                         
   3  18   2        412.39        409.57        60.32 o                         
   4  18   2       3081.14       3254.46       165.98 o                         
   5  18   2        332.50        254.47        92.20 o                         
   6  18   2       2187.32       2044.09       248.09 o                         
   7  18   2         90.95         41.61        61.51 o                         
  -7  19   2          0.67        -76.59        76.59 o                         
  -6  19   2          2.62        176.76        84.56 o                         
  -5  19   2        297.03        287.11        68.53 o                         
  -4  19   2         10.76        125.32        68.59 o                         
  -3  19   2        912.18        788.96       102.64 o                         
  -2  19   2        472.53        421.68       171.53 o                         
  -1  19   2       1979.83       2026.51       241.05 o                         
   0  19   2         17.15         72.77        68.97 o                         
   1  19   2       3450.63       3712.15       227.43 o                         
   2  19   2        480.83        414.02        87.82 o                         
   3  19   2       1520.25       1295.86       161.65 o                         
   4  19   2        244.89        225.08        53.84 o                         
   5  19   2        292.86        360.12       118.65 o                         
   6  19   2         21.81        118.58        85.75 o                         
   7  19   2        452.63        370.36       122.47 o                         
  -6  20   2        679.46        772.20       162.41 o                         
  -5  20   2       1401.41       1267.47       190.77 o                         
  -4  20   2       2011.19       1882.67       164.63 o                         
  -3  20   2       3156.45       2991.33       267.80 o                         
  -2  20   2       2650.93       2719.05       285.86 o                         
  -1  20   2       2051.06       2380.69       270.49 o                         
   0  20   2       2858.68       3159.51       217.80 o                         
   1  20   2       2840.17       3501.37       228.00 o                         
   2  20   2       3182.30       3057.77       214.42 o                         
   3  20   2       1628.56       1659.29       159.80 o                         
   4  20   2       1044.84       1027.80       126.01 o                         
   5  20   2        945.02        963.18       185.67 o                         
   6  20   2        424.15        342.54       122.54 o                         
  -6  21   2        186.13        318.43       119.14 o                         
  -5  21   2         54.18         98.32        54.75 o                         
  -4  21   2        166.69        121.13        82.11 o                         
  -3  21   2          4.53         12.68        55.29 o                         
  -2  21   2         15.70        -36.97        71.80 o                         
  -1  21   2        116.33        113.44        59.25 o                         
   0  21   2        171.71        200.26        71.30 o                         
   1  21   2         98.56          7.69        46.30 o                         
   2  21   2        120.54        202.37        68.31 o                         
   3  21   2          3.92         -8.53        44.09 o                         
   4  21   2          0.68         22.20        49.36 o                         
  -4  22   2        273.31        230.86        97.91 o                         
  -3  22   2        471.28        680.86       162.60 o                         
  -2  22   2        422.56        336.53        82.89 o                         
  -1  22   2       1816.01       2105.41       191.63 o                         
   0  22   2        599.34        682.59       111.76 o                         
   1  22   2       1604.82       1434.59       158.38 o                         
   2  22   2       1358.06       1246.07       163.65 o                         
   3  22   2       1853.76       1763.08       241.96 o                         
   4  22   2        326.41        280.43       103.57 o                         
  -9   0   3       5337.39       5320.71       259.14 o                         
  -7   0   3       1783.48       1732.33       100.62 o                         
  -5   0   3       7318.24       7708.21       184.76 o                         
  -3   0   3      63206.64      65687.61       631.53 o                         
  -1   0   3     114623.89     105904.99      1358.56 o                         
   1   0   3         75.77         67.48        13.43 o                         
   3   0   3      19616.21      19211.08      1113.22 o                         
   5   0   3       1848.49       1882.15       168.39 o                         
   7   0   3       4437.13       4326.98       311.40 o                         
   9   0   3       1634.70       1622.23       225.47 o                         
  11   0   3       1366.22       1428.23       245.15 o                         
 -10   1   3       3581.39       4249.16       200.95 o                         
  -9   1   3       2196.65       2291.99       136.56 o                         
  -8   1   3       1541.92       1678.01        94.13 o                         
  -7   1   3        714.72        763.66        52.21 o                         
  -6   1   3       7604.00       7756.96       143.47 o                         
  -5   1   3       1168.57       1199.02        35.17 o                         
  -4   1   3      18071.70      19188.15       227.41 o                         
  -3   1   3       4408.76       4679.37        86.34 o                         
  -2   1   3       6798.63       6883.60        63.28 o                         
  -1   1   3      19046.48      19061.13       246.75 o                         
   0   1   3      26454.64      27669.05       263.17 o                         
   1   1   3        962.35        980.95        23.73 o                         
   2   1   3       6861.51       7051.97        83.92 o                         
   3   1   3       2705.62       2786.77        99.04 o                         
   4   1   3       4906.34       4270.79        99.44 o                         
   5   1   3        936.04        757.41        76.70 o                         
   6   1   3      11608.44      11194.56       531.51 o                         
   7   1   3       2194.26       2059.37       166.13 o                         
   8   1   3       5663.31       5848.35       625.10 o                         
   9   1   3       1691.35       1490.86       150.63 o                         
  10   1   3       2368.27       2552.45       440.06 o                         
  11   1   3        365.35        350.56        95.35 o                         
 -11   2   3        378.14        225.56        86.60 o                         
 -10   2   3         48.44         99.92        44.45 o                         
  -9   2   3       2694.71       2579.41       205.94 o                         
  -8   2   3        895.27        847.30        84.00 o                         
  -7   2   3        376.09        369.06        43.47 o                         
  -6   2   3         22.07         24.92        15.64 o                         
  -5   2   3       2520.02       2101.16        52.76 o                         
  -4   2   3       1338.74       1372.21        47.10 o                         
  -3   2   3       2690.39       2948.16        45.96 o                         
  -2   2   3       9908.30       9460.15       104.06 o                         
  -1   2   3       9703.54      10667.58       162.37 o                         
   0   2   3       3680.22       3368.91        83.61 o                         
   1   2   3      14723.53      13213.88       186.31 o                         
   2   2   3       1243.83       1139.52        43.75 o                         
   3   2   3        920.63        887.09        36.33 o                         
   4   2   3       1086.10        987.37        33.26 o                         
   5   2   3        926.14        739.98        27.94 o                         
   6   2   3         10.07         12.84        11.08 o                         
   7   2   3        584.45        510.41       105.66 o                         
   8   2   3        242.28        145.69        54.68 o                         
   9   2   3         19.84        -48.21        49.36 o                         
  10   2   3         51.57         86.32        76.46 o                         
  11   2   3         47.39         81.57        60.19 o                         
 -11   3   3        969.44        817.30       168.21 o                         
 -10   3   3        642.93        878.85       133.89 o                         
  -9   3   3       2176.02       2415.77       140.98 o                         
  -8   3   3       1868.80       1955.93       102.01 o                         
  -7   3   3       6838.78       7031.71       183.66 o                         
  -6   3   3       4186.80       4215.68       149.00 o                         
  -5   3   3       2911.69       2939.63        78.86 o                         
  -4   3   3       6395.75       6531.20       103.74 o                         
  -3   3   3      15034.74      15710.43       154.30 o                         
  -2   3   3       7944.36       7560.14       103.15 o                         
  -1   3   3      46243.44      44563.71       518.55 o                         
   0   3   3      25744.12      26667.96       485.85 o                         
   1   3   3      19380.56      18507.66       382.89 o                         
   2   3   3      20410.89      20293.50       343.67 o                         
   3   3   3      21859.45      22620.23       417.51 o                         
   4   3   3      23993.11      24513.70       488.18 o                         
   5   3   3      10888.07      10516.57       196.55 o                         
   6   3   3       3019.51       3034.77       104.02 o                         
   7   3   3       4994.20       4974.60       240.72 o                         
   8   3   3        229.54        229.40        61.10 o                         
   9   3   3       3015.27       3282.25       225.64 o                         
  10   3   3        978.51       1008.12       196.96 o                         
  11   3   3       1056.22       1009.97       207.47 o                         
 -11   4   3        111.40         80.42        70.86 o                         
 -10   4   3         14.02         72.36        36.47 o                         
  -9   4   3         80.57        110.56        34.54 o                         
  -8   4   3        100.57         80.13        27.25 o                         
  -7   4   3        200.40        146.30        28.76 o                         
  -6   4   3        747.30        766.23        42.94 o                         
  -5   4   3         69.29         72.81        17.82 o                         
  -4   4   3       5875.60       5651.94       125.89 o                         
  -3   4   3       2453.60       2489.09        49.35 o                         
  -2   4   3       2976.61       2660.43        58.40 o                         
  -1   4   3        131.51         72.10        13.87 o                         
   0   4   3       7590.03       8109.63       181.75 o                         
   1   4   3      43217.96      43858.04       632.46 o                         
   2   4   3       5915.00       6213.06       215.59 o                         
   3   4   3      12495.76      11701.59       489.19 o                         
   4   4   3       5084.19       4846.55       174.95 o                         
   5   4   3       5222.06       5018.84       194.44 o                         
   6   4   3       5993.57       6132.09       166.95 o                         
   7   4   3       3217.39       3352.30       246.15 o                         
   8   4   3       1792.02       1758.83       154.03 o                         
   9   4   3       1234.66        892.29       173.90 o                         
  10   4   3        739.22        674.43       160.37 o                         
  11   4   3        178.17        119.35        85.92 o                         
 -11   5   3       1618.32       1391.22       219.43 o                         
 -10   5   3        312.10        205.42        63.84 o                         
  -9   5   3       3099.30       3212.17       183.47 o                         
  -8   5   3        241.52        107.19        29.41 o                         
  -7   5   3       7133.57       7314.97       190.05 o                         
  -6   5   3         36.52         28.05        11.93 o                         
  -5   5   3      14664.23      14917.02       293.40 o                         
  -4   5   3       4166.30       4139.60       107.36 o                         
  -3   5   3      74274.77      77582.54       669.97 o                         
  -2   5   3        115.12        137.12        26.56 o                         
  -1   5   3      65985.29      63357.79       720.45 o                         
   0   5   3        498.89        698.28        43.08 o                         
   1   5   3      57886.29      57918.40       828.44 o                         
   2   5   3       1661.11       1629.19       110.68 o                         
   3   5   3      49924.54      49309.25      2225.36 o                         
   4   5   3        302.96        276.03        59.54 o                         
   5   5   3       7554.85       6766.32       290.84 o                         
   6   5   3        304.38        252.74        43.33 o                         
   7   5   3       6021.00       5976.37       386.57 o                         
   8   5   3         13.64        105.31        65.47 o                         
   9   5   3       4072.32       4059.76       362.89 o                         
  10   5   3        432.74        305.28       114.57 o                         
  11   5   3       1004.35        806.38       192.60 o                         
 -10   6   3        384.17        235.00        90.85 o                         
  -9   6   3         37.09         39.24        45.90 o                         
  -8   6   3        205.55        195.45        37.36 o                         
  -7   6   3        885.36        845.39        63.77 o                         
  -6   6   3       2140.62       2147.30        92.49 o                         
  -5   6   3       2119.67       2133.71        84.46 o                         
  -4   6   3        499.99        408.09        35.87 o                         
  -3   6   3      14830.85      14693.76       202.77 o                         
  -2   6   3        527.99        462.35        36.98 o                         
  -1   6   3         16.39         10.00        12.47 o                         
   0   6   3       3248.03       3358.56        70.61 o                         
   1   6   3       6024.77       5815.92       166.69 o                         
   2   6   3          0.32         47.96        19.33 o                         
   3   6   3       4994.93       4751.20       247.75 o                         
   4   6   3         79.20         83.31        38.86 o                         
   5   6   3       4256.48       4217.71       115.25 o                         
   6   6   3       1275.11       1306.51        94.91 o                         
   7   6   3        145.71        135.67        77.24 o                         
   8   6   3        441.15        319.74       105.84 o                         
   9   6   3       1327.95       1387.73       215.85 o                         
  10   6   3        269.46        106.09        96.47 o                         
  11   6   3        228.28        339.20       127.55 o                         
 -10   7   3        735.80        704.20       148.52 o                         
  -9   7   3       1201.17       1314.20       112.21 o                         
  -8   7   3       1565.54       1549.43        93.84 o                         
  -7   7   3       1584.15       1462.40        84.25 o                         
  -6   7   3       1393.90       1255.02        71.21 o                         
  -5   7   3       2202.08       2226.79        86.89 o                         
  -4   7   3       1325.38       1049.45        42.37 o                         
  -3   7   3        669.39        655.21        49.96 o                         
  -2   7   3       8982.15       8562.54       200.40 o                         
  -1   7   3      16653.99      15683.79       303.62 o                         
   0   7   3      34178.38      32324.44       518.25 o                         
   1   7   3       4325.76       3923.18        86.04 o                         
   2   7   3      12514.87      12199.67       270.72 o                         
   3   7   3       9949.45      10127.39       368.46 o                         
   4   7   3       1016.91        912.81        62.51 o                         
   5   7   3       9491.31       9271.12       544.36 o                         
   6   7   3       1842.82       1858.77       119.55 o                         
   7   7   3        642.39        850.36       226.86 o                         
   8   7   3       1997.40       1629.46       221.49 o                         
   9   7   3       1125.76       1268.10       206.54 o                         
  10   7   3        783.24       1025.93       202.17 o                         
 -10   8   3        167.94        257.48        90.16 o                         
  -9   8   3        794.90        948.55       116.30 o                         
  -8   8   3        983.49       1124.54        98.48 o                         
  -7   8   3       2667.91       2451.04       109.32 o                         
  -6   8   3       2717.40       2785.61       107.05 o                         
  -5   8   3        828.21        853.23        65.72 o                         
  -4   8   3        337.77        310.22        23.40 o                         
  -3   8   3        507.97        390.33        40.47 o                         
  -2   8   3       4578.26       4759.44       132.84 o                         
  -1   8   3         17.66         -2.84        18.17 o                         
   0   8   3       5696.63       5707.31        92.38 o                         
   1   8   3       1104.35       1138.54        71.18 o                         
   2   8   3       1940.39       1731.70        79.01 o                         
   3   8   3       2447.63       2317.18       140.96 o                         
   4   8   3       8248.14       8131.61       365.52 o                         
   5   8   3         75.73         78.87        19.37 o                         
   6   8   3         76.35         28.21        28.45 o                         
   7   8   3       1550.70       1475.49        89.84 o                         
   8   8   3        830.08        914.93       171.40 o                         
   9   8   3         42.69        125.10        78.99 o                         
  10   8   3        292.71        267.32       114.45 o                         
  -9   9   3         37.72        -19.23        43.90 o                         
  -8   9   3       4853.96       5017.93       211.58 o                         
  -7   9   3        623.57        681.71        74.30 o                         
  -6   9   3       6221.79       6363.51       200.72 o                         
  -5   9   3       1461.36       1459.79        70.05 o                         
  -4   9   3      18659.42      18962.29       273.01 o                         
  -3   9   3       3385.44       3420.34       123.58 o                         
  -2   9   3      30065.17      30002.28       438.31 o                         
  -1   9   3        430.42        363.51        40.54 o                         
   0   9   3      55726.82      54906.55       623.30 o                         
   1   9   3        162.57        160.39        26.41 o                         
   2   9   3      28069.04      29180.33       434.66 o                         
   3   9   3        767.17        912.44        63.39 o                         
   4   9   3      13148.63      13112.02       250.45 o                         
   5   9   3        518.82        471.04        44.35 o                         
   6   9   3      11398.83      11071.95       387.29 o                         
   7   9   3        211.40        222.98        38.27 o                         
   8   9   3       3232.09       2884.29       304.35 o                         
   9   9   3          4.38        -72.00        72.00 o                         
  10   9   3       1532.74       1595.87       249.42 o                         
  -9  10   3        275.98        133.06        51.40 o                         
  -8  10   3         84.39        101.89        75.72 o                         
  -7  10   3        958.18        880.40        96.77 o                         
  -6  10   3         77.50         47.78        24.25 o                         
  -5  10   3        219.82        219.38        29.12 o                         
  -4  10   3       2668.48       2713.12        89.38 o                         
  -3  10   3       1647.30       1473.92        98.01 o                         
  -2  10   3       2297.96       2328.75       133.46 o                         
  -1  10   3       6002.18       6067.69       151.94 o                         
   0  10   3       9702.51      10093.68       180.28 o                         
   1  10   3       5661.24       5425.82       149.53 o                         
   2  10   3        324.32        341.38        40.87 o                         
   3  10   3       4222.43       4279.19       143.81 o                         
   4  10   3       2634.53       2684.24       152.81 o                         
   5  10   3       1502.60       1571.67        84.42 o                         
   6  10   3       8004.29       8203.19       555.91 o                         
   7  10   3       2169.81       2236.27       153.99 o                         
   8  10   3       2858.39       2873.58       309.60 o                         
   9  10   3       1443.27       1501.39       236.43 o                         
  10  10   3        452.77        322.09       123.39 o                         
  -9  11   3        894.18        783.88       112.10 o                         
  -8  11   3       1382.48       1416.11       140.98 o                         
  -7  11   3       1234.31       1397.31       109.22 o                         
  -6  11   3       4380.51       4248.05       170.01 o                         
  -5  11   3       1535.93       1577.96        97.91 o                         
  -4  11   3       6190.13       6211.67       189.51 o                         
  -3  11   3       6110.61       6104.03       285.33 o                         
  -2  11   3       5192.71       5141.64       152.97 o                         
  -1  11   3      24816.96      25133.09       312.74 o                         
   0  11   3       4663.41       4204.18       145.79 o                         
   1  11   3      10346.19      10581.45       251.07 o                         
   2  11   3       8285.78       8534.40       222.23 o                         
   3  11   3       3892.74       4131.53       146.45 o                         
   4  11   3       6804.84       6575.92       164.09 o                         
   5  11   3       2664.45       2522.45       112.20 o                         
   6  11   3       4160.66       4307.09       194.92 o                         
   7  11   3        851.12        820.76       101.13 o                         
   8  11   3       1318.87       1349.07       218.74 o                         
   9  11   3        501.24        483.31       139.80 o                         
  10  11   3        903.74        535.44       154.48 o                         
  -9  12   3          0.24        -18.95        97.42 o                         
  -8  12   3        871.28        856.98       121.21 o                         
  -7  12   3         70.68         54.22        37.84 o                         
  -6  12   3       1014.70       1061.16        87.97 o                         
  -5  12   3        177.68        124.49        43.01 o                         
  -4  12   3         72.53         38.46        28.00 o                         
  -3  12   3         63.43         53.60        24.10 o                         
  -2  12   3       2868.33       3086.58       120.20 o                         
  -1  12   3        487.52        389.07        37.88 o                         
   0  12   3         61.90         93.90        24.88 o                         
   1  12   3         12.78         35.61        26.15 o                         
   2  12   3       1288.93       1152.17       100.36 o                         
   3  12   3        135.98        147.15        33.60 o                         
   4  12   3         13.62         18.42        19.66 o                         
   5  12   3         47.08         68.43        27.12 o                         
   6  12   3       1042.36        879.03        90.40 o                         
   7  12   3          0.95       -123.75       143.22 o                         
   8  12   3          0.92        -19.82        58.65 o                         
   9  12   3        183.91        293.46       120.87 o                         
  -9  13   3       1758.79       1843.48       257.75 o                         
  -8  13   3       2027.12       2040.97       176.35 o                         
  -7  13   3       3891.79       3601.24       224.44 o                         
  -6  13   3       2073.79       2261.30       155.83 o                         
  -5  13   3       2014.07       1935.12       293.27 o                         
  -4  13   3        263.35        308.01        56.28 o                         
  -3  13   3       6635.38       7359.14       263.94 o                         
  -2  13   3          5.53        -29.96        29.96 o                         
  -1  13   3       2907.37       3039.85       148.34 o                         
   0  13   3        469.28        370.36        46.78 o                         
   1  13   3       7204.86       7384.69       236.76 o                         
   2  13   3        836.72        783.95        78.10 o                         
   3  13   3      10678.94      11004.23       230.98 o                         
   4  13   3       1338.59       1139.13        71.33 o                         
   5  13   3       2106.26       2066.53       110.36 o                         
   6  13   3        393.09        333.12        61.76 o                         
   7  13   3       3660.17       3493.15       216.31 o                         
   8  13   3        286.05         94.02        76.97 o                         
   9  13   3       1873.82       1984.69       289.80 o                         
  -8  14   3        306.33        257.42       100.57 o                         
  -7  14   3          2.75        -61.04       126.02 o                         
  -6  14   3       2792.74       2987.66       186.11 o                         
  -5  14   3         17.95         55.16        43.60 o                         
  -4  14   3       3001.33       3018.46       174.30 o                         
  -3  14   3        419.53        455.09        71.28 o                         
  -2  14   3       5645.83       5774.30       231.86 o                         
  -1  14   3        177.02        200.82        32.01 o                         
   0  14   3       2077.84       2034.94        92.21 o                         
   1  14   3       2090.45       1974.79       119.95 o                         
   2  14   3       2892.57       2935.52       443.93 o                         
   3  14   3       1780.12       1612.85       138.37 o                         
   4  14   3        531.14        465.70        68.09 o                         
   5  14   3          3.19         13.33        32.71 o                         
   6  14   3       2301.71       2080.09       148.88 o                         
   7  14   3         20.09         -2.81        44.28 o                         
   8  14   3        266.01        273.17       119.43 o                         
   9  14   3         29.14        215.95       108.85 o                         
  -8  15   3       1192.79       1258.84       215.86 o                         
  -7  15   3       2447.14       2439.94       275.08 o                         
  -6  15   3       1641.87       1670.15       144.29 o                         
  -5  15   3       4776.40       4939.46       258.87 o                         
  -4  15   3         13.44        -20.31        36.38 o                         
  -3  15   3       5661.85       5973.26       253.14 o                         
  -2  15   3         73.89         85.08        43.31 o                         
  -1  15   3       2413.87       2191.20       294.24 o                         
   0  15   3       5416.38       5477.33       162.92 o                         
   1  15   3       5024.86       5066.81       203.75 o                         
   2  15   3        959.62       1018.60        95.24 o                         
   3  15   3       5607.82       5386.24       190.78 o                         
   4  15   3        346.35        267.09        59.75 o                         
   5  15   3       3333.94       3261.94       185.47 o                         
   6  15   3        742.76        577.22       120.65 o                         
   7  15   3       1702.97       1555.58       198.95 o                         
   8  15   3        150.84         40.46        71.29 o                         
  -8  16   3          3.07        -33.58        55.33 o                         
  -7  16   3          0.11         34.63        73.61 o                         
  -6  16   3        209.25        140.58        49.46 o                         
  -5  16   3        240.83        200.75        54.55 o                         
  -4  16   3       2082.74       1978.01       151.01 o                         
  -3  16   3        421.72        452.31        73.73 o                         
  -2  16   3        519.62        600.30       129.93 o                         
  -1  16   3        176.39        174.73        45.00 o                         
   0  16   3         39.10         82.04        38.03 o                         
   1  16   3         95.89         96.65        27.15 o                         
   2  16   3        251.57        208.27        47.20 o                         
   3  16   3        124.99         72.60        38.60 o                         
   4  16   3         39.24         67.17        35.78 o                         
   5  16   3        114.68        106.76        59.80 o                         
   6  16   3        124.72        121.46        77.73 o                         
   7  16   3        166.44        113.12        75.60 o                         
   8  16   3        378.69        114.32        84.67 o                         
  -7  17   3        981.16       1170.86       207.04 o                         
  -6  17   3       1095.79       1076.00       186.34 o                         
  -5  17   3       1897.01       1815.16       154.46 o                         
  -4  17   3       3098.61       3240.76       200.61 o                         
  -3  17   3        739.80        638.70        87.42 o                         
  -2  17   3       3212.77       3204.50       211.60 o                         
  -1  17   3       1848.71       1819.53       137.09 o                         
   0  17   3       2123.77       2202.66       145.95 o                         
   1  17   3       1087.70       1119.60       165.27 o                         
   2  17   3       4408.74       4128.08       172.21 o                         
   3  17   3       1091.10       1087.80       149.02 o                         
   4  17   3       1638.94       1590.64       171.43 o                         
   5  17   3       2273.09       2116.97       240.84 o                         
   6  17   3       2277.77       2536.66       269.51 o                         
   7  17   3        633.31        647.87       137.74 o                         
   8  17   3       1113.15        890.67       190.82 o                         
  -7  18   3          2.57         58.24        77.90 o                         
  -6  18   3        437.66        424.26       130.66 o                         
  -5  18   3          7.86          9.25        52.66 o                         
  -4  18   3        361.31        422.32        82.59 o                         
  -3  18   3         11.12         22.79        37.58 o                         
  -2  18   3         16.11         27.53        37.63 o                         
  -1  18   3         16.89         18.88       111.43 o                         
   0  18   3       1387.77       1631.83       208.83 o                         
   1  18   3       3764.13       3624.32       311.15 o                         
   2  18   3       1648.96       1837.61       156.46 o                         
   3  18   3       1082.27        951.31       113.51 o                         
   4  18   3       2108.91       2320.43       337.16 o                         
   5  18   3         96.28         21.16        54.82 o                         
   6  18   3        250.04        321.46       119.21 o                         
   7  18   3        281.55        123.78        75.95 o                         
  -6  19   3       2756.22       3346.37       336.57 o                         
  -5  19   3          5.94        -21.31        32.20 o                         
  -4  19   3       7115.41       7665.19       333.32 o                         
  -3  19   3        176.39        207.50        57.92 o                         
  -2  19   3       5665.43       5741.07       269.91 o                         
  -1  19   3        114.46         37.63        64.59 o                         
   0  19   3       2709.79       2607.92       276.08 o                         
   1  19   3         99.98         28.39        63.29 o                         
   2  19   3       4425.94       4870.13       263.05 o                         
   3  19   3         87.94        127.13        93.38 o                         
   4  19   3       5348.48       5549.05       281.91 o                         
   5  19   3        132.67         41.10        56.06 o                         
   6  19   3       2653.28       2921.36       311.20 o                         
   7  19   3          3.38        131.59        84.60 o                         
  -6  20   3        453.31        607.91       158.10 o                         
  -5  20   3         32.70          0.58        50.17 o                         
  -4  20   3        109.84        117.65        50.04 o                         
  -3  20   3         10.73          7.40        37.98 o                         
  -2  20   3        644.59        517.04       133.64 o                         
  -1  20   3          7.97         45.88        67.38 o                         
   0  20   3        494.55        413.76       125.95 o                         
   1  20   3         40.49         92.67        69.66 o                         
   2  20   3        611.65        602.30       131.98 o                         
   3  20   3        321.32        177.91        63.56 o                         
   4  20   3        653.86        648.58       103.84 o                         
   5  20   3        366.62        322.80       108.50 o                         
   6  20   3        389.61        307.97       114.93 o                         
  -6  21   3        884.76        751.08       176.59 o                         
  -5  21   3       1242.78       1161.20       139.52 o                         
  -4  21   3        647.75        795.65       115.82 o                         
  -3  21   3        472.67        303.42       108.81 o                         
  -2  21   3        603.23        704.99       157.10 o                         
  -1  21   3       1236.13       1244.14       205.69 o                         
   0  21   3       1205.56       1477.54       157.12 o                         
   1  21   3       1007.24        947.49       125.48 o                         
   2  21   3       1803.75       1832.01       189.56 o                         
   3  21   3       1780.68       1794.10       269.29 o                         
   4  21   3        643.52        767.05       115.53 o                         
  -4  22   3        408.92        511.34       136.14 o                         
  -3  22   3        197.06        182.62        96.39 o                         
  -2  22   3        382.70        149.60       101.07 o                         
  -1  22   3         21.70        177.56        62.82 o                         
   0  22   3          0.99        -36.94       120.72 o                         
   1  22   3        115.41        216.33        75.87 o                         
   2  22   3          3.24         23.51        54.78 o                         
   3  22   3        137.47         91.52        70.65 o                         
   4  22   3        127.07         73.23        64.48 o                         
 -10   0   4       4726.51       5111.46       382.49 o                         
  -8   0   4       7139.26       7851.92       458.31 o                         
  -6   0   4      24240.15      25047.49       417.19 o                         
  -4   0   4      24518.75      23682.68       442.07 o                         
  -2   0   4       4328.03       3676.81        87.30 o                         
   0   0   4      14597.61      12789.16       236.77 o                         
   2   0   4      26925.95      27174.64       335.91 o                         
   4   0   4        795.30        596.23        45.01 o                         
   6   0   4       3865.78       3380.06       258.41 o                         
   8   0   4       2023.45       2124.49       238.59 o                         
  10   0   4        927.55       1096.04       202.58 o                         
 -11   1   4         24.18        337.89        80.10 o                         
 -10   1   4        970.62       1134.96       128.79 o                         
  -9   1   4        258.99        196.65        46.92 o                         
  -8   1   4        160.68        174.78        33.70 o                         
  -7   1   4        599.49        642.01        49.76 o                         
  -6   1   4        423.74        398.00        35.57 o                         
  -5   1   4       1484.76       1458.65        56.12 o                         
  -4   1   4       8894.94       8833.93       184.30 o                         
  -3   1   4          5.04         14.79         6.54 o                         
  -2   1   4      30203.87      30224.42       294.42 o                         
  -1   1   4      65457.88      58699.58       573.79 o                         
   0   1   4       3390.08       3435.51        77.22 o                         
   1   1   4      29420.79      26648.75       236.97 o                         
   2   1   4      11524.67      11069.39       158.39 o                         
   3   1   4      11566.31      11053.24       140.54 o                         
   4   1   4        942.55        607.80        35.31 o                         
   5   1   4       2671.32       2320.00        89.85 o                         
   6   1   4       4833.74       4993.44       224.30 o                         
   7   1   4        179.16         60.80        47.05 o                         
   8   1   4       1960.40       1911.37       160.05 o                         
   9   1   4        817.04        677.54       106.02 o                         
  10   1   4        243.24        295.14        84.94 o                         
  11   1   4        387.88        436.49       105.95 o                         
 -11   2   4        753.34        810.16       149.88 o                         
 -10   2   4       2120.66       1962.82       136.80 o                         
  -9   2   4       4164.48       4274.79       187.95 o                         
  -8   2   4       3693.27       3967.72       145.30 o                         
  -7   2   4       5932.03       6297.80       171.83 o                         
  -6   2   4      10886.14      10742.60       160.56 o                         
  -5   2   4      16364.92      15779.94       228.89 o                         
  -4   2   4      25932.07      26790.73       270.31 o                         
  -3   2   4      20449.54      21754.86       196.19 o                         
  -2   2   4      10321.63       9501.37       128.75 o                         
  -1   2   4        214.00        831.97        76.17 o                         
   0   2   4      26039.86      23487.74       227.05 o                         
   1   2   4         71.84         46.78         9.06 o                         
   2   2   4      30537.74      31822.29       339.94 o                         
   3   2   4      12178.48      12900.62       162.53 o                         
   4   2   4      15851.59      14990.65       217.07 o                         
   5   2   4       4466.68       4502.68        93.36 o                         
   6   2   4       9880.80      10198.33       325.44 o                         
   7   2   4        978.63        893.90       102.90 o                         
   8   2   4       1533.07       1547.06       146.91 o                         
   9   2   4        250.32        283.70       188.00 o                         
  10   2   4       1526.77       1814.89       191.36 o                         
  11   2   4        582.63        630.97       175.18 o                         
 -11   3   4        116.60        356.54       112.12 o                         
 -10   3   4        311.79        264.78        54.83 o                         
  -9   3   4         10.65         18.51        26.94 o                         
  -8   3   4        184.69        128.71        37.64 o                         
  -7   3   4        272.93        263.08        39.12 o                         
  -6   3   4       4761.41       4887.62       141.70 o                         
  -5   3   4        117.60         94.79        15.44 o                         
  -4   3   4       6181.57       5782.29        88.46 o                         
  -3   3   4        153.16        219.69        15.25 o                         
  -2   3   4      42292.58      46465.67       532.72 o                         
  -1   3   4      31366.61      35695.31       675.07 o                         
   0   3   4      15448.11      15668.86       264.48 o                         
   1   3   4       1404.72       1931.79        62.54 o                         
   2   3   4         48.39         18.50        12.93 o                         
   3   3   4       3827.10       4150.81       113.82 o                         
   4   3   4        316.27        286.09        20.94 o                         
   5   3   4       2198.87       1924.15        61.61 o                         
   6   3   4       1604.38       1738.86        76.71 o                         
   7   3   4        594.36        612.61        91.49 o                         
   8   3   4       1143.77       1159.38       144.61 o                         
   9   3   4        659.42        677.11       105.96 o                         
  10   3   4         15.23         -7.31        47.69 o                         
  11   3   4        296.97        465.69       162.98 o                         
 -10   4   4          1.89         10.82        30.06 o                         
  -9   4   4       2559.32       2790.13       131.69 o                         
  -8   4   4        466.73        446.13        49.34 o                         
  -7   4   4      12061.14      12548.74       255.61 o                         
  -6   4   4        648.63        594.96        39.21 o                         
  -5   4   4       6492.12       6206.12       111.45 o                         
  -4   4   4       2524.23       2900.11        74.53 o                         
  -3   4   4      14663.79      15297.64       176.43 o                         
  -2   4   4       3292.20       4036.58        77.81 o                         
  -1   4   4      26554.74      26660.48       435.93 o                         
   0   4   4         14.79         29.86        25.86 o                         
   1   4   4      12649.07      11901.78       340.54 o                         
   2   4   4        929.87        890.84        77.88 o                         
   3   4   4      31352.26      31666.55       525.38 o                         
   4   4   4        887.91        799.28        36.16 o                         
   5   4   4       9346.88       9206.47       168.67 o                         
   6   4   4       1449.61       1345.09        82.42 o                         
   7   4   4       1774.99       1622.59       146.25 o                         
   8   4   4          0.21        -43.30        43.30 o                         
   9   4   4       3373.84       3269.09       230.71 o                         
  10   4   4          1.88        -64.91        90.58 o                         
 -10   5   4        479.89        551.03        74.59 o                         
  -9   5   4        383.35        360.40        50.03 o                         
  -8   5   4        889.23        937.71        71.99 o                         
  -7   5   4        231.45        207.61        42.25 o                         
  -6   5   4       5411.73       5542.78       126.93 o                         
  -5   5   4        367.46        306.09        32.54 o                         
  -4   5   4        519.86        514.93        50.69 o                         
  -3   5   4       5528.10       5711.22       120.47 o                         
  -2   5   4       4224.59       3848.95       158.87 o                         
  -1   5   4       3297.72       3771.42        99.26 o                         
   0   5   4      23718.42      24708.32       575.94 o                         
   1   5   4      15122.11      15833.00       434.95 o                         
   2   5   4      26009.19      27269.17       643.13 o                         
   3   5   4       9447.63       9574.40       311.36 o                         
   4   5   4      14054.37      13320.95       485.34 o                         
   5   5   4        951.00        781.07        66.73 o                         
   6   5   4       3827.62       3789.92       135.91 o                         
   7   5   4         22.92         13.00        52.98 o                         
   8   5   4       5049.06       5130.18       385.66 o                         
   9   5   4         88.39         39.27        50.37 o                         
  10   5   4       2830.45       2780.39       325.58 o                         
 -10   6   4        534.24        621.86       102.69 o                         
  -9   6   4       2368.74       2527.36       127.78 o                         
  -8   6   4       2817.25       2718.58       122.57 o                         
  -7   6   4       6568.00       6941.04       185.02 o                         
  -6   6   4       3691.55       3528.30       101.41 o                         
  -5   6   4       6845.10       6864.56       158.34 o                         
  -4   6   4      13415.43      14606.99       207.09 o                         
  -3   6   4       5145.95       4798.05       135.74 o                         
  -2   6   4       1549.23       1546.96        83.79 o                         
  -1   6   4      37830.95      40265.90       507.59 o                         
   0   6   4        731.09        854.27        43.25 o                         
   1   6   4      50286.03      48764.33       744.90 o                         
   2   6   4      11822.17      11669.43       369.44 o                         
   3   6   4      13344.54      12619.18       686.68 o                         
   4   6   4       3804.11       3898.30       303.44 o                         
   5   6   4      16932.66      16457.04       636.18 o                         
   6   6   4       1327.00       1395.08        97.85 o                         
   7   6   4       9463.33       9654.51       517.99 o                         
   8   6   4        223.06        100.94        70.41 o                         
   9   6   4       2639.89       2749.51       305.75 o                         
  10   6   4         38.94         -6.04        49.96 o                         
 -10   7   4         10.23         23.02        50.74 o                         
  -9   7   4        198.23        261.69        52.85 o                         
  -8   7   4       1485.38       1560.49        93.65 o                         
  -7   7   4        791.75        750.20        60.64 o                         
  -6   7   4       1275.96       1190.53        69.88 o                         
  -5   7   4       5785.59       5469.55       140.88 o                         
  -4   7   4       1227.58       1032.68        55.04 o                         
  -3   7   4       1775.45       1792.89        83.05 o                         
  -2   7   4          2.95         17.04        14.83 o                         
  -1   7   4          1.32         -4.62        16.41 o                         
   0   7   4       2925.93       2446.42        64.77 o                         
   1   7   4        549.71        509.84        53.49 o                         
   2   7   4       3769.28       3936.58       147.34 o                         
   3   7   4        744.42        568.68        44.06 o                         
   4   7   4        775.44        773.91        93.18 o                         
   5   7   4         96.66         84.95        21.30 o                         
   6   7   4       2755.72       2742.93       146.29 o                         
   7   7   4          5.14         94.71        62.01 o                         
   8   7   4         36.54         64.23        70.89 o                         
   9   7   4        393.05        501.85       136.09 o                         
  10   7   4          4.76         53.37        70.43 o                         
 -10   8   4       2153.74       2409.26       281.45 o                         
  -9   8   4        358.85        359.44        93.58 o                         
  -8   8   4       3171.51       3318.42       167.34 o                         
  -7   8   4        397.75        429.64        47.27 o                         
  -6   8   4       4210.48       4546.35       139.45 o                         
  -5   8   4       1968.76       2111.15        76.17 o                         
  -4   8   4       7978.95       7893.14       164.19 o                         
  -3   8   4       8760.39       9472.60       229.85 o                         
  -2   8   4      20254.65      22242.13       350.30 o                         
  -1   8   4          9.15         23.16        13.07 o                         
   0   8   4      37228.21      37786.52       482.36 o                         
   1   8   4        144.06         66.96        30.43 o                         
   2   8   4       9179.97       8216.01       234.15 o                         
   3   8   4        723.22        753.58        42.77 o                         
   4   8   4      21079.59      22375.87       461.26 o                         
   5   8   4          4.73          4.06        19.65 o                         
   6   8   4       3491.19       3350.52       169.70 o                         
   7   8   4        480.01        385.16       111.06 o                         
   8   8   4       3416.90       2988.11       310.19 o                         
   9   8   4        113.85        108.82        66.83 o                         
  10   8   4       1216.96       1085.81       210.94 o                         
 -10   9   4          5.01        187.00        77.19 o                         
  -9   9   4        603.40        476.17        68.62 o                         
  -8   9   4        672.63        774.39        85.04 o                         
  -7   9   4        686.94        667.15        70.66 o                         
  -6   9   4       3092.76       3056.02       114.25 o                         
  -5   9   4        263.01        246.59        33.39 o                         
  -4   9   4       4459.49       4634.20       122.33 o                         
  -3   9   4        282.70        262.51        33.33 o                         
  -2   9   4       2195.33       2040.87       103.44 o                         
  -1   9   4       3560.50       3668.51       135.17 o                         
   0   9   4       1241.55       1296.38        49.50 o                         
   1   9   4      10991.79      11540.36       303.62 o                         
   2   9   4        778.78        845.24        75.94 o                         
   3   9   4       8141.74       8896.21       250.88 o                         
   4   9   4       3102.28       3136.92       123.39 o                         
   5   9   4       1971.90       2116.40        93.58 o                         
   6   9   4        402.70        417.90        54.90 o                         
   7   9   4       2966.88       3277.82       189.76 o                         
   8   9   4        111.10         88.84        70.27 o                         
   9   9   4       1969.96       2077.21       280.77 o                         
  10   9   4         62.15         13.49        64.87 o                         
  -9  10   4         19.46        156.45        95.80 o                         
  -8  10   4       2169.42       2319.55       144.74 o                         
  -7  10   4       1076.48       1144.89        95.14 o                         
  -6  10   4       6117.69       6545.35       302.76 o                         
  -5  10   4         78.78         74.65        22.96 o                         
  -4  10   4       5612.24       5769.33       140.95 o                         
  -3  10   4        108.92         41.41        22.26 o                         
  -2  10   4      10096.29      10348.71       226.06 o                         
  -1  10   4        647.95        429.74        48.13 o                         
   0  10   4      13223.80      13583.80       243.06 o                         
   1  10   4       2447.78       2235.16        76.42 o                         
   2  10   4      10805.76      10883.04       492.04 o                         
   3  10   4       6656.11       7116.82       237.71 o                         
   4  10   4       2199.39       2281.97       101.83 o                         
   5  10   4        357.99        260.26        63.42 o                         
   6  10   4      13376.64      13188.30       465.32 o                         
   7  10   4        499.64        554.92        81.56 o                         
   8  10   4       1717.66       1769.98       251.39 o                         
   9  10   4          1.48         32.34        65.73 o                         
  10  10   4        822.21        644.46       178.05 o                         
  -9  11   4        510.85        383.70       118.60 o                         
  -8  11   4         77.39         31.38        35.68 o                         
  -7  11   4        161.01         43.45        43.59 o                         
  -6  11   4         45.21         28.34        22.48 o                         
  -5  11   4        535.09        456.66        55.31 o                         
  -4  11   4        103.02         76.90        28.71 o                         
  -3  11   4        616.37        705.79        61.79 o                         
  -2  11   4       1393.37       1458.30       136.34 o                         
  -1  11   4       1837.41       1518.74        91.51 o                         
   0  11   4       2255.93       2101.72       191.89 o                         
   1  11   4        729.77        544.41        66.66 o                         
   2  11   4       1914.49       1864.60       120.06 o                         
   3  11   4        113.29        121.73        41.22 o                         
   4  11   4        391.30        328.06        42.37 o                         
   5  11   4        422.14        322.62        51.69 o                         
   6  11   4       2666.11       2327.51       144.53 o                         
   7  11   4        180.87        208.88        51.34 o                         
   8  11   4       1345.68       1184.00       213.78 o                         
   9  11   4         44.87         66.02        75.12 o                         
  -9  12   4       1791.09       1814.17       254.87 o                         
  -8  12   4       1369.70       1273.87       137.08 o                         
  -7  12   4       4547.10       4535.25       200.53 o                         
  -6  12   4       2310.42       2182.80       154.48 o                         
  -5  12   4       5293.38       5476.15       193.67 o                         
  -4  12   4       4832.06       4745.38       170.63 o                         
  -3  12   4      10009.88      10570.79       310.93 o                         
  -2  12   4       2060.57       2169.88       109.62 o                         
  -1  12   4       5477.11       4962.74       147.25 o                         
   0  12   4       2941.63       3059.66       123.31 o                         
   1  12   4       3492.72       3716.05       176.23 o                         
   2  12   4       2279.69       2215.30       213.97 o                         
   3  12   4      15675.79      16845.36       421.52 o                         
   4  12   4        280.21        225.42        38.35 o                         
   5  12   4       4240.21       4364.48       157.90 o                         
   6  12   4        324.25        355.52        62.31 o                         
   7  12   4       1980.89       1999.21       157.62 o                         
   8  12   4       2141.31       2370.67       299.15 o                         
   9  12   4       1767.44       2135.01       300.80 o                         
  -9  13   4        592.73        745.70       167.98 o                         
  -8  13   4        141.13        220.52       100.55 o                         
  -7  13   4        848.33       1006.76       118.56 o                         
  -6  13   4         45.81         20.91        29.28 o                         
  -5  13   4       2679.71       2790.84       140.52 o                         
  -4  13   4        203.70        138.37        36.74 o                         
  -3  13   4       3824.27       4037.06       153.93 o                         
  -2  13   4          2.87         27.82        21.16 o                         
  -1  13   4       3829.38       3776.80       130.87 o                         
   0  13   4        582.67        447.10        97.52 o                         
   1  13   4       1514.72       1519.99       165.86 o                         
   2  13   4        103.09         91.23        28.10 o                         
   3  13   4        622.90        630.65        79.03 o                         
   4  13   4       1489.71       1366.16        90.84 o                         
   5  13   4       4231.62       4229.35       160.77 o                         
   6  13   4         31.83         49.06        34.36 o                         
   7  13   4        921.77        996.76       117.67 o                         
   8  13   4          4.15         27.34        53.16 o                         
   9  13   4        226.33        166.45        97.28 o                         
  -8  14   4          4.13         96.00        81.10 o                         
  -7  14   4       2878.61       3225.52       215.99 o                         
  -6  14   4        629.91        764.75       100.55 o                         
  -5  14   4       3738.18       4157.43       176.49 o                         
  -4  14   4          2.40          1.54        28.81 o                         
  -3  14   4       4972.37       5296.74       182.08 o                         
  -2  14   4       1601.03       1604.51       122.71 o                         
  -1  14   4      16105.97      16645.81       422.64 o                         
   0  14   4         90.60         29.99        51.10 o                         
   1  14   4       3543.45       3342.84       259.42 o                         
   2  14   4        327.15        294.97        84.55 o                         
   3  14   4       1731.70       1868.98       178.34 o                         
   4  14   4          6.85          5.19        25.23 o                         
   5  14   4       1334.10       1303.98       118.12 o                         
   6  14   4        100.51        118.21        42.19 o                         
   7  14   4        578.07        505.97       114.81 o                         
   8  14   4         47.33         25.24        71.81 o                         
   9  14   4       1470.75       1448.38       260.40 o                         
  -8  15   4        183.11        226.36       101.92 o                         
  -7  15   4        460.02        550.77       149.56 o                         
  -6  15   4        458.20        444.61       146.77 o                         
  -5  15   4       1843.90       1836.10       149.40 o                         
  -4  15   4       3230.36       3174.61       188.89 o                         
  -3  15   4       1384.98       1310.58       118.50 o                         
  -2  15   4       2600.44       2481.50       157.98 o                         
  -1  15   4       5939.57       6101.03       245.45 o                         
   0  15   4         93.72         75.94        57.77 o                         
   1  15   4       3799.37       4589.91       318.70 o                         
   2  15   4       1045.67        904.40       144.47 o                         
   3  15   4       1371.88       1730.74       200.08 o                         
   4  15   4       2112.04       1962.29       117.54 o                         
   5  15   4        970.43        826.07       122.63 o                         
   6  15   4        912.28        709.84       168.85 o                         
   7  15   4        516.88        468.26       117.21 o                         
   8  15   4        530.36        615.16       176.50 o                         
  -7  16   4        822.89        936.30       180.16 o                         
  -6  16   4       1867.59       1686.98       151.89 o                         
  -5  16   4       2744.42       2966.57       194.45 o                         
  -4  16   4       2008.85       2064.84       258.03 o                         
  -3  16   4       4707.40       4659.06       231.05 o                         
  -2  16   4       1319.51       1386.64       230.14 o                         
  -1  16   4       2764.64       2895.72       169.97 o                         
   0  16   4       2743.34       2719.08       161.61 o                         
   1  16   4       3397.51       3654.08       294.74 o                         
   2  16   4       1787.13       1467.37       187.51 o                         
   3  16   4       2205.66       1891.35       146.08 o                         
   4  16   4        755.42        902.03       101.52 o                         
   5  16   4       3261.45       3528.70       300.90 o                         
   6  16   4        555.03        337.60       102.03 o                         
   7  16   4       1847.99       2137.46       241.27 o                         
   8  16   4       1102.38       1011.15       211.19 o                         
  -7  17   4        379.21        393.71       127.63 o                         
  -6  17   4        314.20        354.24        76.70 o                         
  -5  17   4       1037.45        914.20       122.99 o                         
  -4  17   4          3.53          2.33        35.24 o                         
  -3  17   4          7.89          5.16        32.72 o                         
  -2  17   4         23.87         45.28        40.67 o                         
  -1  17   4       1357.38       1128.87       113.86 o                         
   0  17   4        106.24        207.65        60.03 o                         
   1  17   4        685.34        628.82        84.39 o                         
   2  17   4        109.38        -13.40        48.83 o                         
   3  17   4        481.30        480.78        78.41 o                         
   4  17   4        297.19        266.04        59.76 o                         
   5  17   4         25.24        -28.75        63.71 o                         
   6  17   4        492.31        571.12       134.47 o                         
  -7  18   4          0.48        169.27        93.04 o                         
  -6  18   4       2035.03       2398.28       277.68 o                         
  -5  18   4         35.48         24.24        35.49 o                         
  -4  18   4       3184.65       3197.86       277.15 o                         
  -3  18   4        115.55        180.20        50.11 o                         
  -2  18   4       7598.43       8255.58       324.67 o                         
  -1  18   4        989.32        798.26       104.57 o                         
   0  18   4       4030.77       4173.75       215.77 o                         
   1  18   4          3.37         30.55        44.39 o                         
   2  18   4       1874.05       2214.17       246.36 o                         
   3  18   4         28.64        -28.84        44.62 o                         
   4  18   4       3207.56       3163.45       275.59 o                         
   5  18   4          1.42        -58.47        74.10 o                         
   6  18   4       2476.62       2352.96       269.70 o                         
  -6  19   4          0.15         34.79        55.89 o                         
  -5  19   4        778.65        602.49       100.19 o                         
  -4  19   4        196.20        249.32        75.71 o                         
  -3  19   4       1738.92       1537.03       144.12 o                         
  -2  19   4          6.91         82.72        68.97 o                         
  -1  19   4        330.17        267.79        61.08 o                         
   0  19   4        744.07        911.43       166.62 o                         
   1  19   4        984.10        666.38       143.71 o                         
   2  19   4          2.32          0.29        45.34 o                         
   3  19   4       2996.69       2688.48       307.16 o                         
   4  19   4        118.63         96.41        45.47 o                         
   5  19   4       1163.99       1108.63       190.83 o                         
   6  19   4         21.43         32.71        69.06 o                         
  -6  20   4        464.05        420.18       127.17 o                         
  -5  20   4        444.73        342.84       126.99 o                         
  -4  20   4       2155.61       2252.78       185.02 o                         
  -3  20   4       1127.79       1213.41       134.16 o                         
  -2  20   4       2826.52       3137.94       312.43 o                         
  -1  20   4        848.31        856.53       168.49 o                         
   0  20   4       2009.69       2180.47       265.45 o                         
   1  20   4         57.60        180.47        95.80 o                         
   2  20   4       4119.19       4207.77       253.86 o                         
   3  20   4        732.95        655.90       168.94 o                         
   4  20   4       1148.78       1133.45       132.49 o                         
   5  20   4        261.12        289.38       112.82 o                         
   6  20   4       1135.44       1007.26       196.64 o                         
  -5  21   4          5.09         45.79        41.78 o                         
  -4  21   4        201.88        146.71        58.02 o                         
  -3  21   4         80.46        -13.30        45.49 o                         
  -2  21   4         25.29        186.14        94.11 o                         
  -1  21   4        331.43        357.43       119.28 o                         
   0  21   4         64.05         25.99        63.04 o                         
   1  21   4        308.23        312.53       162.79 o                         
   2  21   4         37.14         45.86        88.35 o                         
   3  21   4         49.83         59.26        46.38 o                         
   4  21   4        102.29         55.13        91.85 o                         
  -3  22   4       1739.21       1730.04       246.47 o                         
  -2  22   4        441.01        215.75       115.60 o                         
  -1  22   4       3284.53       3669.36       363.62 o                         
   0  22   4        212.60        142.86        60.97 o                         
   1  22   4       2808.46       3165.80       234.52 o                         
   2  22   4         97.23          2.30        57.70 o                         
   3  22   4       1129.23        860.28       168.46 o                         
 -11   0   5         48.96         83.62        60.08 o                         
  -9   0   5       3929.52       3896.23       311.53 o                         
  -7   0   5       2032.56       2160.34       137.93 o                         
  -5   0   5       7607.94       7417.43       170.36 o                         
  -3   0   5      23626.86      24769.79       337.00 o                         
  -1   0   5       8725.50       8923.92       281.67 o                         
   1   0   5      40339.70      38666.84       577.91 o                         
   3   0   5      29749.11      27193.00       737.93 o                         
   5   0   5      26821.93      27852.04       816.13 o                         
   7   0   5       6915.85       7250.36       421.84 o                         
   9   0   5        186.87        210.12        94.38 o                         
 -11   1   5         18.08         94.13       109.82 o                         
 -10   1   5       2694.81       2738.94       199.00 o                         
  -9   1   5          0.33         26.85        43.37 o                         
  -8   1   5       5251.15       5386.61       150.39 o                         
  -7   1   5       3685.15       3713.89       113.40 o                         
  -6   1   5       8741.38       8954.07       171.04 o                         
  -5   1   5          2.22         17.93        10.64 o                         
  -4   1   5      52439.94      51622.43       500.44 o                         
  -3   1   5       4714.85       4159.91        78.20 o                         
  -2   1   5      20518.86      20702.28       352.31 o                         
  -1   1   5      30542.44      30957.89       711.05 o                         
   0   1   5       8021.19       7090.02       128.03 o                         
   1   1   5        306.36        265.05        22.38 o                         
   2   1   5      22150.14      21720.27       235.85 o                         
   3   1   5       1824.92       1919.51        65.91 o                         
   4   1   5      13148.79      13441.59       243.63 o                         
   5   1   5        392.42        366.29        36.66 o                         
   6   1   5       7053.77       6810.25       269.49 o                         
   7   1   5        435.00        381.62        68.75 o                         
   8   1   5       1890.75       1955.76       165.98 o                         
   9   1   5          0.19        -30.50        46.89 o                         
  10   1   5       1022.42       1020.51       137.86 o                         
 -11   2   5        297.06        466.48       142.21 o                         
 -10   2   5         72.64         82.77        66.99 o                         
  -9   2   5       1253.00       1245.59       112.71 o                         
  -8   2   5         95.31         71.85        31.54 o                         
  -7   2   5        663.69        705.25        50.40 o                         
  -6   2   5        244.67        177.16        27.92 o                         
  -5   2   5        880.93        720.63        36.42 o                         
  -4   2   5        573.41        573.03        30.40 o                         
  -3   2   5       2249.34       2147.24        55.20 o                         
  -2   2   5       1276.14       1316.60        62.78 o                         
  -1   2   5        322.74        179.15        38.42 o                         
   0   2   5       4959.42       4807.99        83.54 o                         
   1   2   5      10833.83      11030.96       158.25 o                         
   2   2   5       9111.51       8863.87       214.46 o                         
   3   2   5        872.02       1119.44        40.05 o                         
   4   2   5        290.46        201.65        31.13 o                         
   5   2   5        268.69        245.35        24.85 o                         
   6   2   5       1206.26       1331.39       117.94 o                         
   7   2   5        139.29        114.90        50.00 o                         
   8   2   5        135.36        135.59        82.30 o                         
   9   2   5        150.87         59.99        41.52 o                         
  10   2   5         65.28        112.43        61.44 o                         
 -11   3   5        959.95       1075.50       201.04 o                         
 -10   3   5        351.33        245.51        50.94 o                         
  -9   3   5       3249.28       3197.21       140.38 o                         
  -8   3   5       1116.30        966.27        70.88 o                         
  -7   3   5      12982.44      13738.85       268.75 o                         
  -6   3   5       4866.70       4979.88       106.36 o                         
  -5   3   5      17604.99      17141.93       210.13 o                         
  -4   3   5         21.68         22.96        10.07 o                         
  -3   3   5      69146.17      70125.14       619.15 o                         
  -2   3   5      11067.23      11816.36       246.30 o                         
  -1   3   5      11645.93      12611.85       372.18 o                         
   0   3   5       8925.03       8548.63       177.44 o                         
   1   3   5      19850.40      20734.38       354.07 o                         
   2   3   5       3186.75       2975.44       108.32 o                         
   3   3   5      25670.36      26016.12       323.69 o                         
   4   3   5        615.57        543.15        35.22 o                         
   5   3   5      16578.19      17194.95       250.19 o                         
   6   3   5       3809.30       3653.54       115.52 o                         
   7   3   5       7609.68       7500.46       308.79 o                         
   8   3   5       2074.25       2165.62       174.23 o                         
   9   3   5       2182.93       2418.05       198.87 o                         
  10   3   5        246.55        242.37        67.12 o                         
 -11   4   5        517.28        506.06       122.03 o                         
 -10   4   5        130.08         89.17        31.76 o                         
  -9   4   5       1322.46       1340.99        92.36 o                         
  -8   4   5        970.36        953.73        71.28 o                         
  -7   4   5        892.50       1032.22        68.23 o                         
  -6   4   5       2906.93       2694.30        77.42 o                         
  -5   4   5       5748.17       6207.48       113.07 o                         
  -4   4   5      10173.51      10842.80       146.78 o                         
  -3   4   5       2068.98       2194.72        68.55 o                         
  -2   4   5       3448.10       3734.69       103.73 o                         
  -1   4   5       3293.29       3100.12       113.56 o                         
   0   4   5        697.97        566.35        73.80 o                         
   1   4   5       8892.92       9165.40       298.36 o                         
   2   4   5      12669.21      12556.37       266.77 o                         
   3   4   5         10.81         20.33        19.72 o                         
   4   4   5       6341.59       6242.14       161.75 o                         
   5   4   5        339.02        370.89        31.58 o                         
   6   4   5       2551.60       2643.21       106.55 o                         
   7   4   5        329.53        288.90       133.48 o                         
   8   4   5        789.14        653.45       101.73 o                         
   9   4   5        962.95       1076.23       138.19 o                         
  10   4   5        598.91        737.87       171.65 o                         
 -10   5   5          3.14        -22.15        31.53 o                         
  -9   5   5       1443.34       1348.93        92.36 o                         
  -8   5   5        125.43        131.19        33.94 o                         
  -7   5   5       1703.99       1803.36        90.75 o                         
  -6   5   5       1052.29       1071.29        54.92 o                         
  -5   5   5       8269.73       8404.54       135.83 o                         
  -4   5   5       1440.74       1476.36        52.36 o                         
  -3   5   5       1343.78       1145.74        46.29 o                         
  -2   5   5         40.61         13.09        14.88 o                         
  -1   5   5      20936.75      22291.50       403.44 o                         
   0   5   5        749.94        651.03        76.68 o                         
   1   5   5       5677.89       5635.72       232.98 o                         
   2   5   5       1648.12       1514.09       114.38 o                         
   3   5   5      13771.73      14585.02       423.44 o                         
   4   5   5        325.06        390.07        46.51 o                         
   5   5   5       4348.55       4003.67       159.90 o                         
   6   5   5         28.16         48.88        20.16 o                         
   7   5   5       3474.33       3357.94       207.18 o                         
   8   5   5         70.85         24.25        48.38 o                         
   9   5   5       2034.35       1977.96       259.57 o                         
  10   5   5          0.66          6.33        59.98 o                         
 -10   6   5          9.46         13.90        47.97 o                         
  -9   6   5        641.29        623.78        63.93 o                         
  -8   6   5         13.03         30.39        22.44 o                         
  -7   6   5       6442.96       6614.52       180.28 o                         
  -6   6   5         72.60         67.20        17.10 o                         
  -5   6   5       3277.38       3276.86       105.86 o                         
  -4   6   5         18.43         13.76         9.11 o                         
  -3   6   5          8.14         22.44        24.17 o                         
  -2   6   5       1993.27       1836.92        76.84 o                         
  -1   6   5       4126.60       3933.69       110.95 o                         
   0   6   5        768.06        724.46        59.13 o                         
   1   6   5       5192.40       5359.67       237.01 o                         
   2   6   5       1654.31       1683.47       126.98 o                         
   3   6   5      11523.33      11143.37       370.93 o                         
   4   6   5          8.67         27.16        24.17 o                         
   5   6   5       3314.01       3127.27       213.50 o                         
   6   6   5       3262.88       3197.35       151.67 o                         
   7   6   5         46.72         64.11        48.40 o                         
   8   6   5         43.69        170.67        85.92 o                         
   9   6   5        486.73        584.82       150.45 o                         
  10   6   5        233.96        308.26       121.84 o                         
 -10   7   5       1812.04       2126.64       188.34 o                         
  -9   7   5       1911.36       2064.62       137.73 o                         
  -8   7   5       1809.19       1787.04        98.78 o                         
  -7   7   5       6017.47       6193.42       175.52 o                         
  -6   7   5       6595.60       6615.20       169.07 o                         
  -5   7   5       5451.01       5918.07       147.91 o                         
  -4   7   5       7505.44       7287.52       158.91 o                         
  -3   7   5      25420.05      25774.02       403.29 o                         
  -2   7   5      10560.72      10498.35       248.91 o                         
  -1   7   5      18828.18      19574.03       357.45 o                         
   0   7   5      31479.75      34456.95       599.28 o                         
   1   7   5      11855.68      12087.11       288.51 o                         
   2   7   5       5494.72       5556.89       254.87 o                         
   3   7   5      11761.21      12097.17       406.60 o                         
   4   7   5       7889.02       7834.96       315.94 o                         
   5   7   5       7901.13       7808.32       343.24 o                         
   6   7   5       9294.42       8882.63       281.39 o                         
   7   7   5       7711.77       7618.88       471.22 o                         
   8   7   5       3715.89       4069.37       362.23 o                         
   9   7   5       3193.69       3432.19       349.41 o                         
  10   7   5        879.80        764.95       185.28 o                         
 -10   8   5        181.55        396.52        89.18 o                         
  -9   8   5          5.94        -51.73       120.09 o                         
  -8   8   5        233.09        217.59        55.17 o                         
  -7   8   5         28.91          3.20        19.64 o                         
  -6   8   5        612.93        604.48        50.69 o                         
  -5   8   5        136.00        143.48        24.25 o                         
  -4   8   5       3860.44       3895.42       113.66 o                         
  -3   8   5        962.73       1060.91        68.00 o                         
  -2   8   5       7062.47       6864.52       205.23 o                         
  -1   8   5        794.19        929.91        50.29 o                         
   0   8   5       1347.44       1053.83        44.87 o                         
   1   8   5       2632.43       2517.41       123.58 o                         
   2   8   5         87.03        147.29        32.91 o                         
   3   8   5        162.10        135.23        25.42 o                         
   4   8   5        131.64         51.11        38.02 o                         
   5   8   5        167.43        158.67        31.90 o                         
   6   8   5          7.43          7.18        32.56 o                         
   7   8   5        147.35        312.45       108.58 o                         
   8   8   5        844.38        974.79       188.27 o                         
   9   8   5        464.21        405.77       122.95 o                         
  10   8   5        424.00        586.74       161.28 o                         
 -10   9   5       1430.01       1689.62       173.19 o                         
  -9   9   5          1.79        -48.97       108.06 o                         
  -8   9   5       1245.99       1253.20       103.70 o                         
  -7   9   5        159.22        101.45        42.71 o                         
  -6   9   5       4220.28       3977.24       173.77 o                         
  -5   9   5         38.57         30.54        20.24 o                         
  -4   9   5      10350.98      10588.99       204.06 o                         
  -3   9   5         75.22         59.19        20.34 o                         
  -2   9   5       2371.26       2222.22       130.52 o                         
  -1   9   5          3.61        -14.78        27.73 o                         
   0   9   5       4816.28       4911.11       130.99 o                         
   1   9   5        225.92        148.08        20.46 o                         
   2   9   5      11276.65      12107.17       312.85 o                         
   3   9   5       1639.90       1543.71       176.57 o                         
   4   9   5       2543.97       2285.72       129.28 o                         
   5   9   5         93.86         69.93        19.78 o                         
   6   9   5       7336.44       7661.57       225.53 o                         
   7   9   5       2412.70       2298.99       163.81 o                         
   8   9   5       1217.52       1303.17       210.78 o                         
   9   9   5        299.20        411.06       137.71 o                         
  10   9   5        521.69        645.95       170.22 o                         
  -9  10   5        196.35        114.33        48.06 o                         
  -8  10   5        705.50        534.52        94.11 o                         
  -7  10   5        340.69        321.33        63.56 o                         
  -6  10   5       1811.91       1840.75       112.05 o                         
  -5  10   5       2073.04       2122.44       109.49 o                         
  -4  10   5        374.77        306.76        33.88 o                         
  -3  10   5       2489.15       2260.28       105.71 o                         
  -2  10   5        529.97        607.40        51.58 o                         
  -1  10   5       4775.60       4856.22       167.73 o                         
   0  10   5        629.90        649.31        47.19 o                         
   1  10   5       6928.70       6811.12       176.70 o                         
   2  10   5         18.31         29.47        14.93 o                         
   3  10   5       2989.74       3134.49       153.23 o                         
   4  10   5        982.11       1066.14       110.21 o                         
   5  10   5       5931.51       5798.14       169.52 o                         
   6  10   5        185.41        202.91        44.27 o                         
   7  10   5       2352.34       2296.58       167.31 o                         
   8  10   5        393.67        310.83       112.54 o                         
   9  10   5       1153.83       1530.38       247.05 o                         
  -9  11   5         43.13         65.90        78.02 o                         
  -8  11   5       3284.67       3765.84       238.39 o                         
  -7  11   5        369.33        431.09        62.20 o                         
  -6  11   5       6222.28       6447.48       274.01 o                         
  -5  11   5       1546.96       1512.67       159.03 o                         
  -4  11   5       8213.74       8609.05       227.54 o                         
  -3  11   5       3724.74       3814.03       142.90 o                         
  -2  11   5      21444.29      22286.02       382.03 o                         
  -1  11   5       2891.37       2769.52       127.80 o                         
   0  11   5      14809.19      14986.86       271.70 o                         
   1  11   5         10.32         14.81         9.70 o                         
   2  11   5      15720.61      16533.43       408.85 o                         
   3  11   5        489.95        482.48        63.09 o                         
   4  11   5       5618.08       5858.57       458.39 o                         
   5  11   5       7293.00       7195.06       262.28 o                         
   6  11   5       2704.37       2944.84       166.18 o                         
   7  11   5        409.41        368.05        72.80 o                         
   8  11   5       2173.59       1946.99       270.72 o                         
   9  11   5        641.12        684.06       179.48 o                         
  -9  12   5        297.18        279.89       116.57 o                         
  -8  12   5        118.96        150.71        58.61 o                         
  -7  12   5        131.14         87.98        35.07 o                         
  -6  12   5        228.87        204.41        40.55 o                         
  -5  12   5        364.27        299.50        49.35 o                         
  -4  12   5        142.12        140.11        35.14 o                         
  -3  12   5       1119.86       1165.91        81.45 o                         
  -2  12   5       4229.86       4555.85       152.53 o                         
  -1  12   5       1095.85       1141.79       153.99 o                         
   0  12   5       1301.32       1217.47        76.81 o                         
   1  12   5        411.98        351.52        39.30 o                         
   2  12   5        444.50        413.08        74.39 o                         
   3  12   5       1096.14       1013.18       158.65 o                         
   4  12   5          2.93         23.60        26.39 o                         
   5  12   5        714.59        693.27        83.00 o                         
   6  12   5         96.15         36.54        28.57 o                         
   7  12   5        231.34        258.14        64.98 o                         
   8  12   5         25.96        -94.11        94.11 o                         
   9  12   5         57.57        210.96       109.29 o                         
  -8  13   5        458.63        539.01       178.08 o                         
  -7  13   5       5189.10       5828.60       293.59 o                         
  -6  13   5         16.72         27.29        41.31 o                         
  -5  13   5       7573.40       7833.85       244.17 o                         
  -4  13   5        419.41        370.28        51.15 o                         
  -3  13   5      15132.08      16143.99       339.26 o                         
  -2  13   5        148.12        171.38        32.18 o                         
  -1  13   5      14029.94      14337.18       743.83 o                         
   0  13   5       2649.65       2490.52       175.20 o                         
   1  13   5      12339.20      11898.48       353.24 o                         
   2  13   5         94.97         91.04        40.14 o                         
   3  13   5       8129.64       8689.08       302.30 o                         
   4  13   5          6.81         12.39        27.92 o                         
   5  13   5       3559.24       3865.10       201.20 o                         
   6  13   5        196.85        219.15        54.31 o                         
   7  13   5       2179.49       2170.89       281.67 o                         
   8  13   5         59.09         30.64        68.80 o                         
   9  13   5       1431.78       1066.68       222.51 o                         
  -8  14   5         73.58        -57.78        57.78 o                         
  -7  14   5        123.03        190.12        69.65 o                         
  -6  14   5       1962.53       1991.77       129.04 o                         
  -5  14   5         36.96         17.08        31.44 o                         
  -4  14   5       1219.95       1200.21        91.72 o                         
  -3  14   5        163.94        191.66        37.79 o                         
  -2  14   5      12449.00      12865.62       289.61 o                         
  -1  14   5         64.10         45.96        23.51 o                         
   0  14   5       8797.10       9412.16       454.95 o                         
   1  14   5        280.77        317.74        84.46 o                         
   2  14   5       2905.21       2957.05       219.25 o                         
   3  14   5       1192.49        969.32       100.78 o                         
   4  14   5       4233.06       4205.72       168.54 o                         
   5  14   5         12.75        -30.78        30.78 o                         
   6  14   5       3871.30       3903.69       212.21 o                         
   7  14   5         83.31        -81.18        81.18 o                         
   8  14   5       1271.88       1299.05       235.05 o                         
  -8  15   5        112.14        182.29        92.79 o                         
  -7  15   5       1761.57       1900.76       247.59 o                         
  -6  15   5        535.51        477.80        79.35 o                         
  -5  15   5       2426.08       2507.31       141.89 o                         
  -4  15   5       1402.95       1275.95        96.55 o                         
  -3  15   5        658.09        718.67        70.53 o                         
  -2  15   5        258.86        235.92        41.96 o                         
  -1  15   5       7946.00       8092.13       293.10 o                         
   0  15   5        713.01        560.35       113.82 o                         
   1  15   5       4640.59       5032.73       335.93 o                         
   2  15   5        139.18        132.28        68.86 o                         
   3  15   5       4154.40       4190.66       218.14 o                         
   4  15   5        136.73        114.09        33.36 o                         
   5  15   5        736.57        857.27       102.25 o                         
   6  15   5         11.11         13.00        31.72 o                         
   8  15   5         77.87        157.98       100.79 o                         
  -7  16   5         14.02         14.26        63.94 o                         
  -6  16   5        231.93        310.59        72.96 o                         
  -5  16   5          1.22         82.73        45.96 o                         
  -4  16   5        299.86        289.40        64.11 o                         
  -3  16   5        484.85        561.18        85.55 o                         
  -2  16   5        193.94        219.27        56.39 o                         
  -1  16   5        246.15        355.68        92.86 o                         
   0  16   5        404.92        362.00        63.50 o                         
   1  16   5        437.49        533.24       116.96 o                         
   2  16   5        876.16        965.52       156.35 o                         
   3  16   5       1009.23       1124.71       167.27 o                         
   4  16   5          6.04        -27.92        27.92 o                         
   5  16   5        204.09        222.48        59.79 o                         
   6  16   5          2.80          4.37        34.83 o                         
  -7  17   5        328.85        206.75        99.49 o                         
  -6  17   5       3658.42       3791.12       253.50 o                         
  -5  17   5        411.39        364.72        78.66 o                         
  -4  17   5       7409.29       7560.46       320.59 o                         
  -3  17   5        473.06        343.78        66.11 o                         
  -2  17   5       5800.88       6119.22       273.07 o                         
  -1  17   5        435.85        302.06       164.09 o                         
   0  17   5      16998.81      17232.80       469.06 o                         
   1  17   5       2180.74       2249.32       242.90 o                         
   2  17   5       6907.40       6615.41       423.25 o                         
   3  17   5        491.21        594.21       137.31 o                         
   4  17   5       5268.50       5514.73       282.57 o                         
   5  17   5       1522.68       1360.93       196.23 o                         
   6  17   5       2815.10       2583.78       274.10 o                         
  -7  18   5         15.13        100.01        79.94 o                         
  -6  18   5        269.90        188.60        70.27 o                         
  -5  18   5        120.69         25.22        44.67 o                         
  -4  18   5        872.56        764.73       201.59 o                         
  -3  18   5        269.59        332.65        75.47 o                         
  -2  18   5       1273.48       1381.20       133.63 o                         
  -1  18   5        497.48        431.90        75.61 o                         
   0  18   5        564.46        509.57       106.87 o                         
   1  18   5        197.83        146.66        82.23 o                         
   2  18   5        462.76        503.50       124.49 o                         
   3  18   5        281.11        225.99        71.68 o                         
   4  18   5         30.16        104.17        45.33 o                         
   5  18   5        186.25        200.99        80.56 o                         
   6  18   5         38.70         97.85        81.31 o                         
  -6  19   5        216.84        205.27        94.89 o                         
  -5  19   5         19.59         34.28        43.53 o                         
  -4  19   5        736.82        837.75       134.73 o                         
  -3  19   5        737.94        656.05        99.85 o                         
  -2  19   5       1625.64       1742.50       151.46 o                         
  -1  19   5         25.04         14.31        43.63 o                         
   0  19   5        451.01        333.84        99.29 o                         
   1  19   5        147.88        241.97       103.20 o                         
   2  19   5       3632.40       4085.45       353.79 o                         
   3  19   5         54.42         53.29        44.71 o                         
   4  19   5       1219.01       1173.38       184.45 o                         
   5  19   5         17.47         55.22        59.50 o                         
   6  19   5        753.77        929.52       184.13 o                         
  -6  20   5         61.26        169.80        91.18 o                         
  -5  20   5         34.15         57.92        51.40 o                         
  -4  20   5        352.59        251.26        74.82 o                         
  -3  20   5        131.03         55.23        43.71 o                         
  -2  20   5       1341.12       1361.22       138.38 o                         
  -1  20   5        245.48         35.85        67.07 o                         
   0  20   5        970.33       1017.91       187.22 o                         
   1  20   5         25.05        -15.40        60.16 o                         
   2  20   5        249.58        278.66        77.39 o                         
   3  20   5         61.80         39.75        38.33 o                         
   4  20   5        288.40        183.97        65.34 o                         
   5  20   5         18.55        -86.98        86.98 o                         
   6  20   5        530.15        396.94       132.64 o                         
  -5  21   5       1029.24       1011.66       200.26 o                         
  -4  21   5        304.16        245.23        75.99 o                         
  -3  21   5        695.26        728.85       110.45 o                         
  -2  21   5       1139.53        916.28       176.69 o                         
  -1  21   5       2288.96       2397.47       286.04 o                         
   0  21   5       2494.31       2927.68       316.25 o                         
   1  21   5       2589.68       2360.27       287.10 o                         
   2  21   5       1744.13       1813.04       173.78 o                         
   3  21   5       1556.54       1518.22       158.63 o                         
   4  21   5       1607.36       1941.44       268.72 o                         
  -5  22   5          1.82        -84.68        84.68 o                         
  -2  22   5         58.28        116.63        77.41 o                         
  -1  22   5        573.71        493.97       144.91 o                         
   0  22   5          1.61        117.85        89.33 o                         
   1  22   5        279.77        262.09       113.14 o                         
   2  22   5         75.15          6.57        61.14 o                         
   3  22   5         51.06         81.32        61.07 o                         
 -10   0   6        299.41        136.18        67.37 o                         
  -8   0   6       2640.40       2807.42       172.21 o                         
  -6   0   6       4441.90       4719.74       261.07 o                         
  -4   0   6        788.30        664.12        68.04 o                         
  -2   0   6       9372.72       8720.52       299.42 o                         
   0   0   6      46745.45      52135.95      1085.20 o                         
   2   0   6       6627.01       5642.66       230.91 o                         
   4   0   6       4541.01       4498.67       247.74 o                         
   6   0   6        866.28        761.81       129.11 o                         
   8   0   6        211.24        232.61       106.13 o                         
  10   0   6        752.56        522.89       148.34 o                         
 -11   1   6          0.14        -64.76        86.76 o                         
 -10   1   6        861.81        815.15       111.94 o                         
  -9   1   6        230.54        144.78        42.63 o                         
  -8   1   6         96.34         75.28        25.89 o                         
  -7   1   6         81.29         62.54        23.54 o                         
  -6   1   6        301.53        315.60        26.66 o                         
  -5   1   6        418.83        406.79        32.17 o                         
  -4   1   6        279.16        231.10        20.91 o                         
  -3   1   6       4145.07       3953.20        95.93 o                         
  -2   1   6      24801.67      25577.60       610.26 o                         
  -1   1   6      13575.97      13746.52       282.92 o                         
   0   1   6       4580.98       4429.54       102.68 o                         
   1   1   6       3383.73       3078.94        90.56 o                         
   2   1   6       3387.11       3229.47        85.44 o                         
   3   1   6        794.39        782.79        30.52 o                         
   4   1   6       1353.06       1066.33        56.43 o                         
   5   1   6       7207.28       7237.99       235.24 o                         
   6   1   6       2747.49       2968.24       176.67 o                         
   7   1   6       5411.57       5260.81       257.51 o                         
   8   1   6       1214.10       1461.28       145.74 o                         
   9   1   6       2013.09       2106.88       188.77 o                         
  10   1   6        242.55        329.84       147.36 o                         
 -11   2   6       1024.28        991.28       128.86 o                         
 -10   2   6       5856.63       5588.74       286.83 o                         
  -9   2   6       2427.56       2766.79       150.71 o                         
  -8   2   6       4587.51       4600.27       161.70 o                         
  -7   2   6        317.89        318.39        37.15 o                         
  -6   2   6       8725.66       9102.34       222.09 o                         
  -5   2   6       3404.00       3529.79        82.82 o                         
  -4   2   6      19758.39      20172.14       247.64 o                         
  -3   2   6      12244.21      11872.55       286.67 o                         
  -2   2   6      44064.37      45392.32       696.59 o                         
  -1   2   6      42784.97      41782.75       647.84 o                         
   0   2   6      46133.61      50878.66       699.64 o                         
   1   2   6      20935.15      19383.94       287.13 o                         
   2   2   6      47138.08      47723.36       946.37 o                         
   3   2   6      16983.44      16186.96       283.20 o                         
   4   2   6      18030.12      18300.10       305.16 o                         
   5   2   6       6348.30       6090.57       167.19 o                         
   6   2   6       8936.76       8801.73       426.59 o                         
   7   2   6       1490.18       1556.74       140.30 o                         
   8   2   6       5501.79       5520.31       328.72 o                         
   9   2   6       1828.95       1818.75       175.43 o                         
  10   2   6       1923.25       2162.92       205.01 o                         
 -11   3   6          1.06         28.57        52.54 o                         
 -10   3   6         21.40         50.95        36.34 o                         
  -9   3   6        618.27        668.07        77.78 o                         
  -8   3   6        346.35        315.92        42.07 o                         
  -7   3   6       1156.28       1147.70        53.57 o                         
  -6   3   6        584.12        545.23        35.47 o                         
  -5   3   6       4406.78       4703.43        97.36 o                         
  -4   3   6       5477.44       5733.17       100.00 o                         
  -3   3   6       3401.52       3260.08        67.01 o                         
  -2   3   6        434.34        459.15        42.75 o                         
  -1   3   6        389.85        859.05        96.40 o                         
   0   3   6       1960.80       1858.87        67.88 o                         
   1   3   6      15693.74      17316.84       423.78 o                         
   2   3   6        138.30        126.44        21.38 o                         
   3   3   6       8227.56       9064.20       164.58 o                         
   4   3   6        319.07        341.38        30.15 o                         
   5   3   6         22.15         41.33        12.33 o                         
   6   3   6       4102.28       3936.10       207.94 o                         
   7   3   6         19.90         76.50        42.14 o                         
   8   3   6        542.35        744.46       103.85 o                         
   9   3   6        443.44        431.23        94.95 o                         
  10   3   6        310.49        191.72       131.24 o                         
 -11   4   6        878.39        950.77       171.57 o                         
 -10   4   6         84.89         79.55        33.88 o                         
  -9   4   6       1366.93       1486.48        95.55 o                         
  -8   4   6         25.24         37.38        23.88 o                         
  -7   4   6       6871.25       6851.34       180.23 o                         
  -6   4   6       1619.19       1418.52        56.19 o                         
  -5   4   6        140.22        140.84        15.76 o                         
  -4   4   6         38.76         19.53         7.31 o                         
  -3   4   6        978.37        846.15        31.52 o                         
  -2   4   6        898.34        539.48        67.40 o                         
  -1   4   6       8568.60       7955.16       714.68 o                         
   0   4   6       6176.55       4536.38       236.54 o                         
   1   4   6       3752.23       3666.37       183.78 o                         
   2   4   6       4920.16       4856.75       154.15 o                         
   3   4   6       7545.48       7378.78       205.02 o                         
   4   4   6       2266.71       2101.98        76.72 o                         
   5   4   6       4137.89       4139.84       113.26 o                         
   6   4   6          4.05        -17.24        17.24 o                         
   7   4   6       1758.12       1756.23       149.62 o                         
   8   4   6         41.06         24.17        57.12 o                         
   9   4   6       2383.61       2160.61       193.36 o                         
  10   4   6          1.76        -25.74        77.82 o                         
 -10   5   6         94.27         51.66        29.98 o                         
  -9   5   6          2.27          8.57        38.67 o                         
  -8   5   6        949.10        989.20        74.45 o                         
  -7   5   6         91.53         63.11        19.95 o                         
  -6   5   6       5105.87       5255.10       139.81 o                         
  -5   5   6          0.87          3.25        10.55 o                         
  -4   5   6      10131.96      10060.02       152.61 o                         
  -3   5   6        104.65         86.51        14.08 o                         
  -2   5   6       5026.14       5067.43       133.00 o                         
  -1   5   6       1435.31       1196.68        75.88 o                         
   0   5   6       6228.54       6418.54       464.59 o                         
   1   5   6       7534.36       8006.99       299.75 o                         
   2   5   6       4122.32       4485.11       212.30 o                         
   3   5   6         70.70         44.15        20.24 o                         
   4   5   6        519.75        514.20        77.35 o                         
   5   5   6       1735.07       1656.46        75.95 o                         
   6   5   6       1960.34       1819.85        95.29 o                         
   7   5   6        473.50        358.81       100.94 o                         
   8   5   6       3070.12       3208.03       219.32 o                         
   9   5   6        912.18        843.17       182.26 o                         
  10   5   6        884.86        756.86       176.69 o                         
 -10   6   6        600.07        372.15        77.34 o                         
  -9   6   6       3827.26       4342.08       194.98 o                         
  -8   6   6          4.96         -0.55        23.14 o                         
  -7   6   6       6589.38       7013.51       159.36 o                         
  -6   6   6        498.29        577.49        41.69 o                         
  -5   6   6      13622.91      14427.51       220.03 o                         
  -4   6   6        434.81        433.41        26.91 o                         
  -3   6   6      11089.75      11335.24       221.46 o                         
  -2   6   6       1358.87       1179.61        63.81 o                         
  -1   6   6      25489.16      25481.23       755.21 o                         
   0   6   6         34.24         21.71        20.76 o                         
   1   6   6      13422.94      13770.49       434.12 o                         
   2   6   6       3284.14       3110.51       182.13 o                         
   3   6   6      13770.81      13748.99       432.73 o                         
   4   6   6       1344.89       1318.84       117.92 o                         
   5   6   6       3222.83       3305.35       153.95 o                         
   6   6   6        376.02        254.15        87.99 o                         
   7   6   6       7362.81       7189.25       457.13 o                         
   8   6   6        120.29         79.60        66.71 o                         
   9   6   6       3539.52       3913.32       374.48 o                         
  10   6   6        169.74        198.55       105.54 o                         
 -10   7   6        117.68        204.72        67.92 o                         
  -9   7   6        113.83        116.58        38.74 o                         
  -8   7   6         23.12         61.06        28.15 o                         
  -7   7   6        138.44         84.09        22.83 o                         
  -6   7   6          0.41         -1.76        16.12 o                         
  -5   7   6        283.04        353.66        36.41 o                         
  -4   7   6         15.47         72.72        48.90 o                         
  -3   7   6       1407.11       1568.01        82.17 o                         
  -2   7   6          6.36         90.39        22.52 o                         
  -1   7   6       3982.84       4594.25       129.63 o                         
   0   7   6        568.45        550.66        56.99 o                         
   1   7   6        585.93        521.95        79.33 o                         
   2   7   6        495.96        415.59        69.68 o                         
   3   7   6        221.34        156.96        51.99 o                         
   4   7   6        115.40        171.85        51.43 o                         
   5   7   6        500.10        441.65        57.67 o                         
   6   7   6        594.87        596.87        69.92 o                         
   7   7   6        333.09        381.64       114.08 o                         
   8   7   6        127.71        188.66        92.99 o                         
   9   7   6        221.03        335.25       110.13 o                         
  10   7   6          7.59        253.60       119.08 o                         
 -10   8   6       2754.20       3025.68       228.05 o                         
  -9   8   6          0.35        -35.49        42.15 o                         
  -8   8   6       6995.33       7326.07       244.48 o                         
  -7   8   6        154.37        158.88        30.13 o                         
  -6   8   6       5708.87       5647.88       157.65 o                         
  -5   8   6        801.02        705.49        51.29 o                         
  -4   8   6      11196.78      11022.36       284.99 o                         
  -3   8   6       1276.56       1440.91       111.82 o                         
  -2   8   6       8176.65       8302.50       193.36 o                         
  -1   8   6        962.89        843.51        44.83 o                         
   0   8   6      37094.85      35893.62       629.41 o                         
   1   8   6         36.60          6.79        30.61 o                         
   2   8   6      16938.28      16701.36       378.45 o                         
   3   8   6         89.05         51.76        39.66 o                         
   4   8   6      14932.14      15157.59       502.17 o                         
   5   8   6       1908.04       1561.50       145.40 o                         
   6   8   6       8433.03       8592.12       291.10 o                         
   7   8   6         53.11          8.36        50.54 o                         
   8   8   6       4744.21       4507.11       392.32 o                         
   9   8   6          0.26        -43.71        65.95 o                         
  10   8   6       2509.38       2400.74       324.35 o                         
 -10   9   6         17.82         33.10        47.77 o                         
  -9   9   6        188.00        310.11        76.44 o                         
  -8   9   6         66.99         52.22        93.35 o                         
  -7   9   6       1571.02       1464.13       116.50 o                         
  -6   9   6        159.04         88.68        28.33 o                         
  -5   9   6       3135.82       3210.03       110.58 o                         
  -4   9   6        275.13        286.64        43.00 o                         
  -3   9   6      12634.79      12879.47       273.60 o                         
  -2   9   6       2731.39       3105.59       141.12 o                         
  -1   9   6       3933.93       3608.66       178.06 o                         
   0   9   6        983.43       1021.12        82.96 o                         
   1   9   6        424.25        312.31        47.80 o                         
   2   9   6       3981.26       4099.94       173.34 o                         
   3   9   6      10285.52      10418.08       331.57 o                         
   4   9   6       4774.24       4862.56       272.52 o                         
   5   9   6       3136.03       3107.16       214.59 o                         
   6   9   6        246.38        206.83        48.36 o                         
   7   9   6       3129.72       3326.55       324.84 o                         
   8   9   6         98.89         92.46        75.25 o                         
   9   9   6       1175.03       1323.48       231.79 o                         
  -9  10   6          0.51         12.74        33.39 o                         
  -8  10   6        939.28       1110.58       130.39 o                         
  -7  10   6        321.26        217.91        43.88 o                         
  -6  10   6       3038.21       3172.09       146.19 o                         
  -5  10   6       1567.87       1499.01        77.55 o                         
  -4  10   6       9539.84       9775.20       249.46 o                         
  -3  10   6       3041.35       3104.80       127.39 o                         
  -2  10   6       2863.55       2651.42       133.80 o                         
  -1  10   6       2558.35       1936.89       157.45 o                         
   0  10   6        818.31        672.23        50.11 o                         
   1  10   6          9.01        -10.61        13.99 o                         
   2  10   6       2297.28       2415.21       137.43 o                         
   3  10   6        907.29        606.39       108.34 o                         
   4  10   6       1431.29       1296.00       104.16 o                         
   5  10   6       2627.66       2722.12       154.09 o                         
   6  10   6       2538.04       2491.18       130.73 o                         
   7  10   6          7.80         39.50        36.89 o                         
   8  10   6        765.50        827.05       177.59 o                         
   9  10   6         61.01         94.85        68.86 o                         
  -9  11   6          4.37        -13.57        35.72 o                         
  -8  11   6          1.55         -5.66        36.56 o                         
  -7  11   6          0.30         -2.15        40.73 o                         
  -6  11   6        415.14        353.48        53.68 o                         
  -5  11   6        121.01        184.16        39.73 o                         
  -4  11   6       1748.81       1877.92       106.65 o                         
  -3  11   6       1099.60       1042.23        75.49 o                         
  -2  11   6       1948.30       1849.87       113.81 o                         
  -1  11   6        107.65         79.44        22.93 o                         
   0  11   6       1444.69       1470.70        75.90 o                         
   1  11   6       3818.39       3688.59       173.08 o                         
   2  11   6         33.14         17.82        23.84 o                         
   3  11   6       3674.22       3790.80       182.53 o                         
   4  11   6          3.28         35.26        39.52 o                         
   5  11   6         81.80         61.59        32.13 o                         
   6  11   6        791.60        674.02        82.76 o                         
   7  11   6         46.82        -21.98        31.32 o                         
   8  11   6         15.82         56.49        53.97 o                         
   9  11   6        594.84        340.26       145.21 o                         
  -9  12   6       1467.00       1761.16       180.89 o                         
  -8  12   6        667.04        795.55       114.74 o                         
  -7  12   6       5951.08       6057.19       295.37 o                         
  -6  12   6       3473.87       3614.50       141.87 o                         
  -5  12   6       5421.65       5828.83       205.74 o                         
  -4  12   6       3401.12       3482.31       149.85 o                         
  -3  12   6      16747.56      17788.37       357.18 o                         
  -2  12   6       5935.51       6039.12       181.14 o                         
  -1  12   6      13557.18      14115.00       682.91 o                         
   0  12   6       8120.72       7967.14       192.04 o                         
   1  12   6      11524.67      12506.15       351.83 o                         
   2  12   6       7819.88       7634.05       274.13 o                         
   3  12   6       8317.16       8441.09       296.05 o                         
   4  12   6       2586.81       2676.17       160.92 o                         
   5  12   6      11033.54      11651.55       404.39 o                         
   6  12   6       2310.08       2222.40       151.22 o                         
   7  12   6       2365.27       2423.26       184.97 o                         
   8  12   6       1680.22       1556.27       247.24 o                         
   9  12   6       2649.56       2660.83       343.39 o                         
  -9  13   6        809.33       1255.87       212.78 o                         
  -8  13   6         27.15         37.71        49.95 o                         
  -7  13   6        257.39        439.74        89.43 o                         
  -6  13   6         54.84         39.88        34.07 o                         
  -5  13   6         39.88         73.66        34.62 o                         
  -4  13   6        146.24        221.49        42.51 o                         
  -3  13   6        268.01        222.33        56.95 o                         
  -2  13   6        216.83        153.28        34.84 o                         
  -1  13   6        419.45        529.11        83.58 o                         
   0  13   6       1741.79       1683.62        83.57 o                         
   1  13   6       3896.30       4098.12       199.62 o                         
   2  13   6       2928.16       2882.24       168.09 o                         
   3  13   6        180.89        303.39        58.83 o                         
   4  13   6       3944.09       3933.38       203.63 o                         
   5  13   6        780.02        795.93        92.58 o                         
   6  13   6       2380.72       2372.87       162.73 o                         
   7  13   6        155.13        191.56        63.44 o                         
   8  13   6        368.15        309.14       133.55 o                         
  -8  14   6         69.85        140.77        57.69 o                         
  -7  14   6       1030.45       1070.88       127.84 o                         
  -6  14   6          7.01        -28.21        30.28 o                         
  -5  14   6       2952.42       2814.23       147.65 o                         
  -4  14   6        233.42        160.49        37.67 o                         
  -3  14   6       3260.02       3124.64       141.76 o                         
  -2  14   6        165.28        166.74        34.03 o                         
  -1  14   6       6697.37       6988.42       231.81 o                         
   0  14   6       4842.56       4938.41       326.00 o                         
   1  14   6       2735.26       2937.72       326.98 o                         
   2  14   6          4.52        -12.48        84.64 o                         
   3  14   6       4405.61       4426.34       458.55 o                         
   4  14   6        244.25        108.91        38.67 o                         
   5  14   6       1469.17       1424.25       128.47 o                         
   6  14   6         98.35        128.55        66.02 o                         
   7  14   6        444.84        431.68        87.69 o                         
   8  14   6         69.98        -11.82        70.14 o                         
  -8  15   6        160.31        116.21        68.05 o                         
  -7  15   6         49.26         88.80        55.93 o                         
  -6  15   6         57.62        -37.52        75.56 o                         
  -5  15   6        147.65        108.19        38.33 o                         
  -4  15   6         63.96         31.47        33.39 o                         
  -3  15   6         82.43         33.98        23.28 o                         
  -2  15   6         31.84          3.91        22.47 o                         
  -1  15   6        257.27        294.51        60.53 o                         
   0  15   6       4645.60       4865.88       334.10 o                         
   1  15   6        854.09        720.77       129.87 o                         
   2  15   6       3042.22       3289.38       193.65 o                         
   3  15   6        688.16        794.00        96.64 o                         
   4  15   6       2168.48       2479.92       420.96 o                         
   5  15   6       1403.76       1287.38       126.19 o                         
   6  15   6       1206.90       1156.20       123.51 o                         
   8  15   6        757.76        676.13       176.66 o                         
  -7  16   6       2802.41       3301.27       337.55 o                         
  -6  16   6       1222.94       1084.76       124.74 o                         
  -5  16   6       6419.03       6610.55       262.29 o                         
  -4  16   6       1808.71       1729.75       123.22 o                         
  -3  16   6       5617.19       5733.52       205.56 o                         
  -2  16   6       2953.39       2745.86       177.71 o                         
  -1  16   6       4202.80       4210.99       305.13 o                         
   0  16   6       3652.12       4011.60       312.28 o                         
   1  16   6       4648.98       4715.12       345.69 o                         
   2  16   6       5926.34       6027.50       393.33 o                         
   3  16   6       4120.96       4563.13       240.76 o                         
   4  16   6        297.97        292.05        52.74 o                         
   5  16   6       4679.56       4720.96       249.98 o                         
   6  16   6        854.94        838.17       111.96 o                         
  -7  17   6         57.58         71.26        66.46 o                         
  -6  17   6        484.19        398.05        83.71 o                         
  -5  17   6        176.07        175.51        58.42 o                         
  -4  17   6         34.12         31.94        83.65 o                         
  -3  17   6         33.02         37.49        72.54 o                         
  -2  17   6         59.28        138.98        47.73 o                         
  -1  17   6        102.50         39.61        65.02 o                         
   0  17   6       1347.16       1686.67       214.72 o                         
   1  17   6        192.69         65.34        59.50 o                         
   2  17   6        431.78        275.21        97.32 o                         
   3  17   6        131.93        128.90        77.50 o                         
   4  17   6        445.51        397.92        77.49 o                         
   5  17   6        260.67        281.67        69.74 o                         
   6  17   6         75.57        128.08        50.93 o                         
  -6  18   6       2123.62       2275.24       211.74 o                         
  -5  18   6          1.74         48.44        51.97 o                         
  -4  18   6       3465.35       3421.32       219.91 o                         
  -3  18   6        983.47        912.95       113.78 o                         
  -2  18   6       1628.38       1619.38       145.89 o                         
  -1  18   6       2154.43       1889.38       152.47 o                         
   0  18   6        399.64        239.29        54.42 o                         
   1  18   6         25.37          6.90        52.85 o                         
   2  18   6       3298.60       3981.04       341.13 o                         
   3  18   6        240.94        253.91        92.64 o                         
   4  18   6       4013.35       4273.83       460.41 o                         
   5  18   6          1.39        -73.43        73.43 o                         
   6  18   6       1690.22       1522.12       222.04 o                         
  -6  19   6          8.49        -14.30        51.32 o                         
  -5  19   6        525.16        563.59        98.18 o                         
  -4  19   6        112.08        102.65        49.21 o                         
  -3  19   6        710.51        638.33       132.76 o                         
  -2  19   6        123.89        110.31        53.52 o                         
  -1  19   6        396.39        532.60        90.00 o                         
   0  19   6        468.59        368.48       114.99 o                         
   1  19   6       1213.63       1377.03       210.54 o                         
   2  19   6         26.92         43.40        84.59 o                         
   3  19   6       1642.93       1493.01       148.78 o                         
   4  19   6        158.44        231.40       106.04 o                         
   5  19   6        243.96         99.95        75.62 o                         
   6  19   6        248.86        202.98        93.09 o                         
  -5  20   6        371.32        416.19        84.92 o                         
  -4  20   6       1090.21       1129.74       135.94 o                         
  -3  20   6        187.58        123.43        53.59 o                         
  -2  20   6       1247.72       1070.74       125.34 o                         
  -1  20   6         41.35        -85.98        85.98 o                         
   0  20   6       1489.75       1367.30       212.44 o                         
   1  20   6        107.95         38.76        48.79 o                         
   2  20   6       1010.21        965.60       188.84 o                         
   3  20   6         68.25         58.16        44.05 o                         
   4  20   6       1150.52       1209.05       207.18 o                         
   5  20   6        258.79        269.33       114.80 o                         
   6  20   6       1419.03       1471.90       232.68 o                         
  -5  21   6         27.98        -11.15        36.98 o                         
  -4  21   6         57.33         36.87        75.56 o                         
  -3  21   6         34.00        -14.34        36.59 o                         
  -2  21   6        137.52        145.90        86.91 o                         
  -1  21   6        158.79        111.82        93.25 o                         
   0  21   6         58.29         46.60        66.12 o                         
   1  21   6        443.99        386.19       128.31 o                         
   2  21   6        357.93        280.56       124.22 o                         
   3  21   6         81.62         50.15        47.89 o                         
   2  22   6        155.09        123.25        89.16 o                         
   3  22   6       2788.20       2721.79       298.38 o                         
 -11   0   7        343.70        346.94       111.22 o                         
  -9   0   7          2.66         19.77        58.37 o                         
  -7   0   7       1408.80       1406.66       114.72 o                         
  -5   0   7       2056.54       1992.98        89.58 o                         
  -3   0   7         56.43        124.29        30.05 o                         
  -1   0   7      17628.73      16597.53       478.13 o                         
   1   0   7       2638.69       3052.10       164.92 o                         
   3   0   7       2688.19       2791.43        90.58 o                         
   5   0   7       2113.05       1957.86       189.91 o                         
   7   0   7       4571.38       4260.19       331.19 o                         
   9   0   7       1067.98       1068.49       197.14 o                         
 -11   1   7         73.63         68.25        47.05 o                         
 -10   1   7       1486.73       1684.27       180.39 o                         
  -9   1   7         22.70          2.79        24.72 o                         
  -8   1   7       3925.38       4134.92       148.93 o                         
  -7   1   7        421.97        367.24        42.38 o                         
  -6   1   7       4081.31       3929.68       107.13 o                         
  -5   1   7       2107.22       2033.10        71.81 o                         
  -4   1   7      15447.73      15846.17       241.27 o                         
  -3   1   7       4103.01       3647.96        95.01 o                         
  -2   1   7       9517.72       8761.46       225.89 o                         
  -1   1   7         61.76         76.06        26.79 o                         
   0   1   7      39101.18      39055.45       490.64 o                         
   1   1   7        146.31         64.43        32.58 o                         
   2   1   7      36846.86      35635.65       417.66 o                         
   3   1   7       4461.49       4084.76       128.33 o                         
   4   1   7      12642.00      10732.24       509.32 o                         
   5   1   7         55.37         42.68        17.26 o                         
   6   1   7       6298.90       6308.47       267.41 o                         
   7   1   7        664.72        709.84        99.29 o                         
   8   1   7       1525.18       1319.33       137.79 o                         
   9   1   7        133.84        171.87        63.08 o                         
  10   1   7        928.17       1005.23       145.35 o                         
 -11   2   7         49.74         96.86        63.02 o                         
 -10   2   7        269.82        300.97        59.25 o                         
  -9   2   7         59.63         45.22        32.79 o                         
  -8   2   7          8.33          3.00        22.93 o                         
  -7   2   7         15.30         39.26        18.75 o                         
  -6   2   7       1426.04       1367.74        56.04 o                         
  -5   2   7        280.39        259.42        27.31 o                         
  -4   2   7        156.60        192.55        32.27 o                         
  -3   2   7        880.97        858.73        56.92 o                         
  -2   2   7        435.76        617.60        56.77 o                         
  -1   2   7      14269.76      13936.75       448.10 o                         
   0   2   7        353.74        273.83        24.98 o                         
   1   2   7       3823.37       3176.09        97.71 o                         
   2   2   7        378.54        390.78        32.32 o                         
   3   2   7       7743.52       7610.58       183.56 o                         
   4   2   7        152.32        153.04        44.40 o                         
   5   2   7        835.23        817.49        69.01 o                         
   6   2   7       4299.37       4217.25       235.27 o                         
   7   2   7        382.27        336.81        67.07 o                         
   8   2   7       1267.65       1569.77       154.24 o                         
   9   2   7       1731.46       2062.84       189.07 o                         
  10   2   7        791.15        887.41       137.14 o                         
 -11   3   7       2137.33       1895.82       244.69 o                         
 -10   3   7       1041.67        922.06        96.12 o                         
  -9   3   7       4336.22       4518.58       198.26 o                         
  -8   3   7       1706.82       1574.40        79.38 o                         
  -7   3   7      14467.50      14722.16       221.26 o                         
  -6   3   7       3939.52       4055.69        98.17 o                         
  -5   3   7      19104.88      19596.87       234.50 o                         
  -4   3   7        944.58        808.79        38.38 o                         
  -3   3   7      33705.55      34316.09       559.64 o                         
  -2   3   7       7355.13       7082.12       289.93 o                         
  -1   3   7      50356.06      53700.25      1162.21 o                         
   0   3   7       8810.90       8262.48       275.65 o                         
   1   3   7      67901.59      67926.95      1038.92 o                         
   2   3   7        165.67        165.53        23.17 o                         
   3   3   7      30153.09      29576.45       375.20 o                         
   4   3   7        713.12        653.06        43.42 o                         
   5   3   7      17652.76      17291.67       393.99 o                         
   6   3   7       1063.72        846.54       136.86 o                         
   7   3   7       5232.80       4753.60       251.57 o                         
   8   3   7         85.92         95.01        53.25 o                         
   9   3   7       4035.77       4082.47       266.62 o                         
  10   3   7        215.15        277.31       118.51 o                         
 -11   4   7         22.51        -22.15        46.36 o                         
 -10   4   7        269.02        314.82        75.71 o                         
  -9   4   7        353.14        371.94        61.24 o                         
  -8   4   7        157.44        191.04        34.70 o                         
  -7   4   7        778.38        747.32        44.32 o                         
  -6   4   7        351.48        338.94        29.21 o                         
  -5   4   7       1981.32       1895.20        60.75 o                         
  -4   4   7        401.53        351.36        25.22 o                         
  -3   4   7       1870.60       1728.55        47.13 o                         
  -2   4   7       1462.30       1384.48       105.58 o                         
  -1   4   7        153.55        228.80        23.23 o                         
   0   4   7      32941.80      34151.41       556.04 o                         
   1   4   7         15.99         37.95        39.27 o                         
   2   4   7       5022.51       5230.00       137.61 o                         
   3   4   7       4237.76       4776.90       134.61 o                         
   4   4   7        296.59        311.17        31.40 o                         
   5   4   7        181.25        134.95        24.25 o                         
   6   4   7        140.14        166.43        48.89 o                         
   7   4   7        306.35        211.67        68.19 o                         
   8   4   7       2014.28       2022.88       176.34 o                         
   9   4   7        158.75        117.87       121.48 o                         
  10   4   7        846.78       1014.44       216.48 o                         
 -10   5   7         20.12         -0.69        31.69 o                         
  -9   5   7       1710.33       1969.63       131.21 o                         
  -8   5   7         18.31         32.18        21.91 o                         
  -7   5   7       1961.96       1990.84        81.30 o                         
  -6   5   7        240.29        263.84        25.86 o                         
  -5   5   7       3532.84       3616.21        86.02 o                         
  -4   5   7        511.97        512.76        30.91 o                         
  -3   5   7       3709.46       3782.35        91.83 o                         
  -2   5   7         52.15          4.77        22.96 o                         
  -1   5   7       1579.86       1309.08       158.48 o                         
   0   5   7          0.29         25.76        14.27 o                         
   1   5   7       1197.10       1203.96       112.85 o                         
   2   5   7       1824.18       1963.36       143.88 o                         
   3   5   7       1373.28       1252.64       108.75 o                         
   4   5   7        884.51        928.92        55.45 o                         
   5   5   7        569.36        485.40        41.78 o                         
   6   5   7         96.80         91.41        26.74 o                         
   7   5   7         75.54         55.39        36.20 o                         
   8   5   7        668.32        619.19       102.02 o                         
   9   5   7        108.24         73.96        63.09 o                         
  10   5   7         49.98        111.79        79.32 o                         
 -10   6   7        264.86        254.77        55.95 o                         
  -9   6   7         22.38         30.28        31.70 o                         
  -8   6   7        129.91         64.24        32.50 o                         
  -7   6   7        213.20        185.03        28.45 o                         
  -6   6   7        614.41        729.51        47.36 o                         
  -5   6   7          4.89          5.94        12.79 o                         
  -4   6   7       6682.07       6378.82       232.89 o                         
  -3   6   7         32.61          6.79        47.83 o                         
  -2   6   7       5923.93       5741.07       153.59 o                         
  -1   6   7       1061.55       1017.65       154.23 o                         
   0   6   7       2066.72       2396.70       168.32 o                         
   1   6   7          8.67         36.72        42.98 o                         
   2   6   7       2843.46       3068.04       187.04 o                         
   3   6   7       2011.40       2329.38       161.95 o                         
   4   6   7       1907.35       1883.36       144.94 o                         
   5   6   7          5.77          3.28        17.27 o                         
   6   6   7       2896.48       2723.45       144.61 o                         
   7   6   7          4.71         40.98        68.65 o                         
   8   6   7        392.46        170.59        88.73 o                         
   9   6   7        853.04        905.45       185.56 o                         
  10   6   7        429.32        310.97       117.81 o                         
 -10   7   7       2694.38       2568.58       208.94 o                         
  -9   7   7       2477.97       2530.55       149.99 o                         
  -8   7   7       8361.96       9021.75       275.99 o                         
  -7   7   7       5753.46       5861.32       148.31 o                         
  -6   7   7      10932.84      11137.77       267.74 o                         
  -5   7   7      14543.94      15190.97       284.85 o                         
  -4   7   7       4782.70       4554.82       103.68 o                         
  -3   7   7       6413.05       5721.38       177.93 o                         
  -2   7   7      11059.30      11423.73       309.84 o                         
  -1   7   7      23177.18      25317.51       490.41 o                         
   0   7   7      15469.95      15878.24       643.21 o                         
   1   7   7       7347.16       6360.51       293.58 o                         
   2   7   7      23128.75      24207.27       670.07 o                         
   3   7   7       7675.01       7856.33       328.13 o                         
   4   7   7      10234.43      10379.01       388.07 o                         
   5   7   7       5079.05       4872.26       202.38 o                         
   6   7   7       4095.56       4001.84       185.72 o                         
   7   7   7       2500.04       2396.74       270.06 o                         
   8   7   7       2333.82       2221.32       276.75 o                         
   9   7   7       1363.47       1487.89       234.52 o                         
 -10   8   7          1.32        -28.49        38.31 o                         
  -9   8   7        154.07         50.29        39.91 o                         
  -8   8   7        196.12        196.31        47.72 o                         
  -7   8   7         47.32         75.51        23.30 o                         
  -6   8   7       1575.20       1650.04        74.32 o                         
  -5   8   7          5.40         -5.63        20.41 o                         
  -4   8   7         79.75        118.32        34.64 o                         
  -3   8   7       1878.14       1723.17       110.85 o                         
  -2   8   7         65.20         34.67        18.06 o                         
  -1   8   7       7303.75       7831.20       184.95 o                         
   0   8   7         72.89         34.98        27.60 o                         
   1   8   7       3678.84       3738.55       160.83 o                         
   2   8   7        360.93        356.35        74.07 o                         
   3   8   7       2236.77       2085.16       167.02 o                         
   4   8   7       2641.01       2668.77       191.97 o                         
   5   8   7         76.68         56.15        32.82 o                         
   6   8   7        550.23        547.79        75.14 o                         
   7   8   7        581.80        552.31       136.73 o                         
   8   8   7         33.66         78.84        99.22 o                         
   9   8   7       1040.01       1209.64       218.74 o                         
  -9   9   7        362.35        259.93        72.96 o                         
  -8   9   7        988.04       1067.42       126.77 o                         
  -7   9   7        793.15        750.91        61.48 o                         
  -6   9   7       4773.58       5035.36       150.04 o                         
  -5   9   7       1284.04       1284.04        69.81 o                         
  -4   9   7       8636.69       8898.64       236.35 o                         
  -3   9   7         28.50          4.34        24.64 o                         
  -2   9   7       1696.85       1749.88        87.95 o                         
  -1   9   7       1114.22       1012.92        85.93 o                         
   0   9   7       1675.60       1738.63       112.64 o                         
   1   9   7          5.20         -5.91        27.51 o                         
   2   9   7       4725.33       5140.58       201.55 o                         
   3   9   7       1887.52       2024.34       173.07 o                         
   4   9   7        333.79        396.18        82.57 o                         
   5   9   7        309.18        237.10        63.44 o                         
   6   9   7        726.87        752.20        86.11 o                         
   7   9   7         11.71         89.42        73.44 o                         
   8   9   7        431.51        345.81       110.73 o                         
   9   9   7          3.45         70.50        88.47 o                         
  -9  10   7        193.06        197.07        56.60 o                         
  -8  10   7         15.65        -52.75        52.75 o                         
  -7  10   7        896.23       1074.96       118.21 o                         
  -6  10   7        111.25        132.74        28.41 o                         
  -5  10   7        872.79        863.45        68.84 o                         
  -4  10   7        755.58        697.65        67.62 o                         
  -3  10   7       4358.27       4579.35       163.77 o                         
  -2  10   7       2209.68       2419.48       108.10 o                         
  -1  10   7        875.51        976.14        86.64 o                         
   0  10   7       1043.17        801.55        56.81 o                         
   1  10   7       2432.71       2830.86       151.68 o                         
   2  10   7       1465.32       1446.15       109.57 o                         
   3  10   7       2983.27       2859.88       240.13 o                         
   4  10   7        147.93        120.05        34.53 o                         
   5  10   7       5979.31       6023.12       238.93 o                         
   6  10   7          0.05          5.61        29.11 o                         
   7  10   7        686.31        529.53        85.74 o                         
   8  10   7         45.72         10.62        58.41 o                         
   9  10   7        938.70        896.37       197.99 o                         
  -9  11   7        323.46        400.55        89.47 o                         
  -8  11   7       2283.41       2700.25       265.27 o                         
  -7  11   7       1732.16       1759.27       156.52 o                         
  -6  11   7       3803.98       4088.20       222.40 o                         
  -5  11   7        648.54        675.09        55.66 o                         
  -4  11   7      13934.93      14964.71       332.95 o                         
  -3  11   7        237.08        118.25        38.96 o                         
  -2  11   7      13305.82      13530.16       349.02 o                         
  -1  11   7        209.39        246.56        35.42 o                         
   0  11   7      11120.39      11005.03       236.64 o                         
   1  11   7        214.05        238.31        42.82 o                         
   2  11   7      15961.77      17033.92       432.26 o                         
   3  11   7       3128.01       3084.57       168.44 o                         
   4  11   7      10700.66      11213.94       525.11 o                         
   5  11   7         31.20         40.69        34.62 o                         
   6  11   7       4214.06       4725.44       220.79 o                         
   7  11   7         28.84         -8.93        36.83 o                         
   8  11   7       2883.18       3379.42       365.88 o                         
   9  11   7         85.25         71.68        83.94 o                         
  -9  12   7         57.82        106.49        57.09 o                         
  -8  12   7        153.14        218.29       127.08 o                         
  -7  12   7        267.37        334.67        79.41 o                         
  -6  12   7        306.26        239.19        94.84 o                         
  -5  12   7        327.98        317.71        46.75 o                         
  -4  12   7        123.26        111.38        35.23 o                         
  -3  12   7         42.46         59.69        31.37 o                         
  -2  12   7        101.21         69.78        45.82 o                         
  -1  12   7        128.67        134.53        33.67 o                         
   0  12   7        899.89        758.85        58.02 o                         
   1  12   7          2.91         -4.71        11.45 o                         
   2  12   7       4873.76       5160.11       226.18 o                         
   3  12   7       2620.29       2720.20       163.09 o                         
   4  12   7        543.79        459.99        71.60 o                         
   5  12   7        756.35        770.62       144.58 o                         
   6  12   7       1333.06       1211.58       114.48 o                         
   7  12   7       1591.29       1709.53       160.08 o                         
   8  12   7        515.43        608.14       165.09 o                         
  -9  13   7       1936.95       1914.60       269.47 o                         
  -8  13   7         24.24         10.21        51.94 o                         
  -7  13   7       3403.62       3960.01       242.49 o                         
  -6  13   7        776.65        639.72        91.13 o                         
  -5  13   7       3666.34       3914.82       241.71 o                         
  -4  13   7        355.41        246.02        43.81 o                         
  -3  13   7       9941.89      10133.60       266.87 o                         
  -2  13   7        140.51         78.38        26.80 o                         
  -1  13   7      14318.19      14672.29       372.08 o                         
   0  13   7        139.63        122.87        25.72 o                         
   1  13   7       7513.35       8334.37       298.87 o                         
   2  13   7       1553.98       1647.28       163.33 o                         
   3  13   7       5071.96       5464.62       365.15 o                         
   4  13   7       1266.32       1193.97       115.73 o                         
   5  13   7       6792.63       7331.76       293.63 o                         
   6  13   7         28.44         48.97        29.94 o                         
   7  13   7       3488.62       3589.02       235.52 o                         
   8  13   7         28.45        -17.78        89.82 o                         
  -8  14   7         56.60         55.49        89.43 o                         
  -7  14   7          6.36         36.74        45.52 o                         
  -6  14   7        247.86        224.25        49.00 o                         
  -5  14   7        967.06        907.69        87.73 o                         
  -4  14   7        387.09        372.34        64.03 o                         
  -3  14   7         97.32        123.36        33.43 o                         
  -2  14   7          7.72          2.55        20.39 o                         
  -1  14   7          0.22          3.57        30.70 o                         
   0  14   7       1444.93       1314.83       149.03 o                         
   1  14   7         83.49         43.65        36.23 o                         
   2  14   7        617.31        493.51        72.76 o                         
   3  14   7        182.50        116.77        42.70 o                         
   4  14   7        531.82        431.74        74.08 o                         
   5  14   7          1.86        -26.83        32.70 o                         
   6  14   7       1570.33       1603.73       139.88 o                         
   7  14   7         94.26        -24.54        39.31 o                         
   8  14   7        792.32        825.08       191.93 o                         
  -8  15   7         53.18        202.87        95.08 o                         
  -7  15   7        580.88        746.96       112.05 o                         
  -6  15   7         75.32         53.94        87.03 o                         
  -5  15   7       2399.78       2427.31       143.61 o                         
  -4  15   7         89.07         82.48        33.09 o                         
  -3  15   7       3220.30       3074.01       147.52 o                         
  -2  15   7        232.90        176.13        43.63 o                         
  -1  15   7       5551.94       5717.66       370.36 o                         
   0  15   7        103.75         -5.07        59.87 o                         
   1  15   7       2160.85       2343.64       163.97 o                         
   2  15   7        732.67        574.92        93.86 o                         
   3  15   7       2659.86       2847.22       185.70 o                         
   4  15   7         49.50        -18.18        34.63 o                         
   5  15   7       2651.52       2444.95       177.45 o                         
   6  15   7         52.66          0.17        50.84 o                         
   7  15   7       1085.05       1254.52       186.98 o                         
  -7  16   7         63.87        127.56       124.99 o                         
  -6  16   7        290.62        212.17        69.18 o                         
  -5  16   7         10.59         56.76        50.90 o                         
  -4  16   7        618.61        440.19        75.43 o                         
  -3  16   7         40.82         50.76        27.77 o                         
  -2  16   7        391.98        457.50        78.33 o                         
  -1  16   7        307.29        278.40        58.48 o                         
   0  16   7         25.72         55.40        56.68 o                         
   1  16   7          2.44        -14.01        54.22 o                         
   2  16   7         11.95         95.94        42.97 o                         
   3  16   7       1939.34       1928.62       157.58 o                         
   4  16   7       1955.46       2008.17       163.35 o                         
   5  16   7        142.59         53.98        57.95 o                         
   6  16   7        994.64        762.64       106.20 o                         
  -7  17   7        653.50        409.12       140.42 o                         
  -6  17   7       2899.49       3175.94       178.23 o                         
  -5  17   7        926.43       1002.24        96.19 o                         
  -4  17   7       6321.87       6638.25       308.48 o                         
  -3  17   7       1158.12       1051.22       119.93 o                         
  -2  17   7       8180.05       9086.67       349.19 o                         
  -1  17   7        316.72        293.52        64.85 o                         
   0  17   7       6954.88       7487.92       459.57 o                         
   1  17   7        285.69        195.98        74.35 o                         
   2  17   7       5539.75       6260.64       420.99 o                         
   3  17   7        143.98        144.42        56.19 o                         
   4  17   7       3526.13       3776.96       328.37 o                         
   5  17   7        128.39          3.97        37.61 o                         
   6  17   7       3623.09       3582.70       230.89 o                         
  -6  18   7        377.18        423.37       279.48 o                         
  -5  18   7        994.02        909.32       121.79 o                         
  -4  18   7        386.41        475.74        87.18 o                         
  -3  18   7       1318.30       1156.91       128.38 o                         
  -2  18   7        229.36        200.01        65.63 o                         
  -1  18   7         40.40         35.56        34.57 o                         
   0  18   7          8.86        -11.35        31.69 o                         
   1  18   7        678.79        789.38       157.70 o                         
   2  18   7        849.33        780.21       158.89 o                         
   3  18   7       1757.53       2115.15       253.96 o                         
   4  18   7         43.27         67.07        78.36 o                         
   5  18   7        823.23        853.63       116.28 o                         
   6  18   7         35.81         43.48        42.88 o                         
  -6  19   7        442.09        413.75        88.30 o                         
  -5  19   7          1.76        115.41        54.32 o                         
  -4  19   7       1334.57       1339.67       144.94 o                         
  -3  19   7         98.29         39.81        43.17 o                         
  -2  19   7       1958.23       2008.28       170.33 o                         
  -1  19   7          8.61        -15.00        36.61 o                         
   0  19   7         33.58         13.59        41.58 o                         
   1  19   7         72.01        -18.87        60.93 o                         
   2  19   7         61.00         74.81        70.34 o                         
   3  19   7        682.85        649.29       159.18 o                         
   4  19   7        124.42         54.87        67.18 o                         
   5  19   7        143.45        112.07        78.94 o                         
   6  19   7         90.12         27.07        62.68 o                         
  -6  20   7         92.43        101.43        85.69 o                         
  -5  20   7        238.63        144.96        60.81 o                         
  -4  20   7         94.70         68.59        58.14 o                         
  -3  20   7        788.97        708.81       108.06 o                         
  -2  20   7         14.64        -41.69        41.69 o                         
  -1  20   7        291.09        301.76        66.11 o                         
   0  20   7         47.03        177.84        89.57 o                         
   1  20   7        537.75        615.79       156.15 o                         
   2  20   7        132.10         39.03        62.53 o                         
   3  20   7        115.36         54.09        54.77 o                         
   4  20   7         54.21         -3.31        73.65 o                         
   5  20   7        719.10        699.51       175.04 o                         
  -5  21   7       1305.58       1121.21       201.52 o                         
  -4  21   7       1483.19       1555.23       165.84 o                         
  -3  21   7       1339.44       1323.64       149.81 o                         
  -2  21   7       2390.57       2307.07       287.42 o                         
  -1  21   7       2679.67       2632.01       305.59 o                         
   0  21   7       1910.14       1853.12       259.55 o                         
   1  21   7       1267.86       1229.11       211.33 o                         
   2  21   7       1650.84       1775.16       256.10 o                         
   3  21   7        399.50        571.46       211.93 o                         
  -4  22   7        177.82         18.97        49.07 o                         
   3  22   7        106.25        -16.85        58.08 o                         
 -10   0   8        240.23        211.21       109.36 o                         
  -8   0   8         16.45         -4.99        31.99 o                         
  -6   0   8        114.77        130.10        50.73 o                         
  -4   0   8       1222.25       1274.75        54.53 o                         
  -2   0   8       3530.50       3458.67       198.27 o                         
   0   0   8      10565.54      10066.67       231.18 o                         
   2   0   8       1591.31       1586.58        93.31 o                         
   4   0   8        424.57        331.52        31.74 o                         
   6   0   8       3341.08       3341.68       275.77 o                         
   8   0   8       2668.71       2579.24       283.19 o                         
  10   0   8        376.01        562.61       158.17 o                         
 -11   1   8         40.56         54.61        62.60 o                         
 -10   1   8        468.51        458.94        75.54 o                         
  -9   1   8        164.86         65.09        31.40 o                         
  -8   1   8          1.42         -8.05        30.67 o                         
  -7   1   8       1859.09       1903.93        94.43 o                         
  -6   1   8         62.69         63.62        17.97 o                         
  -5   1   8       1972.98       1954.11        72.16 o                         
  -4   1   8        610.94        649.11        33.16 o                         
  -3   1   8        913.78        828.11        70.49 o                         
  -2   1   8        110.09        105.10        55.57 o                         
  -1   1   8       5388.74       6716.43       134.74 o                         
   0   1   8       1021.94        978.04        51.38 o                         
   1   1   8      15652.53      15634.11       267.10 o                         
   2   1   8       2745.09       2626.86        85.44 o                         
   3   1   8       4101.60       3985.68       111.48 o                         
   4   1   8         56.94         25.13        12.80 o                         
   5   1   8       3808.06       3670.29       136.95 o                         
   6   1   8        459.49        263.83       134.96 o                         
   7   1   8       1342.40       1359.39       135.88 o                         
   8   1   8        599.21        568.88        98.60 o                         
   9   1   8       1924.65       1808.98       180.82 o                         
  10   1   8         25.37        -19.56        50.82 o                         
 -11   2   8        312.88        377.13       117.53 o                         
 -10   2   8       2015.39       2172.96       146.25 o                         
  -9   2   8       1669.66       1625.84        99.75 o                         
  -8   2   8       7759.08       8122.42       215.07 o                         
  -7   2   8       1690.35       1642.38        74.34 o                         
  -6   2   8      13659.34      13880.81       281.77 o                         
  -5   2   8       5602.37       5540.79       127.26 o                         
  -4   2   8      27591.46      26614.00       318.80 o                         
  -3   2   8       6367.93       6103.46       167.30 o                         
  -2   2   8      29153.63      29451.30       746.80 o                         
  -1   2   8       9011.94       9078.50       303.48 o                         
   0   2   8      19792.81      18569.86       518.85 o                         
   1   2   8       1701.39       1841.20        76.93 o                         
   2   2   8      23919.58      23813.54       322.14 o                         
   3   2   8      10401.75      10451.26       327.51 o                         
   4   2   8      16481.76      17015.68       312.88 o                         
   5   2   8       5444.43       5567.78       173.39 o                         
   6   2   8      11510.61      11280.71       378.65 o                         
   7   2   8       2579.57       2752.43       319.05 o                         
   8   2   8       3260.67       3161.04       222.34 o                         
   9   2   8       1184.26       1264.69       168.91 o                         
  10   2   8        852.44        893.78       140.21 o                         
 -11   3   8         21.05        -28.57       123.49 o                         
 -10   3   8        316.07        284.11        55.26 o                         
  -9   3   8         39.10         43.22        35.26 o                         
  -8   3   8        986.97        981.31        73.26 o                         
  -7   3   8        443.07        476.06        42.64 o                         
  -6   3   8       2580.39       2552.03        88.38 o                         
  -5   3   8        764.20        807.18        47.41 o                         
  -4   3   8      11671.12      12036.53       180.07 o                         
  -3   3   8       2395.65       2431.45       108.67 o                         
  -2   3   8        949.20        833.16        97.63 o                         
  -1   3   8       9753.27      11276.23       399.54 o                         
   0   3   8       2233.30       2246.49        71.61 o                         
   1   3   8        737.61        787.09        60.23 o                         
   2   3   8      14481.55      14451.71       323.54 o                         
   3   3   8       1214.30       1030.22        67.83 o                         
   4   3   8       4371.26       4363.69       148.98 o                         
   5   3   8       2536.61       2564.77       120.68 o                         
   6   3   8       4377.76       4760.90       240.38 o                         
   7   3   8        244.63        198.59        55.81 o                         
   8   3   8       1170.17        978.37       127.75 o                         
   9   3   8          5.79        117.50        66.29 o                         
  10   3   8        790.58        807.69       131.82 o                         
 -11   4   8       1325.45       1202.23       141.79 o                         
 -10   4   8         28.97          0.46        27.81 o                         
  -9   4   8        615.40        766.87        93.58 o                         
  -8   4   8        281.32        215.04        48.16 o                         
  -7   4   8       2457.24       2489.05        81.93 o                         
  -6   4   8        122.44        109.17        18.42 o                         
  -5   4   8       4922.71       5106.58       104.16 o                         
  -4   4   8        120.27        113.57        18.97 o                         
  -3   4   8      25307.96      25057.40       536.25 o                         
  -2   4   8         59.54        245.41        77.75 o                         
  -1   4   8      17657.86      16977.78       944.65 o                         
   0   4   8        860.60       1000.39        99.17 o                         
   1   4   8        813.55        730.64        65.78 o                         
   2   4   8        328.40        250.93        31.47 o                         
   3   4   8       3830.59       3662.77       121.32 o                         
   4   4   8       2509.83       2594.74        95.77 o                         
   5   4   8       7035.32       7091.72       207.04 o                         
   6   4   8        535.51        466.30        75.25 o                         
   7   4   8       4233.41       3924.03       233.84 o                         
   8   4   8        523.04        600.73        99.29 o                         
   9   4   8        702.21        825.52       122.38 o                         
  10   4   8         60.15          0.49        63.00 o                         
 -10   5   8         29.66         17.57        34.88 o                         
  -9   5   8         39.87         22.71        28.72 o                         
  -8   5   8        324.28        218.79        47.25 o                         
  -7   5   8        878.51        751.68        51.84 o                         
  -6   5   8        309.26        325.78        27.71 o                         
  -5   5   8        169.48        159.90        18.10 o                         
  -4   5   8        505.88        462.37        28.91 o                         
  -3   5   8        874.13        777.70        33.56 o                         
  -2   5   8       1968.00       1812.29       101.76 o                         
  -1   5   8        390.66        530.66        39.70 o                         
   0   5   8      16433.02      16767.99       519.14 o                         
   1   5   8        662.15        826.92        98.64 o                         
   2   5   8      19684.43      20824.67       397.79 o                         
   3   5   8        361.04        441.49        42.86 o                         
   4   5   8       3045.75       3205.13       107.98 o                         
   5   5   8        582.07        465.06        42.46 o                         
   6   5   8        458.89        548.03        84.48 o                         
   7   5   8          3.13        -10.31        45.59 o                         
   8   5   8        696.59        528.02        95.50 o                         
   9   5   8         11.77         12.54        41.07 o                         
 -10   6   8         57.63        -23.59        33.15 o                         
  -9   6   8       3031.93       3107.35       168.04 o                         
  -8   6   8        151.44        138.91        41.99 o                         
  -7   6   8       8660.82       8830.26       227.70 o                         
  -6   6   8        986.46        877.33        52.94 o                         
  -5   6   8      14749.82      15144.56       201.15 o                         
  -4   6   8       2658.28       2444.14        75.59 o                         
  -3   6   8       7796.27       7068.71       184.38 o                         
  -2   6   8       1346.50       1262.48        87.66 o                         
  -1   6   8      13365.95      13627.82       331.59 o                         
   0   6   8        632.06        842.39       103.42 o                         
   1   6   8      26684.83      28674.57       757.09 o                         
   2   6   8       1194.66       1068.52       115.09 o                         
   3   6   8       5792.96       5695.72       271.93 o                         
   4   6   8          6.45         11.90        22.22 o                         
   5   6   8       2460.49       2544.57       101.03 o                         
   6   6   8       1227.25       1197.02       123.04 o                         
   7   6   8       1735.89       1873.50       238.01 o                         
   8   6   8          0.60        -35.37        61.68 o                         
   9   6   8       1566.85       1704.06       257.68 o                         
 -10   7   8         45.21        -15.63       227.17 o                         
  -9   7   8         41.50         85.87        42.78 o                         
  -8   7   8        263.45        317.02        57.33 o                         
  -7   7   8        345.99        406.03        48.13 o                         
  -6   7   8       1277.12       1277.84        64.13 o                         
  -5   7   8        699.87        676.41        49.11 o                         
  -4   7   8       4998.49       5118.03       111.31 o                         
  -3   7   8        913.66        859.74        45.92 o                         
  -2   7   8       7021.10       6976.56       185.41 o                         
  -1   7   8       7900.93       7363.70       233.41 o                         
   0   7   8      13456.16      13951.36       486.14 o                         
   1   7   8        330.69        135.70        47.14 o                         
   2   7   8       1174.09       1262.72       128.04 o                         
   3   7   8      13114.99      14525.53       490.65 o                         
   4   7   8       2523.09       2887.87       196.08 o                         
   5   7   8       3148.83       2803.16       137.27 o                         
   6   7   8       8669.49       8829.16       293.07 o                         
   7   7   8        934.05        860.82       164.93 o                         
   8   7   8        875.22        772.48       170.43 o                         
   9   7   8        405.10        449.24       151.37 o                         
 -10   8   8       2444.77       2852.09       314.28 o                         
  -9   8   8         68.78        -15.61        92.99 o                         
  -8   8   8       5808.48       6371.76       272.11 o                         
  -7   8   8        313.53        196.04        32.87 o                         
  -6   8   8      11124.44      11351.95       245.24 o                         
  -5   8   8         66.90         63.00        23.45 o                         
  -4   8   8      24643.59      25818.40       612.59 o                         
  -3   8   8         15.94         -2.75        14.21 o                         
  -2   8   8      24651.97      24985.79       409.87 o                         
  -1   8   8        731.28        610.45        68.05 o                         
   0   8   8      13757.83      14247.93       355.08 o                         
   1   8   8       3427.07       3322.85       220.43 o                         
   2   8   8      14723.59      16425.02       546.32 o                         
   3   8   8       2639.41       2487.74       189.24 o                         
   4   8   8       7881.92       7567.72       345.27 o                         
   5   8   8        835.65        731.76       104.30 o                         
   6   8   8       7866.68       8161.42       291.66 o                         
   7   8   8        114.27         76.07        68.75 o                         
   8   8   8       1826.57       1693.47       248.79 o                         
   9   8   8          1.27        -29.13        90.10 o                         
  -9   9   8         63.20        143.13        65.52 o                         
  -8   9   8          0.00          2.57        43.68 o                         
  -7   9   8        437.18        387.39        47.70 o                         
  -6   9   8        403.51        396.33        45.86 o                         
  -5   9   8        240.67        260.82        42.61 o                         
  -4   9   8         16.76         75.43        31.70 o                         
  -3   9   8       3324.95       3457.23       166.31 o                         
  -2   9   8       1450.25       1423.54        82.24 o                         
  -1   9   8       2141.44       2166.05       115.39 o                         
   0   9   8        349.88        470.95        62.37 o                         
   1   9   8        527.95        404.69        77.36 o                         
   2   9   8       1147.54       1218.38       138.14 o                         
   3   9   8       7143.08       7693.74       360.55 o                         
   4   9   8        308.16        235.82        62.72 o                         
   5   9   8       1916.37       1909.65       175.57 o                         
   6   9   8       1066.39        829.16        93.46 o                         
   7   9   8         97.42         19.20        69.23 o                         
   8   9   8         51.65         84.31        71.73 o                         
   9   9   8        445.22        323.05       126.81 o                         
  -9  10   8         30.43         42.48        45.89 o                         
  -8  10   8       1291.99       1683.21       158.11 o                         
  -7  10   8        343.12        322.97        53.38 o                         
  -6  10   8        980.60        977.00        80.28 o                         
  -5  10   8        965.89        783.99       120.89 o                         
  -4  10   8       2348.30       2474.97       125.46 o                         
  -3  10   8          2.85         20.94        24.94 o                         
  -2  10   8       1708.98       1591.48        89.17 o                         
  -1  10   8       1785.85       1893.42       101.90 o                         
   0  10   8       2127.67       2050.83       130.92 o                         
   1  10   8        479.32        517.75       122.53 o                         
   2  10   8       4983.91       5322.65       219.26 o                         
   3  10   8        117.66         95.78        35.73 o                         
   4  10   8       2495.55       2707.48       214.96 o                         
   5  10   8         55.55         83.75        47.59 o                         
   6  10   8        362.33        392.28        65.49 o                         
   7  10   8        444.50        353.53       118.18 o                         
   8  10   8       1074.64        892.32       190.74 o                         
   9  10   8          8.65       -103.44       103.44 o                         
  -9  11   8        198.93        181.49        68.19 o                         
  -8  11   8         55.35         -9.72        41.63 o                         
  -7  11   8       1449.24       1452.49       152.85 o                         
  -6  11   8         17.47          2.04        40.82 o                         
  -5  11   8       1143.46       1183.51       115.12 o                         
  -4  11   8       2019.79       1798.16       109.81 o                         
  -3  11   8       1012.40        946.85        75.87 o                         
  -2  11   8        485.30        379.80        45.84 o                         
  -1  11   8       1311.65       1234.03        78.70 o                         
   0  11   8        952.92        966.69        67.24 o                         
   1  11   8       3854.49       4124.50       207.34 o                         
   2  11   8       2484.85       2603.51       156.13 o                         
   3  11   8       1171.69       1044.62       101.93 o                         
   4  11   8       2271.96       2472.73       156.36 o                         
   5  11   8       1637.75       1601.61       126.57 o                         
   6  11   8        311.96        290.14        71.08 o                         
   7  11   8       1156.46       1024.32       123.83 o                         
   8  11   8        148.03        225.79       115.27 o                         
  -9  12   8       1667.17       1829.68       258.38 o                         
  -8  12   8        914.05        842.98       117.65 o                         
  -7  12   8       4500.78       4155.87       303.18 o                         
  -6  12   8        768.91        569.72        85.87 o                         
  -5  12   8       8634.59       8746.40       265.55 o                         
  -4  12   8        612.70        574.77        65.57 o                         
  -3  12   8      16879.90      17805.55       371.52 o                         
  -2  12   8        674.44        615.76        71.92 o                         
  -1  12   8      10598.21      10018.89       288.19 o                         
   0  12   8       3255.05       3360.25       134.45 o                         
   1  12   8       7110.67       6803.60       254.48 o                         
   2  12   8       6032.85       6004.77       250.30 o                         
   3  12   8       9137.21      10209.90       338.35 o                         
   4  12   8       4112.58       4463.74       219.37 o                         
   5  12   8       8825.58       9309.66       331.26 o                         
   6  12   8       1161.84       1157.78       113.86 o                         
   7  12   8       2169.01       2426.82       192.30 o                         
   8  12   8       1072.42       1232.25       237.89 o                         
  -8  13   8        701.16        762.85       116.14 o                         
  -7  13   8          6.04        -21.10        37.77 o                         
  -6  13   8        850.39        885.31       110.88 o                         
  -5  13   8         59.16         16.92        28.33 o                         
  -4  13   8        356.85        252.32        45.69 o                         
  -3  13   8        572.93        474.86        58.29 o                         
  -2  13   8       1830.32       1878.57       197.07 o                         
  -1  13   8        332.43        313.50        65.24 o                         
   0  13   8       1300.24       1423.80        83.43 o                         
   1  13   8        370.38        410.63        67.57 o                         
   2  13   8       2015.76       1836.08       140.30 o                         
   3  13   8       1704.79       1830.57       141.74 o                         
   4  13   8        851.39        923.35       103.90 o                         
   5  13   8        150.54        360.41       146.13 o                         
   6  13   8        922.66        831.95        99.99 o                         
   7  13   8        409.60        424.42        87.48 o                         
   8  13   8       1236.52       1043.44       222.98 o                         
  -8  14   8          9.45        -62.04        62.04 o                         
  -7  14   8        605.77        785.06       114.07 o                         
  -6  14   8         18.84         23.89        35.71 o                         
  -5  14   8         83.07         26.98        31.17 o                         
  -4  14   8        842.63        841.72        80.84 o                         
  -3  14   8        105.63         64.48        29.49 o                         
  -2  14   8         83.50         43.65        25.22 o                         
  -1  14   8       5397.96       5471.67       341.64 o                         
   0  14   8        108.18         27.65        32.49 o                         
   1  14   8        466.44        356.18        63.10 o                         
   2  14   8         30.95         11.61        37.18 o                         
   3  14   8       1221.83       1152.56       117.11 o                         
   4  14   8       1092.27        922.58       108.53 o                         
   5  14   8       1327.12       1280.93       125.80 o                         
   6  14   8        622.76        597.97        89.79 o                         
   7  14   8        674.72        652.16       102.65 o                         
  -8  15   8         12.20        -24.33        63.32 o                         
  -7  15   8         88.03         63.03        55.04 o                         
  -6  15   8        179.85        139.81        36.93 o                         
  -5  15   8         17.79        -15.85        29.21 o                         
  -4  15   8        179.07        162.79        42.95 o                         
  -3  15   8        354.92        201.21        43.13 o                         
  -2  15   8        860.65       1024.91        82.30 o                         
  -1  15   8        317.15        362.79       104.16 o                         
   0  15   8        439.64        468.81        74.96 o                         
   1  15   8        338.64        260.01        62.63 o                         
   2  15   8        637.47        576.05       107.12 o                         
   3  15   8        226.32         88.64        44.31 o                         
   4  15   8         62.77         54.66        41.50 o                         
   5  15   8         13.64        -12.09        52.13 o                         
   6  15   8        903.74        965.84       114.90 o                         
   7  15   8         21.11        -94.57       254.64 o                         
  -8  16   8         89.23        326.65       113.89 o                         
  -7  16   8       1623.14       1816.84       295.80 o                         
  -6  16   8        910.91        996.16       108.20 o                         
  -5  16   8       3688.14       3752.88       206.03 o                         
  -4  16   8        820.11        638.19        78.08 o                         
  -3  16   8       3040.63       2876.70       149.25 o                         
  -2  16   8        868.58        732.48       166.26 o                         
  -1  16   8       6050.27       6082.96       404.67 o                         
   0  16   8        480.47        549.68       126.64 o                         
   1  16   8       9651.49       9769.23       365.12 o                         
   2  16   8       2635.15       2626.43       184.48 o                         
   3  16   8       2991.10       3147.51       204.68 o                         
   4  16   8        901.28        935.29       117.27 o                         
   5  16   8       2300.57       2244.80       189.06 o                         
   6  16   8        701.10        673.78       114.41 o                         
   7  16   8        978.48        790.56       161.08 o                         
  -7  17   8        377.25        493.38       131.33 o                         
  -6  17   8        189.94        152.32       104.71 o                         
  -5  17   8        131.62        154.63        66.05 o                         
  -4  17   8        713.15        930.42       118.27 o                         
  -3  17   8       1373.27       1396.94       139.70 o                         
  -2  17   8        679.21        838.53       163.13 o                         
  -1  17   8       3755.17       3934.64       223.91 o                         
   0  17   8        896.16        667.39       146.59 o                         
   1  17   8        407.16        803.73       160.21 o                         
   2  17   8         94.04        134.94        59.71 o                         
   3  17   8       1877.23       1834.08       162.18 o                         
   4  17   8        728.44        921.02       118.90 o                         
   5  17   8        877.13        974.65       125.17 o                         
   6  17   8        105.01         11.93        40.87 o                         
  -6  18   8       1197.45       1229.47       165.44 o                         
  -5  18   8         24.70        -12.23        67.51 o                         
  -4  18   8       1758.31       2087.07       180.45 o                         
  -3  18   8        119.27         26.92        39.50 o                         
  -2  18   8       2423.12       2524.33       187.95 o                         
  -1  18   8        564.68        566.71        90.57 o                         
   0  18   8       2818.97       2744.29       287.45 o                         
   1  18   8         75.34         51.94        58.61 o                         
   2  18   8       2883.29       3762.01       339.71 o                         
   3  18   8        298.84        278.22        98.28 o                         
   4  18   8       1493.09       1432.67       180.49 o                         
   5  18   8        382.12        314.59        76.45 o                         
   6  18   8        331.10        328.84        78.11 o                         
  -6  19   8         32.37        -78.00        78.00 o                         
  -5  19   8        233.27        254.74        76.41 o                         
  -4  19   8         17.40         38.65        38.94 o                         
  -3  19   8       1040.04       1010.03       126.70 o                         
  -2  19   8        612.26        380.76        79.40 o                         
  -1  19   8        280.18        377.23       100.43 o                         
   0  19   8         27.88          9.04        40.95 o                         
   1  19   8        629.21        474.63       127.51 o                         
   2  19   8         32.24        -29.80        55.74 o                         
   3  19   8        297.34        194.53        93.64 o                         
   4  19   8          3.50        -74.60        74.60 o                         
   5  19   8        237.81        186.35        99.75 o                         
   6  19   8          6.80        -60.46        66.87 o                         
  -5  20   8         96.67         89.84        59.95 o                         
  -4  20   8        974.03       1001.89       133.41 o                         
  -3  20   8          6.09        -37.27        57.88 o                         
  -2  20   8       2307.51       2313.67       189.08 o                         
  -1  20   8          5.96         22.23        49.47 o                         
   0  20   8       2744.84       2905.29       314.02 o                         
   1  20   8         50.49        100.58        88.77 o                         
   2  20   8       1226.56       1300.81       218.34 o                         
   3  20   8         27.69         48.25        79.79 o                         
   4  20   8        887.41       1095.67       207.38 o                         
   5  20   8         65.96         81.77        71.67 o                         
  -4  21   8         66.90          5.18        58.35 o                         
  -3  21   8        642.62        769.61       159.69 o                         
  -2  21   8        532.14        460.71        93.38 o                         
  -1  21   8       1157.08       1228.56       212.25 o                         
   0  21   8        852.23        718.52       175.51 o                         
   1  21   8       1385.70       1510.91       238.96 o                         
   2  21   8        159.13        316.43       127.32 o                         
  -4  22   8          1.86        -52.44        52.44 o                         
   3  22   8       1984.98       1741.82       243.02 o                         
  -9   0   9        323.20        351.30        67.33 o                         
  -7   0   9        363.37        529.15       104.42 o                         
  -5   0   9       2216.05       2060.77        99.97 o                         
  -3   0   9       2892.41       2126.76       163.65 o                         
  -1   0   9         29.84          3.21        32.92 o                         
   1   0   9       8077.50       7596.27       215.08 o                         
   3   0   9        731.38        839.44        74.75 o                         
   5   0   9       1852.59       1895.98       117.52 o                         
   7   0   9       1224.26        937.79       162.99 o                         
   9   0   9         48.83         -7.51        55.00 o                         
 -10   1   9       2097.28       2290.24       150.72 o                         
  -9   1   9         67.62         51.58        24.47 o                         
  -8   1   9       2323.35       2527.07       118.15 o                         
  -7   1   9        111.23        101.83        22.26 o                         
  -6   1   9       3678.52       3730.48       110.64 o                         
  -5   1   9        453.92        535.86        36.02 o                         
  -4   1   9       1844.75       1844.46        80.28 o                         
  -3   1   9       2125.53       2066.53       113.86 o                         
  -2   1   9       7256.19       7225.15       293.01 o                         
  -1   1   9       1401.27       1334.72        56.61 o                         
   0   1   9       8835.87       9223.67       189.44 o                         
   1   1   9        182.87        151.43        22.80 o                         
   2   1   9       3075.23       3039.96        96.21 o                         
   3   1   9       4803.71       4571.11       125.27 o                         
   4   1   9       1315.68       1210.55        65.85 o                         
   5   1   9        145.79         89.56        29.92 o                         
   6   1   9       2591.98       2359.94       198.82 o                         
   7   1   9        101.53        123.55        47.50 o                         
   8   1   9       3129.29       3035.55       221.53 o                         
   9   1   9        129.85         77.33        54.59 o                         
 -11   2   9        351.04        394.81        87.10 o                         
 -10   2   9        115.28         97.29        40.08 o                         
  -9   2   9        988.83        949.46        77.60 o                         
  -8   2   9       1562.19       1533.16        91.96 o                         
  -7   2   9       4070.04       3930.38       140.73 o                         
  -6   2   9       1963.36       1982.59        80.41 o                         
  -5   2   9       5391.82       5519.80       130.29 o                         
  -4   2   9      11543.29      11117.08       252.52 o                         
  -3   2   9       4396.81       4190.77       168.29 o                         
  -2   2   9       7332.57       7463.20       228.75 o                         
  -1   2   9      11569.94      11361.46       227.04 o                         
   0   2   9        105.61        138.05        22.31 o                         
   1   2   9       8832.21       8941.26       194.17 o                         
   2   2   9       7381.51       7742.12       162.79 o                         
   3   2   9      16720.97      17186.60       432.62 o                         
   4   2   9        358.70        301.73        39.56 o                         
   5   2   9       4616.00       4753.25       166.12 o                         
   6   2   9       1020.01       1133.64       131.00 o                         
   7   2   9       3071.49       3314.78       215.92 o                         
   8   2   9       2033.34       2398.19       281.25 o                         
   9   2   9       2975.52       3233.73       249.14 o                         
 -11   3   9       2257.61       2233.28       190.71 o                         
 -10   3   9        109.55         54.04        32.25 o                         
  -9   3   9       3199.93       3310.63       173.10 o                         
  -8   3   9        324.78        306.41        43.84 o                         
  -7   3   9       5705.44       5770.12       157.70 o                         
  -6   3   9         62.94         73.76        19.06 o                         
  -5   3   9       4862.07       4889.92       141.92 o                         
  -4   3   9       5495.69       5373.89       115.54 o                         
  -3   3   9      17295.73      17276.07       498.21 o                         
  -2   3   9       7600.62       8065.88       344.64 o                         
  -1   3   9      38177.57      37827.21       933.64 o                         
   0   3   9        504.34        623.73        49.43 o                         
   1   3   9      13723.68      13978.25       410.87 o                         
   2   3   9       2828.38       2677.33       128.09 o                         
   3   3   9       5763.07       5813.74       256.73 o                         
   4   3   9       1486.23       1591.32        94.18 o                         
   5   3   9       4469.07       4085.98       155.86 o                         
   6   3   9       1213.34       1285.40       127.78 o                         
   7   3   9       2567.68       2640.19       314.15 o                         
   8   3   9        242.10        171.65        88.90 o                         
   9   3   9       2788.59       2948.23       234.92 o                         
 -11   4   9        175.28        286.58       105.09 o                         
 -10   4   9         55.20        122.03        40.12 o                         
  -9   4   9         32.41         47.56        33.10 o                         
  -8   4   9          1.40        -16.83        23.30 o                         
  -7   4   9        974.82        910.20        58.03 o                         
  -6   4   9        347.83        361.80        34.97 o                         
  -5   4   9       4634.27       4690.57       132.09 o                         
  -4   4   9       2710.50       2750.62        81.24 o                         
  -3   4   9        251.38        268.50        40.19 o                         
  -2   4   9        195.57        227.11        61.57 o                         
  -1   4   9          3.53        -10.63        45.77 o                         
   0   4   9       4228.17       4575.43       336.55 o                         
   1   4   9       2396.67       2415.58       113.64 o                         
   2   4   9        391.96        350.83        47.92 o                         
   3   4   9        170.88        185.16        32.00 o                         
   4   4   9       4481.07       4733.43       164.58 o                         
   5   4   9        607.93        513.01        58.54 o                         
   6   4   9       7255.47       7587.59       316.42 o                         
   7   4   9         48.03         -5.47        79.18 o                         
   8   4   9       1037.99       1154.12       141.73 o                         
   9   4   9          2.40        -71.03       112.14 o                         
 -11   5   9        793.81        724.32       155.90 o                         
 -10   5   9         49.33         15.60        36.91 o                         
  -9   5   9        666.59        749.69        83.42 o                         
  -8   5   9        478.51        488.08        63.57 o                         
  -7   5   9       1113.53       1105.33        74.24 o                         
  -6   5   9       1789.00       1810.97        65.40 o                         
  -5   5   9       3638.81       3577.58       144.73 o                         
  -4   5   9          8.97         -0.45         9.63 o                         
  -3   5   9       8554.62       8753.84       432.95 o                         
  -2   5   9         21.33         28.02        21.54 o                         
  -1   5   9       2520.03       2146.36       155.62 o                         
   0   5   9         15.98         37.88        36.38 o                         
   1   5   9       4164.37       4207.29       169.47 o                         
   2   5   9       1621.07       1527.81        78.99 o                         
   3   5   9       2752.52       2727.47       111.00 o                         
   4   5   9       2974.17       3051.02       108.75 o                         
   5   5   9       1113.51       1111.23        67.15 o                         
   6   5   9        561.75        355.04        69.04 o                         
   7   5   9        539.18        419.22        82.21 o                         
   8   5   9          4.30        -33.38        49.37 o                         
   9   5   9        346.70        225.44        64.28 o                         
 -10   6   9        323.93        318.25        64.01 o                         
  -9   6   9        160.48        283.73        57.77 o                         
  -8   6   9        214.50        244.45        71.73 o                         
  -7   6   9        146.92        179.01        32.49 o                         
  -6   6   9        514.72        538.77        53.13 o                         
  -5   6   9          2.22          4.83        10.82 o                         
  -4   6   9       3380.04       3254.31       116.91 o                         
  -3   6   9        429.36        438.03        45.44 o                         
  -2   6   9       8318.36       7486.00       312.42 o                         
  -1   6   9       1706.51       1399.25       226.01 o                         
   0   6   9       4978.29       4891.41       267.68 o                         
   1   6   9       1449.51       1429.62       139.99 o                         
   2   6   9      16064.79      16512.63       384.36 o                         
   3   6   9        401.46        394.04        99.58 o                         
   4   6   9       2100.86       2161.94       104.20 o                         
   5   6   9       1106.55       1002.93        65.94 o                         
   6   6   9       8641.39       9246.36       359.84 o                         
   7   6   9        320.56        282.43       117.26 o                         
   8   6   9       3196.02       3262.24       340.98 o                         
   9   6   9        136.94        105.20        66.32 o                         
 -10   7   9        773.25        909.63       176.50 o                         
  -9   7   9       2057.95       2135.15       141.12 o                         
  -8   7   9       2449.34       2196.38       136.12 o                         
  -7   7   9       3120.02       3240.12       130.79 o                         
  -6   7   9       3162.20       3136.33       123.18 o                         
  -5   7   9       7559.26       7846.38       171.97 o                         
  -4   7   9       4720.98       4539.38       112.87 o                         
  -3   7   9       5307.78       5510.09       199.07 o                         
  -2   7   9      22296.40      22454.25       933.56 o                         
  -1   7   9      14820.64      13231.42       669.92 o                         
   0   7   9      17534.46      17628.84       579.52 o                         
   1   7   9       7563.30       7947.18       356.66 o                         
   2   7   9       4447.16       4593.90       262.67 o                         
   3   7   9      13530.85      14108.43       497.28 o                         
   4   7   9       1456.20       1381.06       102.36 o                         
   5   7   9       1499.73       1371.43       163.05 o                         
   6   7   9       3945.61       4053.73       350.11 o                         
   7   7   9       2541.08       2565.89       289.11 o                         
   8   7   9       2096.70       2157.30       288.41 o                         
   9   7   9        881.85        745.00       177.89 o                         
  -9   8   9        349.47        401.07        89.33 o                         
  -8   8   9         45.93         18.88        27.91 o                         
  -7   8   9        456.21        342.87        44.49 o                         
  -6   8   9          1.90        -20.06        20.06 o                         
  -5   8   9       2684.56       2622.17       130.65 o                         
  -4   8   9        183.69        178.82        29.49 o                         
  -3   8   9       2815.28       2766.32       130.87 o                         
  -2   8   9         95.71        113.01        28.71 o                         
  -1   8   9      12694.54      13614.11       828.31 o                         
   0   8   9         38.37         63.15        42.63 o                         
   1   8   9       2533.62       2380.46       191.01 o                         
   2   8   9        631.00        732.67       108.07 o                         
   3   8   9       5768.64       6543.61       328.53 o                         
   4   8   9        235.03        213.27        61.53 o                         
   5   8   9      16361.89      17370.52       362.97 o                         
   6   8   9        933.44       1002.28       172.21 o                         
   7   8   9       2301.13       2904.87       318.15 o                         
   8   8   9          7.48        135.16       102.01 o                         
   9   8   9       2240.18       2271.18       311.92 o                         
  -9   9   9         81.62         93.36        49.21 o                         
  -8   9   9       1032.56        984.89       139.58 o                         
  -7   9   9         64.12         34.85        20.95 o                         
  -6   9   9       1772.46       1798.89        95.83 o                         
  -5   9   9        149.98         94.67        39.13 o                         
  -4   9   9       3675.60       3496.12       181.24 o                         
  -3   9   9       4042.05       4168.44       151.57 o                         
  -2   9   9       1186.25       1100.33        74.64 o                         
  -1   9   9       1274.46       1213.93       100.67 o                         
   0   9   9       6851.20       6764.81       244.55 o                         
   1   9   9       1607.83       1598.54       117.36 o                         
   2   9   9       5913.02       6066.29       324.49 o                         
   3   9   9        357.93        267.75        76.28 o                         
   4   9   9       2039.81       1941.69       181.53 o                         
   5   9   9       2457.47       2115.83       189.08 o                         
   6   9   9         54.93         49.49        52.67 o                         
   7   9   9          0.24         -0.61        56.97 o                         
   8   9   9        524.42        779.40       192.74 o                         
   9   9   9         71.58        100.11        71.36 o                         
  -9  10   9          2.94        -33.42        45.78 o                         
  -8  10   9        760.83        630.10       106.20 o                         
  -7  10   9        506.82        374.79        57.61 o                         
  -6  10   9        509.35        504.26        52.76 o                         
  -5  10   9         12.72         19.18        36.49 o                         
  -4  10   9        369.79        356.97        50.31 o                         
  -3  10   9        267.09        305.95        53.58 o                         
  -2  10   9         24.27         51.90        24.35 o                         
  -1  10   9        598.22        686.52        59.72 o                         
   0  10   9       1593.00       1376.02       111.97 o                         
   1  10   9        174.89        226.98        48.86 o                         
   2  10   9         73.08         24.43        55.06 o                         
   3  10   9       2343.28       2643.98       218.36 o                         
   4  10   9        168.90        191.63        69.51 o                         
   5  10   9        634.32        636.93       110.61 o                         
   6  10   9        268.27        304.59       110.76 o                         
   7  10   9        358.56        361.20       122.70 o                         
   8  10   9        156.98        186.45       100.84 o                         
  -9  11   9        384.57        243.41        76.31 o                         
  -8  11   9       3448.12       3697.42       243.55 o                         
  -7  11   9        482.38        532.79        72.04 o                         
  -6  11   9       4529.97       4519.17       312.60 o                         
  -5  11   9       1442.02       1612.14       135.54 o                         
  -4  11   9      10695.13      11100.48       291.69 o                         
  -3  11   9       2417.04       2412.11       149.54 o                         
  -2  11   9       5006.41       4351.76       188.74 o                         
  -1  11   9       9627.30      10113.36       294.34 o                         
   0  11   9       1144.97       1042.78        71.50 o                         
   1  11   9       2168.22       2430.62       152.58 o                         
   2  11   9       6019.64       6515.74       258.12 o                         
   3  11   9        469.64        535.97        76.04 o                         
   4  11   9       5635.59       5917.29       334.53 o                         
   5  11   9       1433.50       1340.78       129.80 o                         
   6  11   9       3558.03       3521.55       171.89 o                         
   7  11   9        590.23        589.08        98.66 o                         
   8  11   9       1045.81        905.02       201.45 o                         
  -9  12   9        871.19        880.44       183.14 o                         
  -8  12   9        465.48        469.38        94.79 o                         
  -7  12   9        936.78        990.09       120.49 o                         
  -6  12   9       1520.00       1760.15       152.36 o                         
  -5  12   9        505.90        605.97        85.48 o                         
  -4  12   9       6997.16       6815.59       228.35 o                         
  -3  12   9       1808.21       1998.43       114.83 o                         
  -2  12   9       1939.42       1849.91       105.30 o                         
  -1  12   9       4782.69       4766.72       165.54 o                         
   0  12   9       4086.74       4064.46       147.68 o                         
   1  12   9       5059.04       5282.50       206.87 o                         
   2  12   9       2238.64       2286.57       156.68 o                         
   3  12   9       1908.98       1818.40       140.60 o                         
   4  12   9       3461.29       3311.06       191.85 o                         
   5  12   9        627.06        473.60       125.34 o                         
   6  12   9       2468.23       2475.71       170.50 o                         
   7  12   9        685.47        598.14       216.64 o                         
   8  12   9       1740.35       1658.91       274.27 o                         
  -8  13   9         44.05         55.43        47.90 o                         
  -7  13   9       2634.64       2543.48       197.09 o                         
  -6  13   9         34.26         51.87        35.06 o                         
  -5  13   9       2639.50       2569.62       145.46 o                         
  -4  13   9        830.50        866.43        83.16 o                         
  -3  13   9       2117.30       2052.60       119.40 o                         
  -2  13   9        191.85         94.75        40.82 o                         
  -1  13   9       4624.92       4700.12       167.90 o                         
   0  13   9        606.94        560.83        54.62 o                         
   1  13   9       2253.27       2326.77       160.04 o                         
   2  13   9         57.70          3.13        29.06 o                         
   3  13   9       2651.55       2650.48       271.93 o                         
   4  13   9         26.66         -1.14        43.93 o                         
   5  13   9       2878.71       2860.39       186.57 o                         
   6  13   9         38.42         16.90        33.11 o                         
   7  13   9       1757.25       1370.46       151.80 o                         
  -8  14   9        119.30         72.53        79.19 o                         
  -7  14   9         12.32         62.32        39.58 o                         
  -6  14   9        267.12        285.07        68.64 o                         
  -5  14   9        113.36         78.97        38.04 o                         
  -4  14   9          1.75        -60.74        63.38 o                         
  -3  14   9         63.34         84.88        35.17 o                         
  -2  14   9         14.54          0.33        37.42 o                         
  -1  14   9        144.04        127.13        29.34 o                         
   0  14   9        519.13        479.95       195.73 o                         
   1  14   9        719.01        731.25        92.30 o                         
   2  14   9        281.12        350.56        83.31 o                         
   3  14   9         62.19         11.59        48.16 o                         
   4  14   9         58.67         32.09        35.96 o                         
   5  14   9         24.61         54.11        53.00 o                         
   6  14   9        103.05         71.07        46.21 o                         
   7  14   9          5.42        -84.28       163.92 o                         
  -8  15   9         21.14        -76.74        82.10 o                         
  -7  15   9       1308.81       1484.71       157.94 o                         
  -6  15   9         34.72         -0.28        32.17 o                         
  -5  15   9       2258.60       2529.31       159.82 o                         
  -4  15   9         25.54         13.60        25.58 o                         
  -3  15   9       1287.08       1239.12        96.99 o                         
  -2  15   9        395.57        406.22        64.24 o                         
  -1  15   9         15.85        -69.52        69.52 o                         
   0  15   9         93.67         40.43        34.95 o                         
   1  15   9       4118.43       4138.80       328.30 o                         
   2  15   9         39.91         16.98        34.78 o                         
   3  15   9        265.04        212.89        57.94 o                         
   4  15   9        103.74          7.41        46.05 o                         
   5  15   9       2154.09       2136.97       170.92 o                         
   6  15   9         17.43         19.24        41.61 o                         
   7  15   9        373.58        385.75       108.99 o                         
  -8  16   9        650.62        814.94       175.63 o                         
  -7  16   9        205.91        213.24        72.42 o                         
  -6  16   9        441.61        325.68        74.76 o                         
  -5  16   9        233.34        174.11        49.25 o                         
  -4  16   9        752.69        735.27        81.01 o                         
  -3  16   9        742.90        640.87        99.07 o                         
  -2  16   9       1748.50       1569.16       143.19 o                         
  -1  16   9       1812.91       2006.23       234.95 o                         
   0  16   9       3004.46       3246.44       295.71 o                         
   1  16   9        233.08        150.71        55.16 o                         
   2  16   9       2906.05       3252.53       210.39 o                         
   3  16   9         45.61         75.17        50.02 o                         
   4  16   9       1906.78       2090.18       215.13 o                         
   5  16   9        325.84        273.05        71.25 o                         
   6  16   9        888.80        681.83       102.29 o                         
   7  16   9        267.91        261.04        90.20 o                         
  -7  17   9        354.61        580.41       149.84 o                         
  -6  17   9       3376.95       3563.51       222.63 o                         
  -5  17   9        819.40        666.94        84.16 o                         
  -4  17   9       4367.23       4899.32       272.79 o                         
  -3  17   9        167.21         89.23       109.15 o                         
  -2  17   9       3241.36       3256.72       213.43 o                         
  -1  17   9        359.13        305.82       107.88 o                         
   0  17   9       3057.94       3137.91       299.36 o                         
   1  17   9         99.93         85.65        58.03 o                         
   2  17   9       4816.14       4883.33       267.32 o                         
   3  17   9       1058.07       1190.14       133.66 o                         
   4  17   9       2770.38       2668.21       200.73 o                         
   5  17   9        462.47        480.96       140.21 o                         
   6  17   9       1958.24       2039.00       256.82 o                         
   7  17   9         22.21         45.37        55.13 o                         
  -6  18   9          0.56       -109.90       111.37 o                         
  -5  18   9        660.34        624.64       101.12 o                         
  -4  18   9        151.12        140.90        65.29 o                         
  -3  18   9        164.82         92.85        47.58 o                         
  -2  18   9        125.55        126.30        56.89 o                         
  -1  18   9        683.57        720.80       101.30 o                         
   0  18   9         46.19         46.42        76.28 o                         
   1  18   9       1714.62       1966.21       246.26 o                         
   2  18   9         12.55         69.52        46.62 o                         
   3  18   9       3162.00       3027.77       228.45 o                         
   4  18   9        205.29        126.45        50.72 o                         
   5  18   9       1112.38       1047.43       205.06 o                         
   6  18   9        141.30          2.71        50.87 o                         
  -6  19   9        485.95        239.89        94.43 o                         
  -5  19   9         22.00        -41.30        51.10 o                         
  -4  19   9       1254.70       1318.18       150.81 o                         
  -3  19   9         56.36          1.40        42.50 o                         
  -2  19   9       1139.87       1256.31       142.39 o                         
  -1  19   9         48.42        -41.52        41.53 o                         
   0  19   9        674.99        855.96       173.38 o                         
   1  19   9          1.53        186.65        99.10 o                         
   2  19   9       1356.45       1395.91       214.29 o                         
   3  19   9          5.88        -74.04        74.04 o                         
   4  19   9        934.80       1090.84       372.62 o                         
   5  19   9         25.08        -30.07        59.88 o                         
  -5  20   9          3.84        147.58        90.24 o                         
  -4  20   9         45.18         61.10        45.09 o                         
  -3  20   9        359.47        199.13       108.86 o                         
  -2  20   9        468.72        543.23       101.98 o                         
  -1  20   9        736.79        698.52       108.57 o                         
   0  20   9          1.26        110.75        89.63 o                         
   1  20   9       1446.36       1524.51       232.00 o                         
   2  20   9         12.03         47.77        58.51 o                         
   3  20   9       1317.99       1666.10       251.10 o                         
   4  20   9          3.57        -50.38        75.96 o                         
  -4  21   9        840.71        777.10       176.99 o                         
  -3  21   9        454.68        560.14       141.85 o                         
  -2  21   9        719.62        520.47       138.36 o                         
  -3  22   9          1.98         -2.03        46.64 o                         
 -10   0  10       1630.05       1343.66       136.32 o                         
  -8   0  10       4403.21       4531.49       230.00 o                         
  -6   0  10      12626.00      13639.84       412.99 o                         
  -4   0  10       1519.66        966.75       198.72 o                         
  -2   0  10         20.51        117.47        51.98 o                         
   0   0  10      18738.99      19229.94       381.59 o                         
   2   0  10      19844.45      20672.58       510.45 o                         
   4   0  10       2440.31       2039.10       124.93 o                         
   6   0  10          9.32         20.37        46.92 o                         
   8   0  10       1374.70       1454.06       222.22 o                         
 -10   1  10        117.59         92.34        41.40 o                         
  -9   1  10        336.41        282.32        44.63 o                         
  -8   1  10       1038.86       1034.72        78.21 o                         
  -7   1  10       2515.67       2432.03        95.46 o                         
  -6   1  10          6.24         43.29        20.21 o                         
  -5   1  10       3090.37       2800.69        67.56 o                         
  -4   1  10        213.75        155.81        24.75 o                         
  -3   1  10       2612.50       2694.57       139.81 o                         
  -2   1  10       1316.94       1415.86        97.49 o                         
  -1   1  10       7933.94       7199.80       156.87 o                         
   0   1  10        688.54        672.24        47.81 o                         
   1   1  10       6160.67       6130.88       205.32 o                         
   2   1  10       1613.73       1620.40        72.13 o                         
   3   1  10       5083.40       5241.84       140.19 o                         
   4   1  10         19.72          2.79        22.31 o                         
   5   1  10        852.28        909.18        73.88 o                         
   6   1  10        205.18        204.19        49.40 o                         
   7   1  10        618.55        724.44       104.44 o                         
   8   1  10        752.87        678.19       111.37 o                         
   9   1  10       1858.96       1780.33       188.47 o                         
 -11   2  10        493.66        301.22       105.52 o                         
 -10   2  10        867.18        859.88        93.53 o                         
  -9   2  10       1779.16       1781.74       126.54 o                         
  -8   2  10       2699.37       2736.89       124.66 o                         
  -7   2  10       2184.10       2354.17        94.42 o                         
  -6   2  10       3257.43       3213.94       105.46 o                         
  -5   2  10       2053.12       1830.32        52.73 o                         
  -4   2  10       9351.16       9438.33       245.45 o                         
  -3   2  10         12.43         -0.50        23.35 o                         
  -2   2  10       4398.34       3902.29       168.09 o                         
  -1   2  10       9810.94       9839.51       268.09 o                         
   0   2  10       5853.29       5185.89       249.88 o                         
   1   2  10        752.44        692.25        77.19 o                         
   2   2  10       3087.30       2796.30       103.49 o                         
   3   2  10       3396.58       3179.39       127.39 o                         
   4   2  10       5857.30       5767.38       183.43 o                         
   5   2  10        141.05         60.49        38.04 o                         
   6   2  10       4203.71       4052.89       228.28 o                         
   7   2  10       1312.11       1239.93       136.22 o                         
   8   2  10        265.22        356.13        84.79 o                         
   9   2  10         75.48        125.86        57.81 o                         
 -11   3  10        283.02        475.45       132.40 o                         
 -10   3  10        631.90        603.01        79.66 o                         
  -9   3  10         84.22         83.36        45.48 o                         
  -8   3  10       3856.25       3742.40       241.27 o                         
  -7   3  10         34.06         17.73        19.10 o                         
  -6   3  10       1933.26       1925.61        81.17 o                         
  -5   3  10         56.05         31.33        19.32 o                         
  -4   3  10      14443.08      14106.88       261.50 o                         
  -3   3  10         15.78         25.42        31.72 o                         
  -2   3  10      14883.98      14763.82       515.76 o                         
  -1   3  10       3605.81       3809.92       166.48 o                         
   0   3  10      13506.21      13323.15       373.63 o                         
   1   3  10         81.93         76.78        26.48 o                         
   2   3  10      20486.28      20213.66       563.19 o                         
   3   3  10       1307.16       1109.52        74.98 o                         
   4   3  10       4867.81       4983.66       171.59 o                         
   5   3  10       1346.57       1217.05       107.63 o                         
   6   3  10       3935.59       4189.25       234.01 o                         
   7   3  10        342.54        331.03        75.28 o                         
   8   3  10       3756.45       3983.62       261.06 o                         
   9   3  10        264.20        294.17       123.01 o                         
 -11   4  10        628.76        421.29       127.30 o                         
 -10   4  10          0.46        -43.58        43.58 o                         
  -9   4  10       1749.88       1770.65       129.59 o                         
  -8   4  10        302.69        186.30        42.96 o                         
  -7   4  10       3442.84       3549.96       127.71 o                         
  -6   4  10        413.19        345.24        35.63 o                         
  -5   4  10       4939.12       4876.25       138.97 o                         
  -4   4  10        210.97        188.67        27.16 o                         
  -3   4  10       7423.87       7718.72       357.11 o                         
  -2   4  10       2577.43       2452.45       193.37 o                         
  -1   4  10       3287.02       3519.75       231.65 o                         
   0   4  10         25.57          3.89        40.49 o                         
   1   4  10      13400.14      13482.99      1012.95 o                         
   2   4  10         45.18         10.74        20.59 o                         
   3   4  10      12891.23      13647.49       294.64 o                         
   4   4  10       1751.35       1664.80        98.26 o                         
   5   4  10       7240.52       7194.75       222.11 o                         
   6   4  10         90.01         -0.06        41.48 o                         
   7   4  10        479.12        516.67        88.30 o                         
   8   4  10          3.14         45.36        59.62 o                         
   9   4  10        576.04        695.85       118.74 o                         
 -11   5  10          2.19        -32.43        55.89 o                         
 -10   5  10         53.31         63.85        36.61 o                         
  -9   5  10         15.87        -26.39        31.51 o                         
  -8   5  10          0.12         -4.51        25.93 o                         
  -7   5  10        187.03        240.78        42.92 o                         
  -6   5  10         12.24         -2.52        16.20 o                         
  -5   5  10         39.59         67.26        21.54 o                         
  -4   5  10        261.64        250.09        36.45 o                         
  -3   5  10       1336.03       1595.52       104.20 o                         
  -2   5  10       1408.33       1820.94       174.54 o                         
  -1   5  10        164.21         47.37        14.01 o                         
   0   5  10        288.31        137.07        49.75 o                         
   1   5  10         15.63        -25.87        46.57 o                         
   2   5  10        302.82        325.54        47.28 o                         
   3   5  10        648.44        627.38        71.31 o                         
   4   5  10         70.49         66.92        26.57 o                         
   5   5  10       2318.43       2028.67       116.84 o                         
   6   5  10        262.52        263.83        60.81 o                         
   7   5  10        610.17        339.61        76.89 o                         
   8   5  10        885.43        821.12       123.75 o                         
   9   5  10         94.66         19.77        54.83 o                         
 -10   6  10         75.13         92.51        52.37 o                         
  -9   6  10       1190.78       1291.00       111.04 o                         
  -8   6  10         49.02          4.62        28.20 o                         
  -7   6  10       2709.45       2649.60       119.13 o                         
  -6   6  10        243.96        306.69        41.80 o                         
  -5   6  10       3275.48       3343.02       112.42 o                         
  -4   6  10         94.31         67.35        23.72 o                         
  -3   6  10       5918.01       6185.13       490.33 o                         
  -2   6  10        708.70        821.21        79.12 o                         
  -1   6  10      14804.00      13904.46      1489.94 o                         
   0   6  10       1964.11       1808.44       117.59 o                         
   1   6  10      16185.08      17308.77       943.34 o                         
   2   6  10       1613.60       1672.82       111.86 o                         
   3   6  10       7161.67       7353.08       245.48 o                         
   4   6  10       2642.64       2612.72       106.77 o                         
   5   6  10       6125.75       6114.85       171.45 o                         
   6   6  10        341.21        380.89        77.27 o                         
   7   6  10        404.84        424.68        85.59 o                         
   8   6  10          2.51        -20.00        64.32 o                         
   9   6  10        870.13        605.47       164.25 o                         
 -10   7  10        690.70        501.42       132.69 o                         
  -9   7  10        637.35        573.74        76.22 o                         
  -8   7  10        827.06        834.57        86.29 o                         
  -7   7  10       1246.96       1112.46        78.14 o                         
  -6   7  10       1682.93       1694.00        92.51 o                         
  -5   7  10        388.18        319.29        48.43 o                         
  -4   7  10       2382.66       2535.52       116.30 o                         
  -3   7  10       3171.20       3193.12       129.30 o                         
  -2   7  10      10384.23       9545.88       587.58 o                         
  -1   7  10      14576.25      14743.48       365.67 o                         
   0   7  10       9288.72      10449.05       436.44 o                         
   1   7  10       5047.62       5661.02       306.03 o                         
   2   7  10       9289.50       9920.80       300.11 o                         
   3   7  10       6331.37       6227.45       230.55 o                         
   4   7  10       2637.86       2650.62       145.76 o                         
   5   7  10       6745.89       6831.31       223.02 o                         
   6   7  10       4219.59       4318.12       366.54 o                         
   7   7  10       1964.41       1903.02       253.90 o                         
   8   7  10       1885.05       1874.57       270.59 o                         
   9   7  10       2472.61       2732.91       340.16 o                         
  -9   8  10         10.54         22.22        72.27 o                         
  -8   8  10       2802.95       2712.05       153.51 o                         
  -7   8  10        123.72        161.36        48.84 o                         
  -6   8  10       2530.14       2623.61       117.12 o                         
  -5   8  10       1301.08       1137.98        89.42 o                         
  -4   8  10       5316.27       5785.41       194.70 o                         
  -3   8  10        560.96        566.19        87.57 o                         
  -2   8  10       5483.78       6001.57       316.51 o                         
  -1   8  10        344.89        305.82        68.24 o                         
   0   8  10      13490.88      14402.09       541.75 o                         
   1   8  10        926.40        986.65       129.90 o                         
   2   8  10      19534.38      22231.59       701.48 o                         
   3   8  10         78.29         91.50        39.75 o                         
   4   8  10       3718.89       4078.60       211.63 o                         
   5   8  10          3.96         41.74        29.16 o                         
   6   8  10       2024.08       2313.81       271.87 o                         
   7   8  10        746.39        601.33       152.38 o                         
   8   8  10        852.01        713.59       170.41 o                         
  -9   9  10          3.81          1.75        42.74 o                         
  -8   9  10          2.32          8.23        44.99 o                         
  -7   9  10         65.68         27.13        20.84 o                         
  -6   9  10          0.48        -14.62        23.10 o                         
  -5   9  10         16.34         37.61        37.08 o                         
  -4   9  10         79.93         59.91        39.32 o                         
  -3   9  10       1111.09       1130.07        96.05 o                         
  -2   9  10        423.51        452.26        74.11 o                         
  -1   9  10          2.71         32.71        35.44 o                         
   0   9  10         18.88         40.46        37.98 o                         
   1   9  10          3.64        -50.42        50.42 o                         
   2   9  10        685.58        703.29       114.99 o                         
   3   9  10        376.36        316.69        79.43 o                         
   4   9  10       1441.39       1473.61       162.05 o                         
   5   9  10        397.59        501.58        70.04 o                         
   6   9  10        215.60        214.22       109.11 o                         
   7   9  10        243.15        291.03       119.19 o                         
   8   9  10        147.95        301.50       149.67 o                         
  -9  10  10         19.58         78.41        52.87 o                         
  -8  10  10       1531.15       1881.03       331.05 o                         
  -7  10  10        122.26         87.92        48.97 o                         
  -6  10  10       2163.13       2220.14       111.08 o                         
  -5  10  10        102.40        103.61        31.05 o                         
  -4  10  10        982.19       1126.50       110.14 o                         
  -3  10  10        237.39        176.83        30.83 o                         
  -2  10  10      12099.49      12361.28       393.44 o                         
  -1  10  10        213.72        190.38        42.61 o                         
   0  10  10       2248.53       2058.41       141.46 o                         
   1  10  10       4503.65       4808.68       234.86 o                         
   2  10  10       3073.08       2946.57       169.39 o                         
   3  10  10       3192.16       3139.58       244.64 o                         
   4  10  10       2901.67       3151.21       245.74 o                         
   5  10  10        218.39        267.37        80.35 o                         
   6  10  10        659.48        691.31       149.44 o                         
   7  10  10         93.66         -3.75        59.47 o                         
   8  10  10        626.89        593.44       166.82 o                         
  -9  11  10        551.63        545.45       162.47 o                         
  -8  11  10         13.77         19.27        49.64 o                         
  -7  11  10       2439.74       2469.29       148.79 o                         
  -6  11  10        292.61        196.43        43.76 o                         
  -5  11  10       6745.72       7039.80       293.18 o                         
  -4  11  10        109.15        139.75        49.31 o                         
  -3  11  10       1928.18       1972.54       259.86 o                         
  -2  11  10       1136.17       1098.01        83.74 o                         
  -1  11  10      10440.63      10933.01       266.39 o                         
   0  11  10       1295.49       1507.06       140.55 o                         
   1  11  10       6360.27       6785.34       497.08 o                         
   2  11  10         20.13         44.51        32.11 o                         
   3  11  10       3032.12       2911.34       184.53 o                         
   4  11  10          5.94          8.32        44.99 o                         
   5  11  10       3873.45       3995.80       288.48 o                         
   6  11  10        161.29        145.69        54.14 o                         
   7  11  10       1764.98       1704.44       166.46 o                         
   8  11  10         71.10         52.11        44.75 o                         
  -8  12  10        577.70        593.36       105.71 o                         
  -7  12  10       1841.34       1912.00       167.75 o                         
  -6  12  10        797.68        848.54       109.56 o                         
  -5  12  10       3183.46       3179.25       198.67 o                         
  -4  12  10       6601.00       7104.36       251.40 o                         
  -3  12  10       2511.77       2651.86       163.81 o                         
  -2  12  10       1751.99       1893.61       108.97 o                         
  -1  12  10       3561.82       3247.83       163.29 o                         
   0  12  10        784.47        686.26        63.51 o                         
   1  12  10       7029.49       6999.22       282.37 o                         
   2  12  10         88.84         22.40        83.73 o                         
   3  12  10       4631.93       4872.60       237.11 o                         
   4  12  10        134.51        136.67        48.90 o                         
   5  12  10       1374.70       1307.20       126.06 o                         
   6  12  10        429.04        199.55        81.92 o                         
   7  12  10        606.28        603.55       118.38 o                         
  -8  13  10        640.70        446.55        89.46 o                         
  -7  13  10          8.91         94.35        46.11 o                         
  -6  13  10        588.56        593.57        98.77 o                         
  -5  13  10        148.51         90.95        49.34 o                         
  -4  13  10       6210.12       6467.55       229.99 o                         
  -3  13  10         34.24         76.53        32.65 o                         
  -2  13  10       6208.29       6481.78       212.34 o                         
  -1  13  10         76.06        148.76        48.54 o                         
   0  13  10       3220.76       3622.66       248.69 o                         
   1  13  10         96.06         52.52        32.53 o                         
   2  13  10       4513.15       4354.96       227.36 o                         
   3  13  10         62.84         67.22        43.47 o                         
   4  13  10       1648.39       1727.80       145.65 o                         
   5  13  10         59.54         58.57        39.05 o                         
   6  13  10       1477.02       1366.49       198.15 o                         
   7  13  10         20.19         -8.76        43.59 o                         
  -8  14  10         29.66         -2.88        51.45 o                         
  -7  14  10       1467.97       1550.32       159.56 o                         
  -6  14  10         72.86         51.87        54.26 o                         
  -5  14  10       2343.87       2494.08       148.45 o                         
  -4  14  10        175.51         88.48        55.31 o                         
  -3  14  10       2492.24       2404.19       135.43 o                         
  -2  14  10         32.33         20.34        27.19 o                         
  -1  14  10       4133.50       3581.94       153.02 o                         
   0  14  10         55.41         89.83        43.96 o                         
   1  14  10        434.56        483.28        81.64 o                         
   2  14  10        262.22        227.05        52.75 o                         
   3  14  10         99.04         54.82        54.21 o                         
   4  14  10         24.33        -26.41        40.92 o                         
   5  14  10        876.80        819.27       106.82 o                         
   6  14  10         97.63         91.51        63.70 o                         
   7  14  10        816.66        726.91       116.14 o                         
  -8  15  10         14.10        -20.95        53.11 o                         
  -7  15  10         24.91        133.67        57.84 o                         
  -6  15  10       1125.13       1305.61       141.47 o                         
  -5  15  10        601.11        707.63        81.81 o                         
  -4  15  10       1592.01       1954.29       128.74 o                         
  -3  15  10        137.40        111.17        36.55 o                         
  -2  15  10       1133.85        914.46       162.55 o                         
  -1  15  10        999.55       1111.39       300.06 o                         
   0  15  10       1115.72       1012.11       114.38 o                         
   1  15  10         17.58         -1.33        38.19 o                         
   2  15  10       1291.45       1160.79       125.87 o                         
   3  15  10       1245.98       1153.37       125.06 o                         
   4  15  10       1072.70       1053.29       121.89 o                         
   5  15  10        367.80        249.39        66.29 o                         
   6  15  10       1170.36        911.13       172.11 o                         
   7  15  10        102.68         14.08        44.21 o                         
  -7  16  10        764.62        681.84       153.07 o                         
  -6  16  10        761.50        765.51       113.32 o                         
  -5  16  10       1913.58       2001.01       138.90 o                         
  -4  16  10       1419.75       1347.38       110.01 o                         
  -3  16  10       3072.67       3248.61       217.09 o                         
  -2  16  10        644.70        716.01       101.16 o                         
  -1  16  10       2922.90       3512.94       315.29 o                         
   0  16  10        969.07        901.21       188.08 o                         
   1  16  10       1870.68       1767.19       175.02 o                         
   2  16  10       1207.02       1121.11       127.66 o                         
   3  16  10        474.21        372.79        76.16 o                         
   4  16  10        813.14        770.92       109.15 o                         
   5  16  10        281.65        270.55        68.93 o                         
   6  16  10         21.75         34.23        75.29 o                         
   7  16  10        385.74        289.28       113.25 o                         
  -7  17  10        951.56       1062.15       192.00 o                         
  -6  17  10        550.99        631.43       106.29 o                         
  -5  17  10       1921.22       1757.41       169.93 o                         
  -4  17  10        147.09        137.89        54.55 o                         
  -3  17  10       2789.31       2829.01       206.77 o                         
  -2  17  10          2.37         15.00        37.84 o                         
  -1  17  10       2362.44       2126.03       252.76 o                         
   0  17  10         51.27          1.38        79.45 o                         
   1  17  10       2273.23       2212.10       264.76 o                         
   2  17  10        552.80        406.98        83.08 o                         
   3  17  10       2947.57       3279.05       224.03 o                         
   4  17  10        866.46        891.81       117.94 o                         
   5  17  10       2783.71       2673.73       205.66 o                         
   6  17  10        356.27        278.64       105.74 o                         
  -5  18  10          5.83         11.76        46.05 o                         
  -4  18  10       1698.01       2088.80       253.85 o                         
  -3  18  10         11.75        -26.50        48.45 o                         
  -2  18  10       2457.97       2595.01       199.45 o                         
  -1  18  10        214.96        192.63        88.98 o                         
   0  18  10       1159.80       1109.61       192.10 o                         
   1  18  10          0.09         54.22        73.63 o                         
   2  18  10       1017.01       1169.02       138.24 o                         
   3  18  10          4.77        -44.75        51.04 o                         
   4  18  10       1564.18       1383.56       150.58 o                         
   5  18  10         17.35         21.60        47.72 o                         
  -5  19  10          8.43        -77.82        94.79 o                         
  -4  19  10          0.41         34.88        45.07 o                         
  -3  19  10         34.76         50.98        48.27 o                         
  -2  19  10         45.43         22.41        42.27 o                         
  -1  19  10         46.90         77.27        48.79 o                         
   0  19  10          6.76        -38.92        58.34 o                         
   1  19  10          2.16         42.51        75.91 o                         
   2  19  10        150.64        142.96        99.98 o                         
   3  19  10        296.99        350.99        78.59 o                         
   4  19  10         21.96         17.88        36.98 o                         
   5  19  10        179.69         43.34        60.05 o                         
  -4  20  10        841.13        714.52       162.86 o                         
  -3  20  10        204.58        132.45        64.75 o                         
  -2  20  10       3025.01       2871.58       221.15 o                         
  -1  20  10        193.00        144.91        59.34 o                         
   0  20  10        745.98        922.19       185.17 o                         
   1  20  10        388.16        229.69       110.43 o                         
   2  20  10       1124.32       1345.21       228.76 o                         
   3  20  10          8.28        -79.88        79.88 o                         
  -3  21  10        577.61        297.77       111.69 o                         
  -2  21  10        247.54        281.03       105.16 o                         
  -3  22  10       1061.16        917.91       185.11 o                         
  -9   0  11        275.27        226.85        61.58 o                         
  -7   0  11          4.71         -8.44        31.27 o                         
  -5   0  11         22.54         12.15        16.76 o                         
  -3   0  11         95.14        118.22        20.84 o                         
  -1   0  11       2069.11       2124.76       179.01 o                         
   1   0  11      11311.31      12146.71       306.75 o                         
   3   0  11       4473.36       4192.91       183.66 o                         
   5   0  11       1166.93       1168.09       134.72 o                         
   7   0  11         44.74         13.37        48.12 o                         
   9   0  11        137.88        271.20       115.64 o                         
 -10   1  11       1152.43       1005.47       102.64 o                         
  -9   1  11        291.09        240.01        43.98 o                         
  -8   1  11       1882.36       1780.22       102.14 o                         
  -7   1  11       3142.94       3074.30       110.75 o                         
  -6   1  11       8836.54       8970.49       188.73 o                         
  -5   1  11       1351.20       1185.44        41.71 o                         
  -4   1  11      13125.49      13249.43       356.35 o                         
  -3   1  11       3019.75       2773.70       148.55 o                         
  -2   1  11       4682.65       4946.43       194.51 o                         
  -1   1  11       1696.32       1649.97        71.90 o                         
   0   1  11        627.38        395.53        40.43 o                         
   1   1  11       3259.12       3255.50       103.38 o                         
   2   1  11       4776.46       5008.83       137.07 o                         
   3   1  11        835.93        772.02        55.15 o                         
   4   1  11       1661.82       1660.96        83.77 o                         
   5   1  11          8.57        -28.05        31.93 o                         
   6   1  11       3285.18       3477.28       448.93 o                         
   7   1  11        886.13        809.75       112.82 o                         
   8   1  11        633.82        691.92       115.30 o                         
   9   1  11        481.65        422.15       101.86 o                         
 -11   2  11        523.17        557.47       137.49 o                         
 -10   2  11        106.03         44.40        35.63 o                         
  -9   2  11       1859.14       2009.74       137.49 o                         
  -8   2  11        901.33        799.31        70.17 o                         
  -7   2  11       4799.20       4738.49       138.78 o                         
  -6   2  11        739.25        725.76        51.77 o                         
  -5   2  11       8490.76       8617.80       161.54 o                         
  -4   2  11       2399.74       2256.61        99.57 o                         
  -3   2  11       4141.43       4254.21       215.15 o                         
  -2   2  11       1957.07       1875.09       121.24 o                         
  -1   2  11      10039.44       9710.46       207.55 o                         
   0   2  11       5222.34       5198.71       168.35 o                         
   1   2  11       6893.89       6800.27       178.80 o                         
   2   2  11      25053.23      25858.18       369.66 o                         
   3   2  11      17849.52      18689.36       308.81 o                         
   4   2  11       6264.73       6261.14       258.85 o                         
   5   2  11      12711.72      12441.66       405.72 o                         
   6   2  11       1757.15       1670.39       150.24 o                         
   7   2  11       2074.44       1985.05       287.67 o                         
   8   2  11        948.02        903.83       155.23 o                         
   9   2  11       1761.52       1854.78       192.66 o                         
 -10   3  11         51.97         48.00        37.90 o                         
  -9   3  11       1271.65       1152.40       105.59 o                         
  -8   3  11        636.89        550.27        71.43 o                         
  -7   3  11       5061.25       5151.96       145.28 o                         
  -6   3  11        317.51        233.46        31.79 o                         
  -5   3  11       9759.02       9661.73       184.72 o                         
  -4   3  11        306.63        291.10        46.44 o                         
  -3   3  11       8022.44       8267.12       384.53 o                         
  -2   3  11        130.07        144.49        51.07 o                         
  -1   3  11       1069.90       1228.60        99.51 o                         
   0   3  11       1084.16        911.30        58.43 o                         
   1   3  11       1972.76       2103.26       196.20 o                         
   2   3  11        726.94        689.32        70.46 o                         
   3   3  11       2073.85       2073.77       107.96 o                         
   4   3  11       3597.16       3584.49       149.04 o                         
   5   3  11       5040.42       5310.52       191.71 o                         
   6   3  11        722.19        735.25       102.79 o                         
   7   3  11        435.52        401.77        82.74 o                         
   8   3  11        603.07        642.24       111.24 o                         
   9   3  11         44.86        -10.42        56.86 o                         
 -10   4  11        100.26         72.79        45.91 o                         
  -9   4  11         64.92         73.01        34.86 o                         
  -8   4  11        311.72        290.71        52.69 o                         
  -7   4  11         94.28        121.53        31.73 o                         
  -6   4  11        970.98        872.43        56.84 o                         
  -5   4  11       1624.31       1558.71        79.37 o                         
  -4   4  11       1619.61       1658.89       105.60 o                         
  -3   4  11        956.17        878.03        78.99 o                         
  -2   4  11        230.94        154.23        55.23 o                         
  -1   4  11        954.14        868.80       120.29 o                         
   0   4  11       4204.74       4291.27       264.83 o                         
   1   4  11       2030.78       1903.74       107.75 o                         
   2   4  11       8529.81       9020.54       283.26 o                         
   3   4  11       2303.76       2196.46       111.56 o                         
   4   4  11       2970.03       2898.44       135.11 o                         
   5   4  11        226.98        169.83        38.57 o                         
   6   4  11       2703.01       2740.87       194.89 o                         
   7   4  11         10.93         27.15        96.46 o                         
   8   4  11        563.61        530.88       105.04 o                         
   9   4  11          2.59        -41.71        54.10 o                         
 -10   5  11          1.69        -39.38        41.78 o                         
  -9   5  11        762.51        865.75        93.39 o                         
  -8   5  11          1.60        -12.69        28.01 o                         
  -7   5  11        959.57        915.79        72.25 o                         
  -6   5  11       1182.20       1043.68        73.64 o                         
  -5   5  11       7545.59       8029.14       197.63 o                         
  -4   5  11       1026.48       1069.08        59.87 o                         
  -3   5  11      10653.56      10757.91       328.40 o                         
  -2   5  11        226.45        146.97        58.17 o                         
  -1   5  11       2360.92       1885.23       179.38 o                         
   0   5  11        560.00        482.60        92.96 o                         
   1   5  11       2353.40       2450.06       202.98 o                         
   2   5  11         28.07        -20.68        25.34 o                         
   3   5  11       6413.12       6700.29       241.23 o                         
   4   5  11        190.74        143.21        33.20 o                         
   5   5  11      10034.29       9817.80       275.38 o                         
   6   5  11        109.64         82.16        42.78 o                         
   7   5  11       3609.26       3714.34       244.12 o                         
   8   5  11         43.72         41.40        70.27 o                         
   9   5  11        957.03       1115.65       152.86 o                         
 -10   6  11        814.03        812.59       115.46 o                         
  -9   6  11         72.98         83.05        42.07 o                         
  -8   6  11       1795.47       1902.67       128.93 o                         
  -7   6  11         36.19         -0.96        24.19 o                         
  -6   6  11       1363.22       1444.09        86.76 o                         
  -5   6  11        864.70        806.45        74.34 o                         
  -4   6  11       2721.06       2715.04        95.80 o                         
  -3   6  11         47.65         23.61        24.65 o                         
  -2   6  11       5609.27       5820.66       219.35 o                         
  -1   6  11        692.08        639.67        55.54 o                         
   0   6  11       4645.00       4249.27       273.17 o                         
   1   6  11        222.52        270.58        70.47 o                         
   2   6  11       1972.23       1819.56       178.63 o                         
   3   6  11       2043.76       1989.21       186.97 o                         
   4   6  11       3307.02       3321.45       149.10 o                         
   5   6  11         77.01         30.95        28.32 o                         
   6   6  11       3563.58       3544.52       347.55 o                         
   7   6  11        217.08        173.85        64.56 o                         
   8   6  11       1236.80       1501.13       239.14 o                         
   9   6  11          3.39         27.28        76.29 o                         
  -9   7  11        776.19        854.86       114.01 o                         
  -8   7  11       1143.77        979.44       156.04 o                         
  -7   7  11        435.48        506.26        55.61 o                         
  -6   7  11       2613.67       2635.49       120.89 o                         
  -5   7  11         80.34         32.79        31.77 o                         
  -4   7  11       2229.21       2340.78       115.67 o                         
  -3   7  11        248.18        239.14        36.85 o                         
  -2   7  11       2360.86       2579.10       250.34 o                         
  -1   7  11       3100.80       2910.95       480.96 o                         
   0   7  11       1128.08       1396.23       157.59 o                         
   1   7  11       4072.20       4106.08       191.68 o                         
   2   7  11        488.26        492.00        67.35 o                         
   3   7  11       2240.13       2366.14       156.34 o                         
   4   7  11       3147.10       3002.08       162.36 o                         
   5   7  11         39.69         69.51        42.28 o                         
   6   7  11       1744.80       2258.33       270.44 o                         
   7   7  11        759.60        702.19       165.19 o                         
   8   7  11        684.04        705.94       174.27 o                         
  -9   8  11       1497.98       1481.39       209.52 o                         
  -8   8  11         11.78        -10.89        32.19 o                         
  -7   8  11       3943.05       4105.15       157.33 o                         
  -6   8  11          7.98         15.05        23.82 o                         
  -5   8  11       4496.98       4363.67       178.47 o                         
  -4   8  11        731.24        689.73        64.40 o                         
  -3   8  11       2229.32       2104.71       131.66 o                         
  -2   8  11        827.40        885.38       100.27 o                         
  -1   8  11       8664.54       8366.47       524.78 o                         
   0   8  11         13.95         38.83        35.65 o                         
   1   8  11       8489.14       9779.16       442.09 o                         
   2   8  11         20.24         14.67        29.74 o                         
   3   8  11       6641.82       7096.34       263.27 o                         
   4   8  11        235.40        153.22        43.44 o                         
   5   8  11       6866.05       6948.10       227.33 o                         
   6   8  11         42.05        -16.23        77.73 o                         
   7   8  11       2401.90       2441.76       300.66 o                         
   8   8  11        301.39        380.89       130.66 o                         
  -9   9  11         45.17          1.74        33.28 o                         
  -8   9  11       1560.07       1601.07       213.64 o                         
  -7   9  11         23.57          0.77        25.96 o                         
  -6   9  11       1419.57       1430.13        90.57 o                         
  -5   9  11         34.84         20.41        26.77 o                         
  -4   9  11       3299.07       3256.49       151.55 o                         
  -3   9  11        522.45        439.08        53.83 o                         
  -2   9  11       3677.21       4069.25       160.15 o                         
  -1   9  11        192.84        133.01        40.49 o                         
   0   9  11       6446.64       7034.00       265.08 o                         
   1   9  11        518.27        512.13       100.56 o                         
   2   9  11       4240.80       4549.94       296.68 o                         
   3   9  11       1930.51       1871.12       187.41 o                         
   4   9  11       5337.50       5783.61       242.33 o                         
   5   9  11          0.18        -49.44        54.59 o                         
   6   9  11       3081.68       3122.69       327.91 o                         
   7   9  11        158.49        179.62        97.59 o                         
   8   9  11       1374.61       1254.97       230.54 o                         
  -9  10  11         17.10        -92.49        92.49 o                         
  -8  10  11         46.18        132.26        83.65 o                         
  -7  10  11         97.40         21.69        30.73 o                         
  -6  10  11        276.58        243.27        47.96 o                         
  -5  10  11        235.28        174.65        45.91 o                         
  -4  10  11        334.31        249.12        45.90 o                         
  -3  10  11         70.83         37.57        50.00 o                         
  -2  10  11       5778.16       6457.02       204.84 o                         
  -1  10  11       6134.18       6639.47       263.21 o                         
   0  10  11       2789.65       2618.24       161.97 o                         
   1  10  11        474.29        577.40        76.82 o                         
   2  10  11        190.63        231.97        72.73 o                         
   3  10  11       1030.85       1299.75       162.13 o                         
   4  10  11          1.55        -13.54        44.02 o                         
   5  10  11        617.59        536.44       142.10 o                         
   6  10  11        157.23        375.63       124.00 o                         
   7  10  11        364.87        501.93       146.47 o                         
   8  10  11         18.73       -101.52       101.52 o                         
  -8  11  11       1068.29       1086.94       133.69 o                         
  -7  11  11        560.41        504.63        71.72 o                         
  -6  11  11       1278.47       1299.36       107.06 o                         
  -5  11  11        599.25        545.49        80.53 o                         
  -4  11  11       2520.08       2631.44       170.21 o                         
  -3  11  11       1484.61       1754.60       139.27 o                         
  -2  11  11       6379.48       6423.98       208.30 o                         
  -1  11  11       1187.44       1182.59        85.34 o                         
   0  11  11       1002.37       1203.46       114.40 o                         
   1  11  11        292.73        202.57        51.62 o                         
   2  11  11       2946.58       3097.36       236.88 o                         
   3  11  11        931.98        801.94        97.23 o                         
   4  11  11        629.44        799.47       132.40 o                         
   5  11  11       1569.36       1670.20       135.53 o                         
   6  11  11          6.50         69.95        59.81 o                         
   7  11  11        623.22        841.94       188.28 o                         
   8  11  11         88.14        139.33        72.51 o                         
  -8  12  11       1106.35       1174.91       142.24 o                         
  -7  12  11        191.26        149.82        59.68 o                         
  -6  12  11       1558.52       1394.21       112.79 o                         
  -5  12  11       1276.44       1273.07       154.33 o                         
  -4  12  11       4845.47       4645.14       310.33 o                         
  -3  12  11       6407.92       6524.12       567.51 o                         
  -2  12  11       2349.16       2317.47       126.02 o                         
  -1  12  11       2339.43       2303.68       164.42 o                         
   0  12  11       5055.28       5032.93       228.91 o                         
   1  12  11       5745.45       5618.89       256.21 o                         
   2  12  11      10212.16      10758.73       368.42 o                         
   3  12  11       1947.79       1865.76       163.07 o                         
   4  12  11       3568.31       3752.14       214.61 o                         
   5  12  11       1794.01       1896.93       154.03 o                         
   6  12  11       1554.44       1587.51       159.99 o                         
   7  12  11       1913.69       1805.76       180.57 o                         
   8  12  11       1582.45       1312.28       203.54 o                         
  -8  13  11        182.07        195.72        89.30 o                         
  -7  13  11       1534.72       1534.43       158.35 o                         
  -6  13  11         60.26         55.50        31.33 o                         
  -5  13  11       1957.84       1905.88       159.59 o                         
  -4  13  11         68.12         63.61        32.11 o                         
  -3  13  11       2070.44       2108.05       267.73 o                         
  -2  13  11        935.05        994.97        84.16 o                         
  -1  13  11       3964.69       4122.00       166.01 o                         
   0  13  11       2338.22       2441.05       169.83 o                         
   1  13  11       1752.94       2030.75       157.80 o                         
   2  13  11        390.66        408.79        76.79 o                         
   3  13  11        842.79        758.12       101.44 o                         
   4  13  11         40.10         42.15        38.02 o                         
   5  13  11        978.99        955.03       112.58 o                         
   6  13  11         14.07         49.10        54.58 o                         
   7  13  11        653.33        659.68       114.66 o                         
  -8  14  11          0.98        -45.09        59.85 o                         
  -7  14  11          5.91         38.25        56.28 o                         
  -6  14  11          1.67         -6.28        38.07 o                         
  -5  14  11         97.11        117.24        53.16 o                         
  -4  14  11         95.58         73.76        28.72 o                         
  -3  14  11          9.40         38.71        33.59 o                         
  -2  14  11       3136.39       3096.72       150.05 o                         
  -1  14  11         37.45         41.76        35.38 o                         
   0  14  11        431.45        389.23        86.09 o                         
   1  14  11         64.46        145.11        51.08 o                         
   2  14  11        337.43        375.20        77.42 o                         
   3  14  11        817.24        801.32       108.46 o                         
   4  14  11         70.60        -23.78        44.77 o                         
   5  14  11        123.92        130.01        77.51 o                         
   6  14  11       1014.16        975.08       177.54 o                         
   7  14  11         17.92        -39.12        60.25 o                         
  -7  15  11        901.18        847.04       172.70 o                         
  -6  15  11        852.95        854.97       116.76 o                         
  -5  15  11       2104.68       1976.94       166.95 o                         
  -4  15  11        836.25        656.85        76.91 o                         
  -3  15  11       1260.49       1170.30       101.30 o                         
  -2  15  11       1013.58       1433.17       207.20 o                         
  -1  15  11       2164.91       2213.17       175.72 o                         
   0  15  11        420.84        343.15       130.90 o                         
   1  15  11       5788.24       6304.64       296.30 o                         
   2  15  11        623.15        555.01        89.61 o                         
   3  15  11       1283.49       1405.72       175.25 o                         
   4  15  11        977.72        940.94       118.44 o                         
   5  15  11        423.52        469.70        83.19 o                         
   6  15  11         64.59        118.41        71.53 o                         
   7  15  11        167.45         87.67        70.62 o                         
  -7  16  11        188.33         41.38        59.83 o                         
  -6  16  11       1563.05       1565.96       295.10 o                         
  -5  16  11          1.65        -43.66        43.66 o                         
  -4  16  11       3245.95       3372.39       228.83 o                         
  -3  16  11        544.30        503.57       178.35 o                         
  -2  16  11       4644.56       4675.76       375.54 o                         
  -1  16  11        646.66        445.81       128.81 o                         
   0  16  11       3309.26       3499.20       223.61 o                         
   1  16  11       1288.80       1123.90       127.56 o                         
   2  16  11       3523.64       3375.50       222.38 o                         
   3  16  11        485.62        359.41        75.28 o                         
   4  16  11       1933.25       2039.41       175.84 o                         
   5  16  11        709.99        658.52       105.79 o                         
   6  16  11        847.78        893.24       173.88 o                         
  -7  17  11         13.44        -72.10        72.10 o                         
  -6  17  11        565.95        487.00       127.67 o                         
  -5  17  11          9.05        -39.01       135.04 o                         
  -4  17  11        724.59        743.52       115.66 o                         
  -3  17  11         34.46         -1.35        41.91 o                         
  -2  17  11       2030.69       2099.09       178.26 o                         
  -1  17  11        383.11        356.16       109.66 o                         
   0  17  11       1798.23       2025.90       174.98 o                         
   1  17  11        460.58        349.03        81.10 o                         
   2  17  11        332.25        245.02        93.54 o                         
   3  17  11        185.51        224.83       101.73 o                         
   4  17  11        190.62        191.20        69.31 o                         
   5  17  11        147.19        101.21        53.08 o                         
  -5  18  11        429.57        306.14       151.52 o                         
  -4  18  11        101.32         53.46        62.01 o                         
  -3  18  11        519.91        416.33        86.70 o                         
  -2  18  11        405.73        456.28        88.53 o                         
  -1  18  11       1598.33       1839.63       247.42 o                         
   0  18  11         93.72         61.27        57.51 o                         
   1  18  11        629.01        733.03       111.64 o                         
   2  18  11        819.68        709.62       199.61 o                         
   3  18  11        483.38        478.17        90.30 o                         
   4  18  11        181.61        194.37        70.28 o                         
   5  18  11        979.93       1186.49       204.53 o                         
  -4  19  11        448.85        331.08        82.92 o                         
  -3  19  11        114.05        101.86        55.02 o                         
  -2  19  11       1838.45       1716.53       170.30 o                         
  -1  19  11          0.79        -11.91        84.25 o                         
   0  19  11       1725.43       2054.87       273.47 o                         
   1  19  11        226.42        310.19       128.74 o                         
   2  19  11       2470.80       2768.19       219.72 o                         
   3  19  11         40.06         83.31        49.05 o                         
   4  19  11       1200.87        879.72       186.80 o                         
   5  19  11        110.14        118.23        82.36 o                         
  -4  20  11          5.18        162.96        92.70 o                         
  -3  20  11       1255.58       1168.69       205.10 o                         
  -2  20  11        609.08        667.94       154.98 o                         
  -1  20  11        763.30        640.99       107.15 o                         
   0  20  11         98.94        111.57        87.92 o                         
   1  20  11        412.15        522.01       151.53 o                         
  -3  21  11        217.04         83.92        72.84 o                         
  -2  21  11        174.53         60.14        64.27 o                         
  -1  21  11        588.07        586.72       149.46 o                         
 -10   0  12       2201.72       1845.62       247.19 o                         
  -8   0  12       3979.83       4138.11       223.83 o                         
  -6   0  12       7701.99       8043.72       235.16 o                         
  -4   0  12      11994.62      12177.37       498.48 o                         
  -2   0  12      27013.69      28442.45       835.98 o                         
   0   0  12      19447.45      19363.64       408.81 o                         
   2   0  12       9864.67       9652.55       289.95 o                         
   4   0  12       1041.88       1033.71        97.71 o                         
   6   0  12       1199.60       1282.04       186.66 o                         
   8   0  12       1816.51       1656.94       246.72 o                         
 -10   1  12        202.28         85.08        45.75 o                         
  -9   1  12        244.52        304.03        57.59 o                         
  -8   1  12        387.54        386.11        51.61 o                         
  -7   1  12        745.89        729.26        56.12 o                         
  -6   1  12        447.97        424.84        41.96 o                         
  -5   1  12       2464.31       2545.39        83.87 o                         
  -4   1  12        433.88        320.73        55.89 o                         
  -3   1  12       2939.33       2978.43       160.62 o                         
  -2   1  12        474.28        418.42        30.33 o                         
  -1   1  12       9220.77       9078.96       197.31 o                         
   0   1  12       2511.39       2487.16        87.38 o                         
   1   1  12       3592.71       3736.04       115.32 o                         
   2   1  12       1616.40       1586.94        78.72 o                         
   3   1  12       9671.69      10032.69       217.80 o                         
   4   1  12         26.13         22.12        25.48 o                         
   5   1  12       4684.11       4689.51       181.29 o                         
   6   1  12          1.03        -40.87        45.91 o                         
   7   1  12       3614.33       3957.40       414.21 o                         
   8   1  12         98.83         95.31        93.27 o                         
   9   1  12       1733.49       2374.13       358.87 o                         
 -10   2  12        141.76         24.16        42.09 o                         
  -9   2  12        459.80        507.66        97.11 o                         
  -8   2  12        125.74         86.03        29.97 o                         
  -7   2  12        318.61        339.40        42.34 o                         
  -6   2  12        980.26       1049.07        63.79 o                         
  -5   2  12       2928.11       2978.44        93.89 o                         
  -4   2  12       2724.24       2709.26       114.50 o                         
  -3   2  12       1979.09       1873.31       129.17 o                         
  -2   2  12       1920.97       1975.79       198.80 o                         
  -1   2  12       9739.70       9020.06       429.91 o                         
   0   2  12        144.80        161.20        26.63 o                         
   1   2  12       3702.82       3623.59       114.46 o                         
   2   2  12         57.76         76.23        22.33 o                         
   3   2  12        962.02       1024.00        66.10 o                         
   4   2  12        105.63        114.71        31.56 o                         
   5   2  12        100.02         81.65        30.58 o                         
   6   2  12         28.82         47.04        37.69 o                         
   7   2  12        492.57        553.62       102.53 o                         
   8   2  12         88.46        117.26        67.84 o                         
   9   2  12        129.36         58.97        55.77 o                         
 -10   3  12       1107.49       1073.75       132.48 o                         
  -9   3  12         86.35          8.53        32.28 o                         
  -8   3  12       1650.94       1758.84       124.16 o                         
  -7   3  12        780.62        743.26        55.96 o                         
  -6   3  12       1722.62       1568.36        77.41 o                         
  -5   3  12       1648.90       1523.42        67.49 o                         
  -4   3  12      12123.71      12209.02       335.19 o                         
  -3   3  12       1581.32       1406.54       162.33 o                         
  -2   3  12      11510.23      11548.97       479.91 o                         
  -1   3  12         26.26         75.67        34.34 o                         
   0   3  12       9709.90       9204.46       209.30 o                         
   1   3  12         63.76         67.98        53.43 o                         
   2   3  12       9016.18       9391.33       234.20 o                         
   3   3  12        219.06        210.51        59.98 o                         
   4   3  12       7079.60       7620.70       231.35 o                         
   5   3  12       2368.68       2267.94       126.35 o                         
   6   3  12       5709.00       6159.26       298.87 o                         
   7   3  12         39.19         10.23        47.57 o                         
   8   3  12       2359.14       2628.00       232.61 o                         
   9   3  12        111.75         33.24        57.37 o                         
 -10   4  12        216.92         29.74        47.94 o                         
  -9   4  12       1060.75        843.99        91.95 o                         
  -8   4  12        686.43        699.59        80.56 o                         
  -7   4  12       2957.49       2923.46       129.75 o                         
  -6   4  12        110.50        133.40        25.47 o                         
  -5   4  12       2562.31       2522.23        88.31 o                         
  -4   4  12        130.88        133.82        36.52 o                         
  -3   4  12      15304.98      16273.67       604.16 o                         
  -2   4  12         56.94         63.41        59.69 o                         
  -1   4  12       6402.85       5978.81       332.95 o                         
   0   4  12         52.38         39.23        20.24 o                         
   1   4  12       1392.36       1139.37        86.21 o                         
   2   4  12       1018.89        938.16        83.67 o                         
   3   4  12        867.44        880.98        73.09 o                         
   4   4  12       2366.16       2588.75       131.57 o                         
   5   4  12       1824.51       1792.72       133.99 o                         
   6   4  12       1254.32       1103.93       127.81 o                         
   7   4  12       1573.81       1393.95       152.89 o                         
   8   4  12        301.90        321.31        84.24 o                         
   9   4  12        766.46        839.78       196.46 o                         
 -10   5  12          0.20        -76.57       113.00 o                         
  -9   5  12        178.03        255.22        80.27 o                         
  -8   5  12        256.82        132.70        48.55 o                         
  -7   5  12        447.59        379.91        49.44 o                         
  -6   5  12        335.43        400.45        49.01 o                         
  -5   5  12          8.20         22.94        18.38 o                         
  -4   5  12       2756.58       2863.71       150.54 o                         
  -3   5  12        336.00        227.13        43.78 o                         
  -2   5  12         54.74        205.04        63.73 o                         
  -1   5  12        208.07        256.10        69.00 o                         
   0   5  12         43.74         51.12        47.49 o                         
   1   5  12         49.52         33.51        37.97 o                         
   2   5  12        773.38        980.28        87.65 o                         
   3   5  12        419.21        412.11        61.30 o                         
   4   5  12         68.87          9.50        24.54 o                         
   5   5  12         65.61         61.49        24.73 o                         
   6   5  12       1353.45       1515.34       148.00 o                         
   7   5  12          2.74          8.79        46.07 o                         
   8   5  12       1052.60       1009.56       188.45 o                         
 -10   6  12        534.79        518.20       129.01 o                         
  -9   6  12       1219.63       1120.28       106.97 o                         
  -8   6  12        568.82        659.08       101.00 o                         
  -7   6  12        500.07        473.80        54.63 o                         
  -6   6  12       1717.44       1412.97       104.09 o                         
  -5   6  12       1872.90       1819.44       114.01 o                         
  -4   6  12       7376.01       7710.37       220.14 o                         
  -3   6  12        477.49        430.85        64.21 o                         
  -2   6  12        782.45        757.44       126.58 o                         
  -1   6  12        244.46        123.90        49.50 o                         
   0   6  12       2692.56       2850.99       233.78 o                         
   1   6  12       1517.85       1604.60       174.77 o                         
   2   6  12       3548.83       3931.60       275.61 o                         
   3   6  12        736.94        750.73        83.13 o                         
   4   6  12       1874.80       1703.37       110.58 o                         
   5   6  12        124.48        147.64        38.34 o                         
   6   6  12        276.83        231.42        70.70 o                         
   7   6  12        502.66        377.75       140.75 o                         
   8   6  12        396.07        305.62       135.59 o                         
  -9   7  12        552.82        580.94        77.33 o                         
  -8   7  12       1454.35       1346.38       133.97 o                         
  -7   7  12       2841.99       2804.44       130.60 o                         
  -6   7  12       5596.26       5676.67       214.00 o                         
  -5   7  12       3542.66       3738.12       166.69 o                         
  -4   7  12       2447.53       2529.31       124.39 o                         
  -3   7  12      12531.77      13631.14       813.84 o                         
  -2   7  12       4072.21       4111.47       410.76 o                         
  -1   7  12      10117.58      10321.19       474.46 o                         
   0   7  12       4627.14       5100.61       320.58 o                         
   1   7  12        358.09        329.41        88.42 o                         
   2   7  12       6691.90       7771.50       404.55 o                         
   3   7  12        529.41        411.24        86.66 o                         
   4   7  12       1531.12       1560.08       176.89 o                         
   5   7  12       9428.57       9578.85       463.99 o                         
   6   7  12       2399.83       2736.77       301.87 o                         
   7   7  12       1073.85       1496.46       237.51 o                         
   8   7  12       1209.47       1316.67       238.19 o                         
  -9   8  12        121.18         83.48        44.43 o                         
  -8   8  12        994.56       1046.08       148.99 o                         
  -7   8  12        835.62        863.49        73.83 o                         
  -6   8  12        701.79        753.11        81.07 o                         
  -5   8  12       1084.97       1227.98        98.84 o                         
  -4   8  12        342.19        358.95        69.58 o                         
  -3   8  12       1010.03       1098.36        83.38 o                         
  -2   8  12       4624.79       4473.29       258.35 o                         
  -1   8  12       1357.62       1348.02       115.29 o                         
   0   8  12       2165.96       2040.70       203.02 o                         
   1   8  12       1247.50       1273.97       112.61 o                         
   2   8  12         12.17         -7.21        36.05 o                         
   3   8  12        624.54        614.28        85.85 o                         
   4   8  12          9.27        -70.77        70.77 o                         
   5   8  12        567.51        455.87        77.37 o                         
   6   8  12        680.80        599.19       141.69 o                         
   7   8  12        104.10        111.27        80.99 o                         
   8   8  12        217.99        224.16       111.84 o                         
  -9   9  12         15.21        104.97        59.00 o                         
  -8   9  12          3.39        -12.34        44.17 o                         
  -7   9  12        308.06        326.67        48.99 o                         
  -6   9  12        505.54        479.30        90.35 o                         
  -5   9  12        349.36        387.09        57.85 o                         
  -4   9  12        330.86        302.76        46.20 o                         
  -3   9  12        435.66        420.23        54.05 o                         
  -2   9  12         78.69         66.45        36.05 o                         
  -1   9  12        682.16        785.58       143.40 o                         
   0   9  12         92.61         54.63        26.88 o                         
   1   9  12        949.63        982.16       101.08 o                         
   2   9  12         45.35         -7.77        31.89 o                         
   3   9  12        414.13        318.76       114.63 o                         
   4   9  12       1395.77       1166.73       110.49 o                         
   5   9  12        148.32        161.62        35.57 o                         
   6   9  12         35.12         87.11        70.30 o                         
   7   9  12        661.67        999.82       208.05 o                         
   8   9  12         43.59         65.44       104.24 o                         
  -8  10  12       1420.09       1530.13       159.17 o                         
  -7  10  12        251.58        148.20        38.25 o                         
  -6  10  12       2195.91       2103.35       146.95 o                         
  -5  10  12         81.83         55.44        38.90 o                         
  -4  10  12       2714.09       2878.25       181.52 o                         
  -3  10  12        300.57        272.02        43.02 o                         
  -2  10  12       6147.29       6555.80       678.73 o                         
  -1  10  12       1063.42       1274.67       250.99 o                         
   0  10  12       3753.19       3840.87       203.40 o                         
   1  10  12        259.60        282.71       136.16 o                         
   2  10  12       2293.12       3160.26       261.12 o                         
   3  10  12          5.90        -13.48        35.13 o                         
   4  10  12       3597.24       3416.73       195.57 o                         
   5  10  12         57.77         45.16        30.55 o                         
   6  10  12       1945.61       2111.83       278.30 o                         
   7  10  12        307.54        471.02       157.53 o                         
  -8  11  12        104.31        149.69        71.36 o                         
  -7  11  12       1359.21       1344.59       115.80 o                         
  -6  11  12        754.87        708.70        82.50 o                         
  -5  11  12       4240.53       4525.33       198.06 o                         
  -4  11  12        549.55        518.72        63.81 o                         
  -3  11  12        688.23        745.58        94.79 o                         
  -2  11  12       1075.61        955.97        82.31 o                         
  -1  11  12       3762.58       4045.17       310.16 o                         
   0  11  12         71.08         80.15        41.06 o                         
   1  11  12       5662.24       5957.40       264.35 o                         
   2  11  12          0.60         10.27        32.02 o                         
   3  11  12       5731.83       6207.14       383.08 o                         
   4  11  12        107.32        112.85        55.28 o                         
   5  11  12       3182.53       3418.78       200.73 o                         
   6  11  12        308.07        246.23        87.37 o                         
   7  11  12       1635.17       2018.92       299.06 o                         
  -8  12  12        105.63        132.72        86.94 o                         
  -7  12  12        278.52        258.18        57.24 o                         
  -6  12  12        540.08        558.48        75.74 o                         
  -5  12  12        902.71        854.68        87.99 o                         
  -4  12  12        201.15        231.81        60.68 o                         
  -3  12  12       1487.81       1461.47       104.46 o                         
  -2  12  12        120.59        122.96        35.57 o                         
  -1  12  12        431.96        515.16        78.79 o                         
   0  12  12         85.86         83.77        74.97 o                         
   1  12  12        770.01        969.11       110.22 o                         
   2  12  12        991.65        879.96       105.29 o                         
   3  12  12          9.27          7.22        35.22 o                         
   4  12  12        662.24        676.67       130.81 o                         
   5  12  12        432.60        440.97        63.98 o                         
   6  12  12          2.73          8.31        45.59 o                         
   7  12  12          3.60        -37.92        87.79 o                         
   8  12  12         54.96        136.39        79.21 o                         
  -8  13  12        278.43         65.97        68.59 o                         
  -7  13  12         96.36        -18.78       125.26 o                         
  -6  13  12        208.75        112.19        43.42 o                         
  -5  13  12        753.63        745.92        82.29 o                         
  -4  13  12       1930.16       2173.63       164.49 o                         
  -3  13  12        163.21        148.55        45.85 o                         
  -2  13  12       3169.10       3219.09       153.90 o                         
  -1  13  12         24.46         21.36        26.65 o                         
   0  13  12       2092.42       2344.09       173.43 o                         
   1  13  12        104.75         49.83        38.92 o                         
   2  13  12       4286.94       4042.65       408.63 o                         
   3  13  12         97.00         57.39        52.15 o                         
   4  13  12       3339.73       3637.33       223.16 o                         
   5  13  12          0.28         41.66        32.46 o                         
   6  13  12       1817.98       1822.48       180.21 o                         
   7  13  12          0.14        -74.65        74.65 o                         
  -7  14  12       1648.26       1467.54       160.02 o                         
  -6  14  12         18.24        -25.34        38.02 o                         
  -5  14  12       4252.12       4621.46       257.74 o                         
  -4  14  12         11.74        -38.33        56.19 o                         
  -3  14  12       3637.18       3911.57       217.33 o                         
  -2  14  12        702.18        656.35        87.66 o                         
  -1  14  12       6394.04       7004.67       310.21 o                         
   0  14  12        296.21        330.70        68.34 o                         
   1  14  12       6354.23       6729.19       458.22 o                         
   2  14  12        117.48         61.49        42.99 o                         
   3  14  12       3459.05       3594.11       225.02 o                         
   4  14  12         58.25         35.73        37.74 o                         
   5  14  12       1251.19       1294.07       138.42 o                         
   6  14  12          2.29         30.26        50.29 o                         
   7  14  12       1114.64       1055.26       194.67 o                         
  -7  15  12        174.47        167.17        87.85 o                         
  -6  15  12         71.89         60.15        49.25 o                         
  -5  15  12        148.24        122.92       101.74 o                         
  -4  15  12        923.14       1104.27        99.63 o                         
  -3  15  12        522.64        336.57        58.51 o                         
  -2  15  12        419.93        436.01       114.26 o                         
  -1  15  12          4.85         -0.72        36.80 o                         
   0  15  12       2844.58       3070.76       208.44 o                         
   1  15  12        552.20        459.58        82.07 o                         
   2  15  12       2226.49       2363.65       186.00 o                         
   3  15  12        230.66        304.16        73.65 o                         
   4  15  12       2275.39       2378.22       191.09 o                         
   5  15  12        366.14        394.98        86.63 o                         
   6  15  12        526.60        373.12       116.47 o                         
  -7  16  12        296.86        386.61       122.12 o                         
  -6  16  12        645.24        810.20       116.33 o                         
  -5  16  12        265.89        207.79        65.29 o                         
  -4  16  12       1264.20       1741.09       189.82 o                         
  -3  16  12          1.00        -53.80        54.88 o                         
  -2  16  12       1280.10       1879.80       244.88 o                         
  -1  16  12         17.69         87.90        56.11 o                         
   0  16  12       1224.81       1195.83       224.72 o                         
   1  16  12        230.63        215.76        70.90 o                         
   2  16  12       1627.42       1636.00       160.68 o                         
   3  16  12        147.15         94.07        41.92 o                         
   4  16  12        623.57        580.80       100.55 o                         
   5  16  12        183.76        214.90        76.25 o                         
  -7  17  12        794.36        604.33       149.90 o                         
  -5  17  12       1125.95        857.11       183.58 o                         
  -4  17  12          3.95        -52.69        52.69 o                         
  -3  17  12       1149.15       1193.19       142.01 o                         
  -2  17  12        382.23        430.72       138.20 o                         
  -1  17  12       2053.27       1818.59       247.11 o                         
   0  17  12        851.38        826.63       134.00 o                         
   1  17  12       2358.73       2544.99       202.46 o                         
   2  17  12        424.81        355.57       148.09 o                         
   3  17  12       1723.06       1772.04       248.62 o                         
   4  17  12        351.68        148.21       130.76 o                         
   5  17  12       1115.13       1238.19       203.07 o                         
  -4  18  12        781.45        852.64       195.88 o                         
  -3  18  12         69.24         -2.05        44.48 o                         
  -2  18  12        466.55        596.22       104.92 o                         
  -1  18  12         54.03        112.54        80.75 o                         
   0  18  12        863.27       1083.92       200.31 o                         
   1  18  12         88.83        190.50        64.90 o                         
   2  18  12        612.22        657.41       110.22 o                         
   3  18  12         71.25         81.71        42.90 o                         
   4  18  12       1244.87       1174.79       203.57 o                         
   5  18  12        467.14        283.89       104.26 o                         
  -4  19  12          4.76          9.61        50.31 o                         
  -3  19  12          9.12        -55.21        55.21 o                         
  -2  19  12        271.87        239.20        67.27 o                         
  -1  19  12        292.33        174.73        98.00 o                         
   0  19  12          1.24         62.46        82.12 o                         
   1  19  12        514.52        382.61       132.08 o                         
   2  19  12         16.62         40.66        53.78 o                         
   3  19  12        625.24        365.28       130.69 o                         
   4  19  12        105.84         36.79        71.97 o                         
  -3  20  12       1120.17       1017.24       193.25 o                         
  -2  20  12        294.82        102.91        74.21 o                         
  -1  20  12        816.43        783.29       166.98 o                         
  -2  21  12        556.30        394.30       134.79 o                         
  -1  21  12        952.38        658.99       150.49 o                         
  -9   0  13        215.19        309.30        73.44 o                         
  -7   0  13        590.10        595.91        86.16 o                         
  -5   0  13        773.54        713.08        86.56 o                         
  -3   0  13        186.38        244.48        74.43 o                         
  -1   0  13       4615.04       4618.91       379.98 o                         
   1   0  13       1069.74        904.40        83.39 o                         
   3   0  13       1406.18       1493.17       116.02 o                         
   5   0  13       2649.85       2751.02       168.34 o                         
   7   0  13        763.96       1033.31       186.16 o                         
 -10   1  13        936.62        860.08       175.91 o                         
  -9   1  13        253.93        184.28        51.92 o                         
  -8   1  13        793.84        764.91        69.76 o                         
  -7   1  13       1255.61       1185.68        73.13 o                         
  -6   1  13        910.58        958.79        62.73 o                         
  -5   1  13         43.11         62.32        27.14 o                         
  -4   1  13       1252.01       1049.69       124.62 o                         
  -3   1  13       2584.36       2631.14       157.92 o                         
  -2   1  13       3428.09       3176.05       218.13 o                         
  -1   1  13      10466.56      10935.24       277.32 o                         
   0   1  13      10484.04      10185.42       198.24 o                         
   1   1  13       7345.49       7741.54       178.25 o                         
   2   1  13      13717.80      13751.40       260.45 o                         
   3   1  13       3147.93       3152.00       120.43 o                         
   4   1  13       3137.94       2992.99       121.67 o                         
   5   1  13       2236.58       2082.79       122.60 o                         
   6   1  13        323.62        339.21       113.52 o                         
   7   1  13       1279.12       1170.30       144.38 o                         
   8   1  13        295.29        342.74        88.90 o                         
 -10   2  13        536.54        530.11        92.30 o                         
  -9   2  13        687.25        684.66        81.14 o                         
  -8   2  13        233.74        259.22        62.48 o                         
  -7   2  13       1234.18       1254.99        73.81 o                         
  -6   2  13         29.28         -3.67        18.84 o                         
  -5   2  13       3938.67       3512.70       115.38 o                         
  -4   2  13          9.59        -27.43        29.48 o                         
  -3   2  13       6442.46       6774.27       262.51 o                         
  -2   2  13       2910.02       3113.75       172.22 o                         
  -1   2  13      10019.94       9517.42       241.75 o                         
   0   2  13       3282.76       2977.45       115.92 o                         
   1   2  13       5284.83       5340.16       145.65 o                         
   2   2  13       7071.31       7259.77       294.65 o                         
   3   2  13       2788.81       2690.69       110.96 o                         
   4   2  13        400.40        334.14        50.37 o                         
   5   2  13       3088.63       2862.07       171.38 o                         
   6   2  13       1917.24       1799.74       163.40 o                         
   7   2  13       1297.44       1510.38       159.49 o                         
   8   2  13       1054.96        914.96       134.12 o                         
 -10   3  13        132.09        169.26        60.42 o                         
  -9   3  13        268.77        302.97        56.23 o                         
  -8   3  13        939.78        986.85       104.92 o                         
  -7   3  13        115.64        115.72        29.88 o                         
  -6   3  13        988.34        976.48        70.49 o                         
  -5   3  13          1.22         11.18        15.87 o                         
  -4   3  13       1242.39       1263.07       114.34 o                         
  -3   3  13        121.63        113.14        51.58 o                         
  -2   3  13       2438.70       2238.95       146.13 o                         
  -1   3  13         53.14          9.69        30.06 o                         
   0   3  13       1475.91       1468.38       113.54 o                         
   1   3  13       2547.23       2285.82       225.22 o                         
   2   3  13        628.32        534.38        54.59 o                         
   3   3  13       1218.51       1277.83        88.94 o                         
   4   3  13       3318.13       3413.50       155.04 o                         
   5   3  13         80.31         92.09        32.21 o                         
   6   3  13        592.05        564.26        91.57 o                         
   7   3  13         63.20        -17.56        43.54 o                         
   8   3  13        129.64         80.44        60.69 o                         
 -10   4  13        279.23        188.02        65.46 o                         
  -9   4  13          1.39          6.82        32.82 o                         
  -8   4  13        600.34        517.11        73.26 o                         
  -7   4  13          2.80        -16.13        29.24 o                         
  -6   4  13       1133.71       1075.32        91.41 o                         
  -5   4  13        649.04        567.95        44.27 o                         
  -4   4  13       2277.56       2351.47       205.00 o
[truncated: 166,861 more chars]
