# Supplementary material for: Crystal structure of the BaII-based CoII-containing one-dimensional coordination polymer poly[[aqua{μ4-2,2′-[(4,10-dimethyl-1,4,7,10-tetra­aza­cyclo­dodecane-1,7-di­yl)bis(methylidene)]bis­(4-oxo-4H-pyran-3-olato)}­perchloratocobaltbarium] perchlorate]
Source: Acta Crystallogr E Crystallogr Commun. 2017 Nov 3;73(Pt 12):1806–11. doi: 10.1107/S2056989017015638 (PMC5730228; doi:10.1107/S2056989017015638)
Supplement: Supplementary file 3 [file e-73-01806-Isup3.mol]

CP
  --CCDC--092917    3D                              

 91 91  0  0  0  0  0  0  0  0999 V2000
    6.6909    0.9812    0.1999 Ba     0
    6.5920    4.7929    1.3401 Co     0
    5.6333    3.4514    0.1332 O      0
    8.2324    6.0590    0.6062 N      0
    4.4006    6.8452    2.0428 C      0
    3.5297    7.0534    2.4635 H      0
    5.0389    7.5602    2.2929 H      0
    3.8677    1.3435   -0.0822 O      0
    5.4770    6.3737   -0.1038 N      0
    4.2400    6.8271    0.5685 C      0
    3.4943    6.2226    0.3259 H      0
    4.0100    7.7375    0.2520 H      0
    3.1187    4.7819   -2.0860 O      0
    4.8979    5.5384    2.5658 N      0
    6.4258    7.4805   -0.2653 C      0
    6.4342    8.0362    0.5533 H      0
    6.1476    8.0525   -1.0252 H      0
    7.5990    3.0159    1.7074 O      0
    7.6567    5.4498    3.3219 N      0
    7.8074    6.9267   -0.5211 C      0
    7.8043    6.4018   -1.3606 H      0
    8.4501    7.6724   -0.6253 H      0
    9.3972    1.0527    0.9699 O      0
    8.7465    6.9176    1.6865 C      0
    8.1217    7.6742    1.8230 H      0
    9.6206    7.2923    1.4137 H      0
    9.9043    3.0244    4.4852 O      0
    8.9113    6.1755    2.9751 C      0
    9.6562    5.5294    2.8936 H      0
    9.1354    6.8127    3.6990 H      0
    6.7147    6.3656    3.9984 C      0
    6.7164    7.2452    3.5436 H      0
    6.9963    6.5032    4.9383 H      0
    5.3335    5.7756    3.9605 C      0
    5.3256    4.9213    4.4589 H      0
    4.6993    6.3946    4.4039 H      0
    3.8247    4.5357    2.5904 C      0
    3.5188    4.3602    1.6771 H      0
    4.1623    3.7050    2.9865 H      0
    3.0755    4.8706    3.1267 H      0
    9.3020    5.1547    0.1137 C      0
    8.9475    4.5900   -0.6045 H      0
   10.0482    5.6887   -0.2293 H      0
    9.6168    4.5900    0.8490 H      0
    5.1491    5.8226   -1.4440 C      0
    4.7069    6.5231   -1.9878 H      0
    5.9850    5.5602   -1.9064 H      0
    4.2538    4.6443   -1.3398 C      0
    4.5253    3.5475   -0.5969 C      0
    3.6037    2.4326   -0.6424 C      0
    2.4064    2.6733   -1.3890 C      0
    1.7267    2.0072   -1.4004 H      0
    2.2185    3.7973   -2.0655 C      0
    1.4126    3.9059   -2.5563 H      0
    7.9528    4.3439    4.2467 C      0
    8.3696    4.7131    5.0653 H      0
    7.1035    3.9095    4.5101 H      0
    8.8487    3.3321    3.6687 C      0
    8.6418    2.7312    2.4729 C      0
    9.5846    1.6941    2.0314 C      0
   10.6884    1.4823    2.9126 C      0
   11.3678    0.8670    2.6606 H      0
   10.7917    2.1140    4.0685 C      0
   11.5306    1.9113    4.6294 H      0
    7.3627    2.2606   -3.0699 Cl     0
    6.0559    1.5366   -2.5260 O      0
    8.2579    1.8226   -2.1603 O      0
    7.9747    1.4624   -4.0477 O      0
    7.4617    3.7231   -3.1949 O      0
    5.6063    0.3475    2.6738 O      0
    2.2056   -0.9812   -0.1999 Ba     0
   11.1021   -0.9812   -0.1999 Ba     0
    5.0288   -1.3435    0.0822 O      0
    8.3958   -1.0527   -0.9699 O      0
    5.3428    1.4118    6.1132 Cl     0
    4.6374    2.6498    6.1454 O      0
    5.6563    1.1547    7.4776 O      0
    4.4422    0.3982    5.6489 O      0
    6.5335    1.5529    5.3078 O      0
    7.2242    2.3167   -3.0737 Cl     0
    6.0004    1.8751   -2.7439 O      0
    8.1388    2.2715   -1.9064 O      0
    7.5919    1.7430   -4.3338 O      0
    6.9476    3.6199   -3.4413 O      0
    5.4002    1.3213    6.0071 Cl     0
    4.9739    2.6244    5.6641 O      0
    5.9438    0.7909    7.2199 O      0
    4.6677    0.4887    5.1543 O      0
    6.5292    0.8869    5.4613 O      0
    6.1900    0.2606    2.8065 O      0
    7.2557   -0.0199    2.9410 O      0
  1  3  1
  1  8  1
  1 18  1
  1 23  1
  1 66  1
  1 67  1
  1 70  1
  1 73  1
  1 74  1
  2  3  1
  2  4  1
  2  9  1
  2 14  1
  2 18  1
  2 19  1
  3 49  1
  4 20  1
  4 24  1
  4 41  1
  5  6  1
  5  7  1
  5 10  1
  5 14  1
  8 50  2
  8 71  1
  9 10  1
  9 15  1
  9 45  1
 10 11  1
 10 12  1
 13 48  1
 13 53  1
 14 34  1
 14 37  1
 15 16  1
 15 17  1
 15 20  1
 18 59  1
 19 28  1
 19 31  1
 19 55  1
 20 21  1
 20 22  1
 23 60  2
 23 72  1
 24 25  1
 24 26  1
 24 28  1
 27 58  1
 27 63  1
 28 29  1
 28 30  1
 31 32  1
 31 33  1
 31 34  1
 34 35  1
 34 36  1
 37 38  1
 37 39  1
 37 40  1
 41 42  1
 41 43  1
 41 44  1
 45 46  1
 45 47  1
 45 48  1
 48 49  2
 49 50  1
 50 51  1
 51 52  1
 51 53  2
 53 54  1
 55 56  1
 55 57  1
 55 58  1
 58 59  2
 59 60  1
 60 61  1
 61 62  1
 61 63  2
 63 64  1
 65 66  4
 65 67  4
 65 68  2
 65 69  2
 71 73  1
 72 74  1
 75 76  2
 75 77  2
 75 78  2
 75 79  1
M  END
$$$$
